# Supplementary material for: Evaluation of Cannabidiol Oil’s Effects on Sedation, Behavioral Responses to Handling, and Nociceptive Thresholds in Healthy Cats
Source: Animals (Basel). 2025 Jul 6;15(13):1987. doi: 10.3390/ani15131987 (PMC12248893; doi:10.3390/ani15131987)
Supplement: Supplementary file 1 [file animals-15-01987-s001.zip]

Archive with 5 entries (5 files):
- Supplement table S1.xlsx
- Supplement table S2.xlsx
- Supplement table S3.xlsx
- Supplement table S4.xlsx
- Supplement table S5.xlsx
