# Supplementary material for: Evaluation of Cannabidiol Oil’s Effects on Sedation, Behavioral Responses to Handling, and Nociceptive Thresholds in Healthy Cats
Source: Animals (Basel). 2025 Jul 6;15(13):1987. doi: 10.3390/ani15131987 (PMC12248893; doi:10.3390/ani15131987)
Supplement: Supplementary file 1 [file animals-15-01987-s001.zip › Supplement table S2.xlsx]

## Sheet: Sheet1
Entry	Entry Name	Protein names	Gene Names	Organism	Gene Ontology (biological process)	Gene Ontology (cellular component)	Gene Ontology (molecular function)	T: Peptide sequences	N: Peptides	N: Sequence coverage [%]	N: Q-value	N: Score	Intensity Bo-H0_1	Intensity Bo-H0_2	Intensity Bo-H0_3	Intensity Bo-H1_1	Intensity Bo-H1_2	Intensity Bo-H12_1	Intensity Bo-H12_2	Intensity Bo-H12_3	Intensity Bo-H1_3	Intensity Bo-H2_1	Intensity Bo-H2_2	Intensity Bo-H2_3	Intensity Bo-H4_1	Intensity Bo-H4_2	Intensity Bo-H4_3	Intensity Lamud-H0_1	Intensity Lamud-H0_2	Intensity Lamud-H0_3	Intensity Lamud-H1_1	Intensity Lamud-H1_2	Intensity Lamud-H12_1	Intensity Lamud-H12_2	Intensity Lamud-H12_3	Intensity Lamud-H1_3	Intensity Lamud-H2_1	Intensity Lamud-H2_2	Intensity Lamud-H2_3	Intensity Lamud-H4_1	Intensity Lamud-H4_2	Intensity Lamud-H4_3	Intensity Lay-H0_1	Intensity Lay-H0_2	Intensity Lay-H0_3	Intensity Lay-H1_1	Intensity Lay-H1_2	Intensity Lay-H12_1	Intensity Lay-H12_2
A0A088MER7	A0A088MER7_CANSA	Delta 15 desaturase	FAD3A F8388_011711 G4B88_009515	Cannabis sativa (Hemp) (Marijuana)	unsaturated fatty acid biosynthetic process [GO:0006636]	chloroplast envelope [GO:0009941]; membrane [GO:0016020]	omega-3 fatty acid desaturase activity [GO:0042389]; oxidoreductase activity, acting on paired donors, with oxidation of a pair of donors resulting in the reduction of molecular oxygen to two molecules of water [GO:0016717]	AAKPVLGKYYR;EGSHFNPYSK;GKEWSYLR;TESHASEEMAR;VPFPLFAYPFYLWNR	5	13.9	0	323.31	0	0	0	0	0	0	0	0	0	0	0	0	10.2694	0	0	0	0	0	0	0	0	0	0	0	0	0	0	0	0	0	0	0	0	0	0	0	0
A0A090CXP5	A0A090CXP5_CANSA	Edestin 1	ede1D	Cannabis sativa (Hemp) (Marijuana)	seed development [GO:0048316]		nutrient reservoir activity [GO:0045735]	ALPEAVLANAFQISRDQARNLK;ARVQVVNHMGQKCFDGEVR;EGGRGAR;EIEQERRR;ERSEGRHSSENYR;GARFDER;GARFDERIR;NIFKGFNSR;SQDESYRQQNQCQIDR;YEANGLEETFCSMR;YEANGLEETFCSMRLR;YPEEAFNVDSETVKR	12	25.6	2.2043	323.31	0	0	0	0	0	0	0	0	0	0	5.59911	0	5.59093	0	0	0	0	0	0	0	0	0	0	0	0	0	0	0	0	0	0	0	0	0	0	0	0
A0A0C5APY5	A0A0C5APY5_CANSA	Small ribosomal subunit protein uS12c	rps12	Cannabis sativa (Hemp) (Marijuana)	translation [GO:0006412]	chloroplast [GO:0009507]; small ribosomal subunit [GO:0015935]	rRNA binding [GO:0019843]; structural constituent of ribosome [GO:0003735]	KPNSALR;PTIQQLIR;VYGLSVNFSTITPKKPNSALR;VYGLSVNFSTITPKKPNSALRK	4	22.7	0.99534	-16.353	0	0	0	0	0	0	0	0	0	0	0	0	0	0	0	0	0	0	0	0	0	0	0	0	0	0	0	0	0	0	0	0	0	0	0	0	0
A0A0C5APZ1	A0A0C5APZ1_CANSA	NAD(P)H-quinone oxidoreductase chain 4, chloroplastic (EC 7.1.1.-) (NAD(P)H dehydrogenase, chain 4) (NADH-plastoquinone oxidoreductase chain 4)	ndhD	Cannabis sativa (Hemp) (Marijuana)	ATP synthesis coupled electron transport [GO:0042773]; electron transport coupled proton transport [GO:0015990]	chloroplast thylakoid membrane [GO:0009535]; respiratory chain complex I [GO:0045271]	NADH dehydrogenase (ubiquinone) activity [GO:0008137]; NADH dehydrogenase activity [GO:0003954]; ubiquinone binding [GO:0048039]	WIDFFNFSWR	1	2	2.205	323.31	0	0	0	0	0	0	6.60959	0	0	0	0	0	0	0	0	0	0	0	0	0	0	0	0	0	0	0	0	0	0	0	0	0	0	0	0	0	0
A0A0C5ARS4	A0A0C5ARS4_CANSA	Small ribosomal subunit protein uS4c	rps4	Cannabis sativa (Hemp) (Marijuana)	ribosomal small subunit biogenesis [GO:0042274]; translation [GO:0006412]	chloroplast [GO:0009507]; small ribosomal subunit [GO:0015935]	rRNA binding [GO:0019843]; structural constituent of ribosome [GO:0003735]	INELLVVEYYSR;MVDIPSYRCKPR;SLVQNYLDSSIREELPK;YRGPRFK	4	23.8	2.2056	323.31	0	0	0	0	0	0	0	0	0	0	0	0	0	0	0	0	0	0	0	6.9743	0	0	0	0	0	0	0	0	0	0	0	0	0	0	0	0	0
A0A0C5ARX9	A0A0C5ARX9_CANSA	DNA-directed RNA polymerase subunit beta'' (EC 2.7.7.6) (PEP) (Plastid-encoded RNA polymerase subunit beta'') (RNA polymerase subunit beta'')	rpoC2	Cannabis sativa (Hemp) (Marijuana)	DNA-templated transcription [GO:0006351]	chloroplast [GO:0009507]; DNA-directed RNA polymerase complex [GO:0000428]	DNA binding [GO:0003677]; DNA-directed 5'-3' RNA polymerase activity [GO:0003899]; zinc ion binding [GO:0008270]	AGLVFHNKVIDGTAIKR;ARTSTFNFK;DFLRINLAKSNICYIR;DVQYSNGIK;DVQYSNGIKESIK;EGLSLTEYIISCYGAR;EGLSLTEYIISCYGARK;ENVVLGGMIPVGTGFK;EVLMAER;GLVHCSR;GVVDTAVRTSDAGYLTR;IFRHSGILIPPGRVK;INLAKSNICYIR;INLAKSNICYIRK;LKNWIYVQWITPTKK;NQDIGIGLVNR;RVEGWNDLLTR;SNICYIRK;TSTFNFKEK;VEGWNDLLTR;VEQVLEVRSIDSISMNLEKR;VGGLVRVEK;VIDGTAIK	23	14.5	2.2041	323.31	5.55336	0	11.4076	0	0	10.6953	0	0	0	0	0	0	10.079	0	10.9104	0	0	0	0	0	10.1281	8.00017	0	0	10.3947	0	0	0	0	5.35572	6.89567	0	0	0	0	4.33478	0
A0A0C5AUE9	A0A0C5AUE9_CANSA	ATP synthase subunit b, chloroplastic (ATP synthase F(0) sector subunit b) (ATPase subunit I)	atpF	Cannabis sativa (Hemp) (Marijuana)		chloroplast thylakoid membrane [GO:0009535]; proton-transporting ATP synthase complex, coupling factor F(o) [GO:0045263]	proton-transporting ATP synthase activity, rotational mechanism [GO:0046933]	ALEQLEKAR;GRALEQLEK;GVCASCLLSDLLDNR;LNLINSTSKTLEQLKNYK;NETIRFEQQRAINQVR;NYKNETIR;TIRNSEELR	7	36.5	2.2023	323.31	0	0	0	0	0	0	0	0	0	0	0	0	0	0	0	0	0	0	0	0	0	0	0	0	0	0	0	0	0	0	0	0	0	0	0	0	0
A0A0C5B2I8	A0A0C5B2I8_CANSA	Cytochrome f	petA	Cannabis sativa (Hemp) (Marijuana)	photosynthesis [GO:0015979]	chloroplast [GO:0009507]; thylakoid membrane [GO:0042651]	electron transfer activity [GO:0009055]; heme binding [GO:0020037]; iron ion binding [GO:0005506]	GGYEITIVEASDGR;ISPEIKEK;NTFSWIK;QTRNTFSWIKEEIIR;SNNNVYNATAAGIVSK;VQLSEMNF	6	19.1	2.2028	323.31	0	0	0	0	0	0	0	0	0	0	0	0	0	0	0	0	0	0	0	0	0	0	0	0	0	0	0	0	0	0	0	0	0	0	0	0	0
A0A0E3TIM7	A0A0E3TIM7_CANSA	Cannabidiolic acid synthase		Cannabis sativa (Hemp) (Marijuana)			FAD binding [GO:0071949]; oxidoreductase activity [GO:0016491]	AGILYELWYICSWEKQEDNEK;DLDIRINDPK;INDPKNPNNYTQAR;KSMGEDLFWALR;LAYLNYR;LVNKWQNIAYKYDK;NEQSIPPLPR;NITDNQGKNK;VLDRKSMGEDLFWALR	9	17.8	2.2034	323.31	0	0	0	0	0	0	0	0	0	0	0	0	0	0	0	0	0	0	0	0	0	0	0	0	0	0	0	0	0	0	0	0	0	0	0	0	0
A0A0H3UZT7	A0A0H3UZT7_CANSA	Tetrahydrocannabinolic acid synthase	THCA4	Cannabis sativa (Hemp) (Marijuana)			FAD binding [GO:0071949]	EILLDRSAGQKVAFSIK;KPIPETAIVKILEK;NIIDNQGKNK	3	12.6	2.2037	323.31	0	0	0	0	0	0	0	0	0	0	0	3.50576	0	0	0	0	0	0	0	11.8578	0	0	0	0	0	0	0	0	0	0	0	0	0	0	0	0	0
A0A0H3V0W7	A0A0H3V0W7_CANSA	Tetrahydrocannabinolic acid synthase	THCA5	Cannabis sativa (Hemp) (Marijuana)			FAD binding [GO:0071949]	ELLLFTHFITRNITDNQGK;KNMEIHELVKLVNK;LVNKWQNIAYMYEK;LYEEDVGVGMFV;NITDNQGKNK	5	20.3	2.2038	323.31	0	0	0	0	0	0	0	0	0	0	0	0	0	0	0	0	0	0	0	0	0	0	0	0	0	0	0	0	0	0	0	0	0	0	0	0	0
A0A0H3W6G0	A0A0H3W6G0_CANSA	30S ribosomal protein S16, chloroplastic	rps16	Cannabis sativa (Hemp) (Marijuana)	translation [GO:0006412]	chloroplast [GO:0009507]; small ribosomal subunit [GO:0015935]	structural constituent of ribosome [GO:0003735]	AGVFMELRLNHQPKFN;IVAIDVRSR;KAGVFMELR;KVGFYDPIK;QRPIYRIVAIDVR	5	46.1	2.206	323.31	0	0	0	0	0	0	0	0	0	0	0	0	0	0	0	0	0	0	0	0	0	0	0	0	0	0	0	0	0	0	0	0	0	0	0	0	0
A0A0H3W8D3	A0A0H3W8D3_CANSA	Small ribosomal subunit protein uS3c	rps3	Cannabis sativa (Hemp) (Marijuana)	translation [GO:0006412]	chloroplast [GO:0009507]; cytosolic small ribosomal subunit [GO:0022627]	RNA binding [GO:0003723]; structural constituent of ribosome [GO:0003735]	DLQEDQKIRNCIK;EIARVEWIR;GIQIQIAGR;IDLIQVIIYMGFPK;IRNCIKNYVQK;SLWFAQPKNYSK;SLWFAQPKNYSKDLQEDQK;VEWIREGR;VEWIREGRVPLQTIR	9	34.1	2.2083	323.31	0	0	0	0	0	0	0	0	0	0	0	7.8846	0	0	0	0	0	0	0	0	0	0	0	0	0	9.56285	0	0	0	0	0	0	0	0	4.24907	0	0
A0A0M3ULW1	A0A0M3ULW1_CANSA	ATP synthase subunit 9, mitochondrial	atp9	Cannabis sativa (Hemp) (Marijuana)	proton motive force-driven ATP synthesis [GO:0015986]	mitochondrial membrane [GO:0031966]; proton-transporting ATP synthase complex, coupling factor F(o) [GO:0045263]	lipid binding [GO:0008289]; proton transmembrane transporter activity [GO:0015078]	TSVNPWRGWTNSIVVR	1	12.4	2.2084	323.31	0	0	0	0	0	0	0	0	0	0	0	0	0	0	0	0	0	0	0	0	0	0	0	0	0	0	0	0	0	0	0	0	0	0	0	0	0
A0A0M3ULW3	A0A0M3ULW3_CANSA	Transport membrane protein	mttB G4B88_002323	Cannabis sativa (Hemp) (Marijuana)	intracellular protein transmembrane transport [GO:0065002]; protein transport by the Tat complex [GO:0043953]	mitochondrion [GO:0005739]; TAT protein transport complex [GO:0033281]	proton motive force dependent protein transmembrane transporter activity [GO:0009977]	LPELRGLSVETFTNNRR;TKYNRFLYLSGSR	2	10.8	2.2086	323.31	9.11718	0	0	0	0	0	0	0	0	0	0	0	0	0	0	0	0	0	0	0	0	0	0	0	0	0	0	0	0	0	0	0	0	0	0	0	0
A0A0M3ULW5	A0A0M3ULW5_CANSA	Ribosomal protein L2 (Rpl2)	rpl2	Cannabis sativa (Hemp) (Marijuana)	mitochondrial translation [GO:0032543]	mitochondrial large ribosomal subunit [GO:0005762]	RNA binding [GO:0003723]; structural constituent of ribosome [GO:0003735]	CNTIEEFAPPR;IDLKRSTSSMGIVER;IEYDPNRSSR;ITVFHRGGGSKR;KTCANDVFFSAFSSPK;LIGKNTFSLCEVR;NTFSLCEVRKWR;SPFTSKCAGSK;VDRAPVTYIIASHQLEAGK	9	32.6	2.2087	323.31	0	0	0	4.15097	0	0	0	0	10.3829	0	0	0	0	0	0	0	0	11.0296	0	0	0	0	0	0	0	0	0	0	0	0	0	7.38931	0	13.8338	0	0	0
A0A0M3ULW7	A0A0M3ULW7_CANSA	Ribosomal protein S19	rps19	Cannabis sativa (Hemp) (Marijuana)	ribosomal small subunit assembly [GO:0000028]; translation [GO:0006412]	cytosolic small ribosomal subunit [GO:0022627]; mitochondrion [GO:0005739]	RNA binding [GO:0003723]; structural constituent of ribosome [GO:0003735]	TNIGPGRKR;VGHKFGEFASTR	2	22.3	2.2088	323.31	0	0	0	0	0	0	0	0	0	0	0	0	0	0	0	0	0	0	0	0	0	0	0	0	0	0	0	0	0	0	0	0	0	0	0	0	0
A0A0M3UM22	A0A0M3UM22_CANSA	Small ribosomal subunit protein uS3m (Ribosomal protein S3, mitochondrial)	rps3	Cannabis sativa (Hemp) (Marijuana)	translation [GO:0006412]	mitochondrion [GO:0005739]; ribonucleoprotein complex [GO:1990904]; ribosome [GO:0005840]	RNA binding [GO:0003723]; structural constituent of ribosome [GO:0003735]	CLAEAKK;EKQNEIRIWPK;FSDYYYGK;FSDYYYGKLVYQDVNLR;GIPLVMKKGVEGIR;GNPISVRLDLNR;GVEGIRICCSGR;ICCSGRLEGAEIAR;ICCSGRLEGAEIARTECGK;IPYGYNSYLNEVKK;IRSRIAFFVESLTSEK;KCLAEAKK;KGNPISVR;KNLSKSLR;KSRSDGPTSHLLK;LDDREKQNEIR;LDLNRSSDSSR;LEGAEIARTECGK;LGRCIILHFPK;LVYQDVNLR;NVFNQKIDYASAEVSTR;SRIAFFVESLTSEKK;TFIHFFLPR;VESIRLDDREK;YAGVVNDIAFLIENDDSFRKTK;YGILGVKVWISYS	26	40.1	2.209	323.31	8.44836	9.80192	0	9.28776	10.4728	9.34875	0	0	10.484	8.37491	0	0	0	8.57111	0	0	0	0	0	0	0	0	0	8.34855	0	0	0	0	0	0	0	0	6.12654	0	6.26997	0	0
A0A0M4QYJ0	A0A0M4QYJ0_CANSA	Ribosomal protein S10	rps10	Cannabis sativa (Hemp) (Marijuana)	translation [GO:0006412]	mitochondrion [GO:0005739]; small ribosomal subunit [GO:0015935]	structural constituent of ribosome [GO:0003735]	ENSRDCF;KIGLPESR;LYLELNMK;LYLELNMKSYFIARPVR;QFLVIKTERHELR;VLYTVLRSPHIDK	6	53.2	2.2091	323.31	7.20555	0	0	0	0	0	0	0	0	0	0	0	0	0	0	0	0	0	0	0	0	0	0	0	0	0	0	0	0	0	0	0	0	0	7.15583	0	0
A0A0M4R4N3	A0A0M4R4N3_CANSA	NADH dehydrogenase subunit 9	nad9	Cannabis sativa (Hemp) (Marijuana)		mitochondrial inner membrane [GO:0005743]	NADH dehydrogenase (ubiquinone) activity [GO:0008137]	DNQFIFKYSWETFPKK;RRFEVIYNLLSTR;YFDFASPWEQHSDG;YNSRIRVQTSADEVTR	4	31.1	2.2092	323.31	0	0	0	0	0	0	0	0	0	0	0	0	0	0	0	0	0	0	0	0	0	0	0	0	0	0	0	0	0	0	0	0	0	0	0	0	0
A0A0M4R4P3	A0A0M4R4P3_CANSA	Succinate dehydrogenase subunit 4	sdh4	Cannabis sativa (Hemp) (Marijuana)	mitochondrial electron transport, succinate to ubiquinone [GO:0006121]; tricarboxylic acid cycle [GO:0006099]	mitochondrial inner membrane [GO:0005743]; respiratory chain complex II (succinate dehydrogenase) [GO:0045273]		ITAAFLLPLIIIYK;LFLLIVIK;LFLLIVIKDVFLSLVFFLNKSK;NLMDRTHPWLLRNISALR;NWVFVYLRLFLLIVIK;SKNLMDRTHPWLLR;VLAFCRR;YMKERNSGLSNESSK	8	46.7	2.2094	323.31	0	0	0	0	0	0	7.23093	0	0	0	0	0	0	0	4.92015	0	0	0	0	0	0	0	0	0	0	0	0	0	0	0	0	0	0	0	0	0	0
A0A0M4R6S6	A0A0M4R6S6_CANSA	H(+)-transporting two-sector ATPase (EC 7.1.2.2) (Mitochondrial protein YMF19)	atp8	Cannabis sativa (Hemp) (Marijuana)		mitochondrial membrane [GO:0031966]; proton-transporting ATP synthase complex, coupling factor F(o) [GO:0045263]	ATP binding [GO:0005524]; proton-transporting ATP synthase activity, rotational mechanism [GO:0046933]; proton-transporting ATPase activity, rotational mechanism [GO:0046961]	GNNIQSNDPNRLEDLLIK;LRNQLVSHR;SSYSTSSNPGWGITCR	3	27	0.99588	4.3249	0	0	0	0	0	0	0	0	0	0	0	0	0	0	0	0	0	0	0	9.27833	0	0	0	0	0	0	0	0	0	0	0	0	0	0	0	11.414	0
A0A0M4REP7	A0A0M4REP7_CANSA	Cytochrome c oxidase subunit 3	cox3	Cannabis sativa (Hemp) (Marijuana)	mitochondrial electron transport, cytochrome c to oxygen [GO:0006123]	membrane [GO:0016020]; mitochondrion [GO:0005739]	cytochrome-c oxidase activity [GO:0004129]	DVLRESTLEGHHTK;QYLGHLTK	2	8.3	2.2094	323.31	0	0	0	0	0	0	0	0	0	0	0	0	0	0	0	0	0	0	0	0	0	0	0	0	0	0	0	0	0	0	0	0	0	0	0	0	0
A0A0M4REQ6	A0A0M4REQ6_CANSA	Large ribosomal subunit protein uL5m (60S ribosomal protein L5, mitochondrial)	rpl5	Cannabis sativa (Hemp) (Marijuana)	translation [GO:0006412]	cytosolic large ribosomal subunit [GO:0022625]; mitochondrion [GO:0005739]	RNA binding [GO:0003723]; structural constituent of ribosome [GO:0003735]	DKGYVSDLAR;FPLYFHYEDVSR;MFPLYFHYEDVSR;SFRSNPFLGSNK;VVPKAPYDFIIKNGK	5	27	2.2096	323.31	0	0	0	0	0	0	6.03703	0	0	0	0	0	0	0	0	0	0	0	0	0	0	0	0	0	0	0	0	0	0	0	0	0	0	0	0	8.56331	0
A0A0M4RG15	A0A0M4RG15_CANSA	NADH dehydrogenase subunit 2	nad2	Cannabis sativa (Hemp) (Marijuana)	ATP synthesis coupled electron transport [GO:0042773]	membrane [GO:0016020]; mitochondrion [GO:0005739]; plastid [GO:0009536]	NADH dehydrogenase (ubiquinone) activity [GO:0008137]	LAKRMFFDTPR;MFFDTPRTWILYEPMDR;MFFDTPRTWILYEPMDRDK;QTRVKYIADLGALAK;RMFFDTPR;RPLAHSSIGHVGYIR;TWILYEPMDRDK	7	10.9	2.2097	323.31	0	0	0	0	9.94165	0	0	0	9.77347	0	9.23098	0	0	9.64944	0	8.36934	8.46193	8.28979	9.31023	0	8.95873	8.46381	9.37858	9.53827	9.19653	8.69798	8.89218	13.8485	0	9.57143	0	0	0	6.70418	0	0	0
A0A0M4RVQ0	A0A0M4RVQ0_CANSA	Small ribosomal subunit protein uS12m	rps12	Cannabis sativa (Hemp) (Marijuana)	translation [GO:0006412]	mitochondrion [GO:0005739]; small ribosomal subunit [GO:0015935]	structural constituent of ribosome [GO:0003735]	DLLGIPDR;TPKKPNSAPR;YGAEKPK	3	20	2.2081	323.31	0	3.87657	0	8.84128	6.57551	0	0	4.14012	8.34749	0	0	0	0	0	0	0	0	4.99458	0	0	0	0	0	8.07253	0	0	0	0	0	0	0	0	0	0	0	0	0
A0A0M4S7M8	A0A0M4S7M8_CANSA	NADH dehydrogenase subunit 7	nad7	Cannabis sativa (Hemp) (Marijuana)	mitochondrial electron transport, NADH to ubiquinone [GO:0006120]	mitochondrion [GO:0005739]	NAD binding [GO:0051287]; oxidoreductase activity, acting on NAD(P)H [GO:0016651]; quinone binding [GO:0048038]	APGSAHSQGLDSMSK;AQYIRVLFCEITR;VLFCEITR	3	7.1	2.208	323.31	0	0	0	0	0	0	0	0	0	8.05143	0	0	0	0	8.2304	0	0	0	0	0	0	8.42928	7.65241	0	0	6.87418	0	0	0	0	0	0	6.33337	0	0	0	0
A0A0M4S7N5	A0A0M4S7N5_CANSA	Succinate dehydrogenase subunit 3	sdh3	Cannabis sativa (Hemp) (Marijuana)	mitochondrial electron transport, succinate to ubiquinone [GO:0006121]; tricarboxylic acid cycle [GO:0006099]	mitochondrial inner membrane [GO:0005743]; respiratory chain complex II (succinate dehydrogenase) [GO:0045273]	electron transfer activity [GO:0009055]; metal ion binding [GO:0046872]	HLLTDFWVPPPK;HLLTDFWVPPPKRLK	2	14.6	2.2078	323.31	0	0	0	0	0	0	0	0	0	0	0	0	0	0	0	0	0	0	0	0	0	0	0	0	0	0	0	0	0	0	0	0	0	0	0	0	8.5385
A0A0M5M1Z3	A0A0M5M1Z3_CANSA	ATP synthase subunit alpha	atp1 G4B88_002322	Cannabis sativa (Hemp) (Marijuana)	actin filament bundle assembly [GO:0051017]; actin filament capping [GO:0051693]	mitochondrial inner membrane [GO:0005743]; proton-transporting ATP synthase complex, catalytic core F(1) [GO:0045261]	actin filament binding [GO:0051015]; ADP binding [GO:0043531]; ATP binding [GO:0005524]; proton-transporting ATP synthase activity, rotational mechanism [GO:0046933]	AAELTTLLESR;AMKQVCGSLK;EAFPGDVFYLHSR;EAFPGDVFYLHSRLLER;KMELDAFLKENALPYL;LTEVLKQPQYAPLPIEK;QAVAYRQMSLLLR;VGSAAQLKAMK	8	18.1	2.2077	323.31	0	0	0	0	0	0	0	0	0	0	0	10.8871	0	0	0	0	0	0	4.86344	0	0	0	0	0	0	0	0	0	0	0	0	0	0	0	0	0	0
A0A0M5M1Z5	A0A0M5M1Z5_CANSA	Ribosomal protein L10	rpl10 G4B88_002325	Cannabis sativa (Hemp) (Marijuana)		mitochondrion [GO:0005739]; ribosome [GO:0005840]		FFAQLAHSAGPTCILYLAEEASDR;LKNLWFPGR	2	21.9	2.2064	323.31	0	0	0	0	0	0	0	0	0	0	0	6.80748	0	0	0	0	0	0	0	0	0	0	0	0	6.92327	0	0	0	0	0	0	0	0	0	0	3.43616	0
A0A0M5M201	A0A0M5M201_CANSA	Small ribosomal subunit protein uS13m (Ribosomal protein S13, mitochondrial)	rps13	Cannabis sativa (Hemp) (Marijuana)	translation [GO:0006412]	mitochondrion [GO:0005739]; small ribosomal subunit [GO:0015935]	RNA binding [GO:0003723]; structural constituent of ribosome [GO:0003735]	GERADIERLISISCYR;IASSKIDGIGPK;LGISWNIK;LGISWNIKIK;LISISCYRGIRHK;SVDDEQVR;THTNARTCRK	7	52.6	2.2065	323.31	0	0	0	0	0	0	0	0	0	0	0	0	0	0	0	0	0	7.76885	0	0	0	0	0	0	0	0	0	8.45018	0	0	0	0	0	0	0	0	0
A0A0M5M254	A0A0M5M254_CANSA	MatR (Maturase)	matR F8388_018562 G4B88_002348	Cannabis sativa (Hemp) (Marijuana)	homing of group II introns [GO:0006315]; mitochondrial mRNA processing [GO:0090615]	mitochondrion [GO:0005739]	RNA-directed DNA polymerase activity [GO:0003964]	AEFYGGERCNNNWAMR;CNNNWAMRDLIK;CRDNLYQVR;DLIKYCK;DLIKYCKR;EEIDDPK;EEIDDPKFFYSIQK;GISLLHSSGR;GISLLHSSGRSNASSDVQQAVSR;IDDQENSGEEASFNAPQDNRAIIVGR;IKEEWGTSRWFLEFDIR;RKGLLIELGGETILVIR;SGMSVRKLSLYTPAGR;SNASSDVQQAVSR	14	22.3	2.2066	323.31	0	6.43062	0	0	14.0941	0	14.2135	14.185	14.0984	8.09645	13.7758	8.30606	13.9717	13.9816	0	13.6272	13.5879	13.265	13.9654	13.8089	13.2654	13.1723	13.0047	13.8872	0	13.5726	13.6083	10.8595	13.8677	13.8935	8.20472	8.39579	0	0	3.44705	7.83352	7.20916
A0A0M5M463	A0A0M5M463_CANSA	NADH-ubiquinone oxidoreductase chain 6 (EC 7.1.1.2)	nad6	Cannabis sativa (Hemp) (Marijuana)		mitochondrial membrane [GO:0031966]	NADH dehydrogenase (ubiquinone) activity [GO:0008137]	NPVHSVLFPIPVFR;YTVYAGK	2	10.2	2.2068	323.31	0	0	0	0	0	0	0	0	0	0	0	0	0	0	0	0	0	0	0	0	0	0	0	0	0	0	0	0	0	0	0	0	0	0	0	0	0
A0A0M5M7P7	A0A0M5M7P7_CANSA	Cytochrome b	cob	Cannabis sativa (Hemp) (Marijuana)	mitochondrial electron transport, ubiquinol to cytochrome c [GO:0006122]	mitochondrial inner membrane [GO:0005743]; respiratory chain complex III [GO:0045275]	metal ion binding [GO:0046872]; ubiquinol-cytochrome-c reductase activity [GO:0008121]	GIPNSYKEPTPNNNK	1	3.8	2.2069	323.31	0	0	0	0	0	0	0	0	0	0	0	0	0	0	0	0	0	0	0	0	0	0	0	0	0	0	0	0	0	0	0	0	0	0	0	0	0
A0A0X8GLK5	A0A0X8GLK5_CANSA	NADH-ubiquinone oxidoreductase chain 4 (EC 7.1.1.2)		Cannabis sativa (Hemp) (Marijuana)	ATP synthesis coupled electron transport [GO:0042773]; electron transport coupled proton transport [GO:0015990]	mitochondrial membrane [GO:0031966]; plastid [GO:0009536]; respiratory chain complex I [GO:0045271]	NADH dehydrogenase (ubiquinone) activity [GO:0008137]; NADH dehydrogenase activity [GO:0003954]; ubiquinone binding [GO:0048039]	IQFDPSTAK;VVSGNLKPDFLHK	2	4.4	0.99643	1.8516	0	0	0	0	0	0	0	0	0	0	0	0	0	0	0	0	0	0	0	0	0	0	0	0	0	0	0	0	0	0	0	0	0	8.44869	0	0	0
A0A126WVX7	A0A126WVX7_CANSA	non-specific serine/threonine protein kinase (EC 2.7.11.1)		Cannabis sativa (Hemp) (Marijuana)	protein phosphorylation [GO:0006468]	cytoplasm [GO:0005737]; nucleus [GO:0005634]; plasma membrane [GO:0005886]	ATP binding [GO:0005524]; blue light photoreceptor activity [GO:0009882]; protein serine/threonine kinase activity [GO:0004674]	ATAENVNDAVR;DLKPENILMQK;DPRSHTRSISYDVNFK;EHPFFKGINWPLIR;ERHARQGFDLATTLER;FWNLFHLQPMRDHK;KTPQLDPINDLSRK;LSEKTEQQSAK;MTEVVQTVKDPRSHTR;SISYDVNFK	10	17.5	2.197	323.31	0	0	0	0	0	0	0	0	0	0	0	0	0	0	0	0	0	0	0	0	0	0	0	0	0	0	0	0	0	0	0	0	0	0	0	0	0
A0A126WZC3	A0A126WZC3_CANSA	Putative LOV domain-containing protein		Cannabis sativa (Hemp) (Marijuana)	protein phosphorylation [GO:0006468]		ATP binding [GO:0005524]; blue light photoreceptor activity [GO:0009882]; protein serine/threonine kinase activity [GO:0004674]	ADHHDQQGLSR;AERDILTK;ALSESMSRPFRR;DPNDVVCGEK;DTIIKKNHVDYMR;ESLEAGSSYCGR;GNSRRSSNNSVR;IGPGDFEIMR;IRESLEAGSSYCGR;ISELPEKK;ISQSPVGSGSSDVK;ITMQRISELPEK;KLEAREITPK;KSESSTSAAPPR;NEEKADHHDQQGLSRR;NHVDYMRAER;NHVDYMRAERDILTK;NSHGGSR;SESSGSNK;TFSAILNDK;VVHPFIVPLR;WFRTINWK	22	20.9	2.1972	323.31	0	3.79878	0	0	0	0	0	0	0	0	0	0	11.6936	0	0	0	0	0	0	0	0	11.2829	0	4.49959	0	0	11.8017	0	0	0	0	0	0	0	0	0	0
A0A126WZD3	A0A126WZD3_CANSA	Putative LOV domain-containing protein		Cannabis sativa (Hemp) (Marijuana)	circadian rhythm [GO:0007623]; protein ubiquitination [GO:0016567]; response to blue light [GO:0009637]	cytosol [GO:0005829]; nucleus [GO:0005634]; SCF ubiquitin ligase complex [GO:0019005]	photoreceptor activity [GO:0009881]	DGTPLVNR;DVASIGSVCRR;ELTTLEAVCWRK;ETCSQQFNQSGK;IDLNRLSYPVFK;LGWGRLAR;LTPRDVASIGSVCR;NCRFLQYR;VFEIFTGYRADEVLGR	9	15.9	2.1973	323.31	0	0	7.4132	0	0	0	0	0	0	0	0	0	6.57963	0	0	0	0	0	8.40569	0	0	0	0	0	0	0	0	0	0	0	0	0	0	0	0	0	0
A0A126X0M1	A0A126X0M1_CANSA	non-specific serine/threonine protein kinase (EC 2.7.11.1)		Cannabis sativa (Hemp) (Marijuana)	protein phosphorylation [GO:0006468]	cytoplasm [GO:0005737]; nucleus [GO:0005634]; plasma membrane [GO:0005886]	ATP binding [GO:0005524]; blue light photoreceptor activity [GO:0009882]; protein serine/threonine kinase activity [GO:0004674]	ADHHDQQGLSR;ALSESMSRPFRR;EMRKGIDLATTLER;FWNLFHLQPMRDQK;GIDLATTLER;GVNWALVR;GVNWALVRCMNPPK;HPFFRGVNWALVRCMNPPK;ISELPEKK;ITMQRISELPEK;KDSPSWQAFQK;KSESSTSAAPPR;LIKETAENVDDAVR;LVLPKPHR;MQVEVSKHTEGSK;NCRFLQGPETDPATVKK;NEEKADHHDQQGLSRR;NSHGGSR;QVEVSKHTEGSK;SHKNQQKPIFMAEPMR	20	25.7	2.1974	323.31	0	0	0	0	0	0	0	0	0	0	0	0	0	0	0	0	0	0	0	0	0	0	0	0	0	0	0	0	0	0	0	0	0	0	0	10.0699	0
A0A126X0Z7	A0A126X0Z7_CANSA	non-specific serine/threonine protein kinase (EC 2.7.11.1)		Cannabis sativa (Hemp) (Marijuana)	protein phosphorylation [GO:0006468]	cytoplasm [GO:0005737]; nucleus [GO:0005634]; plasma membrane [GO:0005886]	ATP binding [GO:0005524]; blue light photoreceptor activity [GO:0009882]; protein serine/threonine kinase activity [GO:0004674]	ADHHDQQGLSR;ALSESMSRPFRR;CMNPPKLEAPLFETTEK;EMRKGIDLATTLER;ESLEAGSSYCGR;FWNLFHLQPMRDQK;GIDLATTLER;GNSRRSSNNSVR;GVNWALVR;GVNWALVRCMNPPK;HPFFRGVNWALVRCMNPPK;IRESLEAGSSYCGR;ISELPEKK;ITMQRISELPEK;KDSPSWQAFQK;KSESSTSAAPPR;LEAPLFETTEK;LIKETAENVDDAVR;LVLPKPHR;NCRFLQGPETDPATVKK;NEEKADHHDQQGLSRR;NSHGGSR;SESSGSNK;SHKNQQKPIFMAEPMR;TFSAILNDK;VLLDPHLEDLQNNVF	26	22.7	2.1976	323.31	6.95303	0	12.735	0	9.1609	0	0	0	9.13656	0	0	0	9.55288	10.7463	0	0	7.78849	0	0	0	0	0	0	0	0	0	0	0	7.05799	0	4.779	11.284	8.56251	0	0	0	0
A0A126X1H2	A0A126X1H2_CANSA	non-specific serine/threonine protein kinase (EC 2.7.11.1)		Cannabis sativa (Hemp) (Marijuana)	protein phosphorylation [GO:0006468]	cytoplasm [GO:0005737]; nucleus [GO:0005634]; plasma membrane [GO:0005886]	ATP binding [GO:0005524]; blue light photoreceptor activity [GO:0009882]; protein serine/threonine kinase activity [GO:0004674]	ALDSMTEVVQTVKDPR;ATAENVNDAVR;DLKPENILMQK;DPRSHTRSISYDVNFK;EHPFFKGINWPLIR;EKGKNSESAR;ERHARQGFDLATTLER;FLQGPETDQKEVDK;FWNLFHLQPMRDHK;KTPQLDPINDLSRK;LSEKTEQQSAK;NCRFLQGPETDQK;NCRFLQGPETDQKEVDK;QKAKALDSMTEVVQTVK;SDGGERSFKSIGSVK;SIGSVKNSFGDGEREK;SISYDVNFK;SYCGRLLNYK;TDSWEISER	19	21.2	2.1977	323.31	0	0	0	0	0	0	0	0	8.36999	0	0	0	0	0	0	0	0	0	0	0	0	8.01218	0	0	0	0	0	0	8.62943	9.09948	0	0	0	0	0	0	0
A0A142EGI9	A0A142EGI9_CANSA	THCA synthase		Cannabis sativa (Hemp) (Marijuana)			FAD binding [GO:0071949]; oxidoreductase activity [GO:0016491]	ADPNNFFR;ATIFSVKK;IKLVVVPSKATIFSVK;LAYLNYR;LAYLNYRDLDLGK;LIPETAMVK;LIPETAMVKILEK;LVVVPSKATIFSVKK;SVYNFTTPYVSQNPR;TKADPNNFFR;TNPESPNNYTQAR;TRNITDNHGK;VLDRKFMGEDLFWAIR	13	19.7	2.1978	323.31	0	0	0	0	0	0	0	0	0	0	0	0	0	0	0	0	0	0	0	0	0	0	0	0	0	0	0	0	0	0	0	0	0	0	0	0	0
A0A142EGJ7	A0A142EGJ7_CANSA	THCA synthase		Cannabis sativa (Hemp) (Marijuana)			FAD binding [GO:0071949]; oxidoreductase activity [GO:0016491]	ADPNNFFR;ATIFSVKK;IKLVVLPSKATIFSVK;LAYLNYR;LAYLNYRDLDLGK;LIPETAMVK;LIPETAMVKILEK;LVVLPSKATIFSVK;SVYNFTTPYVSQNPR;TKADPNNFFR;TNPESPNNYTQAR;TRNITDNHGK	12	16.7	2.1969	323.31	0	0	0	0	0	0	0	0	0	0	0	0	0	0	0	0	0	0	0	0	0	0	0	8.43049	0	0	0	0	0	0	0	0	6.95768	0	0	0	0
A0A142EGL4	A0A142EGL4_CANSA	Truncated THCA synthase		Cannabis sativa (Hemp) (Marijuana)		membrane [GO:0016020]	FAD binding [GO:0071949]	ATIFSVKK;DLMLTTHFRN;IKLVVVPSKATIFSVK;LVVVPSKATIFSVKK	4	9.2	2.1959	323.31	0	0	0	0	0	0	0	0	0	0	0	0	7.3419	0	0	0	0	0	0	0	0	0	0	0	0	0	0	0	0	0	0	0	0	0	0	0	0
A0A161J2P6	A0A161J2P6_CANSA	Ribosomal protein S10	rps10	Cannabis sativa (Hemp) (Marijuana)	translation [GO:0006412]	mitochondrion [GO:0005739]; small ribosomal subunit [GO:0015935]	structural constituent of ribosome [GO:0003735]	ENSRDCFEVR;KIGLPESR;LYLELNMK;LYLELNMKSYFIARPVR;QFLVIKTERHELR;VLYTVLRSPHIDK	6	53	2.1951	323.31	0	0	0	0	0	0	0	0	0	0	0	0	0	0	0	0	0	0	0	0	0	0	0	0	0	0	0	0	0	0	0	0	0	0	0	0	0
A0A1B4XTL0	A0A1B4XTL0_CANSA	Tetrahydrocannabinolic acid synthase		Cannabis sativa (Hemp) (Marijuana)			FAD binding [GO:0071949]; oxidoreductase activity [GO:0016491]	ADPNNFFR;ATIFSVKK;IKLVVVPSKATIFSVK;LAYLNYR;LAYLNYRDLDLGK;LIPETAMVK;LIPETAMVKILEK;LVVVPSKATIFSVKK;SVYNFTTPYVSQNPR;TKADPNNFFR;TNPESPNNYTQAR;TRNITDNHGK;VGIMYELWYTATWEK	13	19.4	2.1992	323.31	0	0	0	0	0	0	0	0	0	0	0	0	0	0	0	0	0	0	0	0	0	0	0	0	0	0	0	0	0	0	0	0	0	0	0	0	0
A0A1U9VXJ2	A0A1U9VXJ2_CANSA	Small ribosomal subunit protein uS12c	rps12	Cannabis sativa (Hemp) (Marijuana)	translation [GO:0006412]	chloroplast [GO:0009507]; small ribosomal subunit [GO:0015935]	rRNA binding [GO:0019843]; structural constituent of ribosome [GO:0003735]	KPNSALR;PTIQQLIR;VYGGLSVNFSTITPK	3	22.6	2.2098	323.31	0	0	0	0	0	0	0	0	0	0	0	0	0	0	0	0	0	0	0	0	0	0	0	0	0	0	0	0	0	0	0	0	0	0	0	0	0
A0A1V0IS32	A0A1V0IS32_CANSA	Maturase K (Intron maturase)	matK	Cannabis sativa (Hemp) (Marijuana)	mRNA processing [GO:0006397]; RNA splicing [GO:0008380]; tRNA processing [GO:0008033]	chloroplast [GO:0009507]	RNA binding [GO:0003723]	AEFQGYLELDR;ICRNLFHYYSGASK;IWYLDIFCINDLVNYE;IYFYGKMK;IYFYGKMKHPVK;LFLHEYYSWNRFR;LTSSEGFFER;LTSSEGFFERIYFYGK;LTSSEGFFERIYFYGKMK;MAEFQGYLELDR;NLFHYYSGASK;SISFFSKSNPR;SNLLENVGYDNK;SSLLIVKR;SSLLIVKRLISR;YYNLQSIHSTFPFFEDK	16	25.3	2.2099	323.31	9.03097	0	0	0	0	0	0	0	0	0	0	7.97039	0	0	9.10441	0	0	9.37206	0	0	0	0	9.64539	0	7.9244	1.52902	0	0	0	8.96544	5.78809	7.32571	0	0	0	0	0
A0A1V0IS66	A0A1V0IS66_CANSA	ATP-dependent Clp protease proteolytic subunit (EC 3.4.21.92) (Endopeptidase Clp)	clpP	Cannabis sativa (Hemp) (Marijuana)	protein quality control for misfolded or incompletely synthesized proteins [GO:0006515]	endopeptidase Clp complex [GO:0009368]; plastid stroma [GO:0009532]	ATP-dependent peptidase activity [GO:0004176]; ATPase binding [GO:0051117]; serine-type endopeptidase activity [GO:0004252]	ETITRVYGQRTGK;LAFPHAR;MPIGVPKVPFR;SPGDEDASWVDVINR	4	23.5	0.99587	5.7223	0	0	0	0	0	0	0	0	0	0	0	0	0	0	0	0	0	0	0	0	0	0	0	0	0	0	0	0	0	0	0	0	0	0	0	0	0
A0A7J6HK32	TS9FN_CANSA	Beta-caryophyllene synthase TPS9FN (EC 4.2.3.57) (Alpha-humulene synthase TPS9FN) (EC 4.2.3.104) (Terpene synthase 9FN) (CsTPS9FN)	TPS9FN F8388_008713 F8388_017921 G4B88_017076 G4B88_025071	Cannabis sativa (Hemp) (Marijuana)	diterpenoid biosynthetic process [GO:0016102]		magnesium ion binding [GO:0000287]; terpene synthase activity [GO:0010333]	DEDLHDTSTR;EIDFVHKLPFAR;ETKNSVVALLIDQIP;FLQYSISDQDFSYKKQR;ISHNKTLLELAK;LGLSYHFENEIEK;MSYQVLASSQNDK;VLLNCYEEFESELGK;VMDLLYKDGDGYTHIGKETK	9	22.3	2.2216	323.31	0	0	0	0	0	0	0	0	0	0	0	0	11.5195	0	0	0	0	0	0	0	0	0	0	0	0	0	0	0	0	0	0	0	0	0	0	0	0
A0A1V0QSF3	TS8FN_CANSA	Valencene synthase TPS8FN (EC 4.2.3.73) ((-)-limonene synthase TPS8FN) ((-)-(4S)-limonene synthase) (EC 4.2.3.16) (Gamma-eudesmol synthase TPS8FN) (EC 4.2.3.-) (Myrcene synthase TPS8FN) (EC 4.2.3.15) (Terpene synthase 8FN) (CsTPS8FN)	TPS8FN	Cannabis sativa (Hemp) (Marijuana)	diterpenoid biosynthetic process [GO:0016102]		magnesium ion binding [GO:0000287]; terpene synthase activity [GO:0010333]	DHPLSHQISK;EELYKLEYAK;EHEFVKKFPFAR;EILSSNHDQLK;ELSEIMRWWK;ELSEIMRWWKEHEFVK;IIRAYFEEAR;IISASTLLSR;KEELYKLEYAK;KELSEIMRWWK;LDFNVLQCFHKK;LEPEYLR;LGLSYHFESEIEK;LIDNLQR;QERVEELIQVVK;QSGFKVSSSIFEK;TIERLHARFYISIYEK;TYYKVMLESYEEFEK;VEELIQVVK;VIDLFYK;VIDLFYKEGDDQYTR;VLNFTKVIDLFYK;VSSSIFEK;WDINCMDK;WWKEHEFVK	25	35.9	2.2217	323.31	0	7.15674	0	0	0	0	0	0	0	0	0	0	0	0	0	0	0	9.79696	0	4.61841	4.8498	0	0	9.48077	0	0	0	5.19499	0	0	0	0	0	0	0	0	0
A0A1V0QSF4	T33PK_CANSA	Alpha-terpinene synthase TPS33PK, chloroplastic (EC 4.2.3.115) (Gamma-terpinene synthase TPS33PK) (EC 4.2.3.114) (Terpene synthase 33PK) (CsTPS33PK)	TPS33PK F8388_024571 G4B88_023555	Cannabis sativa (Hemp) (Marijuana)	diterpenoid biosynthetic process [GO:0016102]	chloroplast [GO:0009507]	magnesium ion binding [GO:0000287]; terpene synthase activity [GO:0010333]	EINNEDENMDSPFSK;FLISELWK;FLKRTWVDFCK;ISELIINHI;LDYNMVQSIYQEDLK;LGEKMDFFRDR;LGVHQFSPLSLILNTTKLAR;LMECFLWTVGIACEPEK;NHNMNSTLLEFAK;QFLQNCKNLAR	10	21.4	2.2218	323.31	5.00068	0	0	0	8.78549	0	0	0	0	0	0	0	0	0	13.6427	0	0	0	2.67976	0	0	0	0	8.08608	9.32843	0	0	13.7499	0	0	0	6.8505	0	0	0	13.6684	13.5025
A0A803NI27	HMGR2_CANSA	3-hydroxy-3-methylglutaryl coenzyme A reductase (CsHMGR2) (HMG-CoA reductase) (EC 1.1.1.34)	HMGR2 F8388_007848 G4B88_000500 G4B88_004204	Cannabis sativa (Hemp) (Marijuana)	coenzyme A metabolic process [GO:0015936]; isoprenoid biosynthetic process [GO:0008299]; sterol biosynthetic process [GO:0016126]	chloroplast membrane [GO:0031969]; endoplasmic reticulum membrane [GO:0005789]; peroxisomal membrane [GO:0005778]	hydroxymethylglutaryl-CoA reductase (NADPH) activity [GO:0004420]	ALKKAHHNEESPK;APVVRFNTARR;EALQRLTGK;EYCVPMATTEGCLVASTNRGCK;FCCTTGDAMGMNMISK;STKSGPAEPIK;TPSYSLETK;VIDTVPATTEEDEEIIK	8	18.4	2.222	323.31	0	0	0	0	0	0	0	0	0	0	0	9.92748	0	0	0	0	0	0	0	0	0	0	0	0	7.97711	0	0	0	0	0	0	0	0	0	0	0	0
A0A1V0QSF6	TS7FN_CANSA	Delta-selinene synthase TPS7FN (EC 4.2.3.-) ((-)-limonene synthase TPS7FN) ((-)-(4S)-limonene synthase) (EC 4.2.3.16) (Myrcene synthase TPS7FN) (EC 4.2.3.15) (Selina-6-en-4-ol synthase TPS7FN) (EC 4.2.3.-) (Terpene synthase 7FN) (CsTPS7FN)	TPS7FN	Cannabis sativa (Hemp) (Marijuana)	diterpenoid biosynthetic process [GO:0016102]		magnesium ion binding [GO:0000287]; terpene synthase activity [GO:0010333]	EELYKLEYAK;EGGDQYTHVGKMLK;EILSSNHDQLK;ELSEIVRWWKEHEFAK;FEQERNHVLSTVECYMK;IIRAYFEEAR;KEELYKLEYAK;LDFNLLQCFHK;LDFNLLQCFHKK;LEPEYLKTYYK;LIDNLQR;SSQVLASSQLSDK;TADFMYR;TYYKVMLESYEEFEK;VLLELAK;WDINCMDK;WLNEGYLPSFDEHLR	17	30.9	2.2221	323.31	0	0	0	0	0	0	0	0	5.99704	0	0	0	0	0	0	0	0	0	0	0	0	0	0	0	0	0	0	0	0	0	7.07767	0	0	0	6.28426	0	0
A0A1V0QSF8	TS3FN_CANSA	Myrcene synthase TPS3FN, chloroplastic (EC 4.2.3.15) (Terpene synthase 3FN) (CsTPS3FN)	TPS3FN	Cannabis sativa (Hemp) (Marijuana)	diterpenoid biosynthetic process [GO:0016102]	chloroplast [GO:0009507]	magnesium ion binding [GO:0000287]; terpene synthase activity [GO:0010333]	AVHQFSPSIVSSLPTISTYNNNHFCRFFTPK;EHIKFLISETWK;ERISTLIITPINIPK;FEGEFSYFR;FLISETWK;ISTLIITPINIPK;LINELPDYMK;LMEAFLWDVGLKFEGEFSYFR;LNFARDR;MEINSLALLELIDTLQR;QDLKSLQLQHHYPNIIK;SEARWFIDEIYEK;SIQCYMYDNNATEDEAR;SWVDLCK;TALFIYENGDGHGSQNSLSK;WFIDEIYEKK	16	29.9	2.2222	323.31	0	0	5.78346	0	0	0	0	5.68563	0	0	0	0	0	0	0	0	0	0	0	0	0	0	0	0	0	0	0	6.64717	0	0	0	0	0	0	0	0	0
A0A1V0QSF9	TS1FN_CANSA	(-)-limonene synthase TPS1FN, chloroplastic ((-)-(4S)-limonene synthase) (EC 4.2.3.16) ((+)-alpha-pinene synthase TPS1FN) (EC 4.2.3.121) (Sabinene synthase TPS1FN) (EC 4.2.3.-) (Terpene synthase 1FN) (CsTPS1FN)	TPS1FN	Cannabis sativa (Hemp) (Marijuana)	diterpenoid biosynthetic process [GO:0016102]	chloroplast [GO:0009507]	magnesium ion binding [GO:0000287]; terpene synthase activity [GO:0010333]	ANISNDIMGALGLYEASFYGK;DGHPNIVR;EHIKYLISESWK;KQDMNPTLLEFAKLDFNMVQSTYQEELK;LDFNMVQSTYQEELK;LVECFLWQVGVR;SEAKWFIEEIYER;SIQCYMHDTGASEDEAR;YLISESWK	9	17.8	2.2224	323.31	0	0	0	0	0	0	0	0	0	0	0	0	0	0	0	0	0	0	0	0	0	0	0	0	0	0	0	0	0	0	0	0	0	0	0	0	0
A0A1V0QSG0	TS5FN_CANSA	Myrcene synthase TPS5FN (EC 4.2.3.15) ((+)-alpha-pinene synthase TPS5FN) (EC 4.2.3.121) ((-)-limonene synthase TPS5FN) ((-)-(4S)-limonene synthase) (EC 4.2.3.16) (Camphene synthase TPS5FN) (EC 4.2.3.-) (Sabinene synthase TPS5FN) (EC 4.2.3.-) (Terpene synthase 5FN) (CsTPS5FN) (Terpinolene synthase TPS1) (EC 4.2.3.113)	TPS5FN F8388_001483 G4B88_022052	Cannabis sativa (Hemp) (Marijuana)	diterpenoid biosynthetic process [GO:0016102]		magnesium ion binding [GO:0000287]; terpene synthase activity [GO:0010333]	DRIVEIFLWSVGLK;EDDIDCLLQYPTFIR;EHIRNLISETWK;ENGICDEKNGR;ENGICDEKNGREHIR;INELKEDVR;INELKEDVRR;KDNLYATALHFK;KEFKESLSK;LDFNVVQSTYQEDLK;LEQINDLSR;LVDDLGTSSDELKR;QNGILIIKYLKK;SIQCYMK;SIQCYMKENGICDEK;TTSLGER	16	25.7	2.2225	323.31	0	0	7.99492	0	7.61021	0	0	8.41701	6.97774	0	0	7.57992	0	0	0	0	0	0	7.47654	0	0	9.14552	6.15884	0	0	0	0	0	0	0	7.20897	0	0	0	0	0	0
A0A1V0QSG1	T13PK_CANSA	(Z)-beta-ocimene synthase TPS13PK, chloroplastic (EC 4.2.3.228) (Terpene synthase 13PK) (CsTPS13PK)	TPS13PK	Cannabis sativa (Hemp) (Marijuana)	diterpenoid biosynthetic process [GO:0016102]	chloroplast [GO:0009507]	magnesium ion binding [GO:0000287]; terpene synthase activity [GO:0010333]	DEAYVKR;FLQKSWADLCK;GDVPKSIQCKMYEDGISEEEAR;GEEGLHIIKFLQK;LDFNIVQSIYQDDLK;LESRWFIDVYEK;LESRWFIDVYEKR;LKEEVRVMVK;QHGYPVSQEIFSTCK;SVKSCLSSNYHNNNNIIHNK;TVLMSTNNNNNNNQK;YLEEYIIMIMEK	12	23.3	2.2226	323.31	11.2829	11.2862	10.7665	11.0314	10.9059	0	0	0	0	10.4898	0	0	0	0	0	0	0	0	11.4519	0	0	0	0	0	0	0	0	0	0	8.90539	0	0	0	0	0	0	10.6854
A0A1V0QSG4	A0A1V0QSG4_CANSA	diphosphomevalonate decarboxylase (EC 4.1.1.33)		Cannabis sativa (Hemp) (Marijuana)	isopentenyl diphosphate biosynthetic process, mevalonate pathway [GO:0019287]; sterol biosynthetic process [GO:0016126]	cytosol [GO:0005829]	ATP binding [GO:0005524]; diphosphomevalonate decarboxylase activity [GO:0004163]	AGDVEDKEKGIK;EISLSGGRFQSCLRELR;EVVPKRILK;ISKEDWGK;LYIIFFNK;QGSGSACR;QGSGSACRSLYGGFVK;SLYGGFVKWIMGK;WMLLVTARTPTNIAVIK	9	20.2	2.2228	323.31	0	0	0	0	0	0	0	10.9723	0	0	0	0	0	0	0	0	0	0	0	0	10.6221	0	0	0	0	0	0	0	0	0	0	0	0	0	0	0	0
A0A7C9FSB8	IDI_CANSA	Isopentenyl-diphosphate Delta-isomerase 1, chloroplastic (CsIDI) (EC 5.3.3.2) (Isopentenyl pyrophosphate isomerase 1) (IPP isomerase 1) (IPPI1)	IDI IPP1 F8388_016754 F8388_026510 G4B88_000394 G4B88_005179	Cannabis sativa (Hemp) (Marijuana)	chlorophyll biosynthetic process [GO:0015995]; dimethylallyl diphosphate biosynthetic process [GO:0050992]; isopentenyl diphosphate biosynthetic process [GO:0009240]	chloroplast [GO:0009507]	isopentenyl-diphosphate delta-isomerase activity [GO:0004452]; metal ion binding [GO:0046872]	DNLLHRAFSVFLFNSK;DVSVNPNPDEVADIK;EVADMKTIHKLT;LVVDNFLFKWWDHVEK;TLPFTSSSTFAR;VVGHDTK;YELLLQQRSATK;YIIIIYSIQQWRR;YNCHLMEK;YNCHLMEKIEK	10	37.5	2.2229	323.31	0	0	6.33525	8.56228	0	0	0	0	0	0	0	0	0	7.19879	0	2.98484	0	0	6.31723	0	0	6.048	0	0	5.01074	0	0	0	0	12.2519	10.1043	0	0	5.14282	9.20762	7.64039	9.28499
A0A1V0QSG6	TS4FN_CANSA	Allo-aromadendrene synthase TPS4FN (EC 4.2.3.-) (Alpha-humulene synthase TPS4FN) (EC 4.2.3.104) (Myrcene synthase TPS4FN) (EC 4.2.3.15) (Palustrol synthase TPS4FN) (EC 4.2.3.-) (Terpene synthase 4FN) (CsTPS4FN) (Valencene synthase TPS4FN) (EC 4.2.3.73)	TPS4FN F8388_003548	Cannabis sativa (Hemp) (Marijuana)	diterpenoid biosynthetic process [GO:0016102]		magnesium ion binding [GO:0000287]; terpene synthase activity [GO:0010333]	ALERPLRKTLVNLHAR;ASASVCRYMDDVAGHK;ELSEISRWWK;FLHYDIPK;ILLQSFEEFEQEFEK;ISINDSNFK;KEHPNDDPLSK;KEIFGEFLCDDWNNR;KELSEISR;LHPEYLQK;LLIEAIDRWDKNCMDK;LLRQHGYR;QGQVEELKEVVRK;QYGVSEEEACDEMNR;VSLDIFDKFKDENGNFK;WDKNCMDKLHPEYLQK;WLNEGYMPSLEEHLK;YFISIYEKDASHNK	18	36.3	2.223	323.31	0	0	7.44816	0	0	0	0	8.11114	5.80274	0	0	0	0	0	0	0	0	0	0	8.04821	0	0	4.39012	7.47954	0	7.72042	0	0	7.45557	0	0	0	0	0	0	0	0
A0A7J6H013	HMGR1_CANSA	3-hydroxy-3-methylglutaryl coenzyme A reductase 1 (CsHMGR1) (HMG-CoA reductase 1) (EC 1.1.1.34)	HMGR1 F8388_012541	Cannabis sativa (Hemp) (Marijuana)	coenzyme A metabolic process [GO:0015936]; isoprenoid biosynthetic process [GO:0008299]; sterol biosynthetic process [GO:0016126]	chloroplast membrane [GO:0031969]; endoplasmic reticulum membrane [GO:0005789]; peroxisomal membrane [GO:0005778]	hydroxymethylglutaryl-CoA reductase (NADPH) activity [GO:0004420]	DGMTRAPVVRFSSAK;FSSAKRASELK;SHMKYNR	3	4.9	2.2232	323.31	0	0	0	0	0	0	0	0	9.00966	0	0	0	10.0743	0	0	0	0	0	0	10.6345	0	0	0	0	0	0	0	0	0	0	0	0	0	0	0	0	0
A0A1V0QSH1	TS6FN_CANSA	(E)-beta-ocimene synthase TPS6FN (EC 4.2.3.106) ((Z)-beta-ocimene synthase TPS6FN) (EC 4.2.3.228) (Terpene synthase 6FN) (CsTPS6FN)	TPS6FN	Cannabis sativa (Hemp) (Marijuana)	diterpenoid biosynthetic process [GO:0016102]		magnesium ion binding [GO:0000287]; terpene synthase activity [GO:0010333]	AVERWDVK;DQEISINIQYLKK;DRLMECFLWNIGIR;ILVEMENSLAQLELIDTLQR;IYTNYNIINGGTKSR;KTWVDMCKSFLQEAK;LDFNIVQSTHHEDLKHIFR;LMECFLWNIGIRFESK;LNFARDR;NYTIMISEQK;RGDAPTSIQCYMQEKIVSEEEAR;RTTRTEAK;TTRTEAKWFIDAYAK;WWRHTKLGEK	14	28.8	2.2214	323.31	0	0	0	0	0	0	0	0	0	9.66221	0	0	0	0	0	0	0	0	0	0	0	0	0	10.8024	0	0	0	0	0	0	0	0	0	6.40271	0	0	0
A0A1V0QSH2	TS2FN_CANSA	(+)-alpha-pinene synthase TPS2FN (EC 4.2.3.121) ((-)-limonene synthase TPS2FN) ((-)-(4S)-limonene synthase) (EC 4.2.3.16) (Camphene synthase TPS2FN) (EC 4.2.3.-) (Isoterpinolene synthase TPS2FN) (EC 4.2.3.-) (Sabinene synthase TPS2FN) (EC 4.2.3.-) (Terpene synthase TPS2FN) (CsTPS2FN) (beta-phellandrene synthase TPS2FN) (EC 4.2.3.-)	TPS2FN	Cannabis sativa (Hemp) (Marijuana)	diterpenoid biosynthetic process [GO:0016102]		magnesium ion binding [GO:0000287]; terpene synthase activity [GO:0010333]	AEAKWFIEEYEKTQDK;AVERWDVK;CSLAKSPSSDTSTIVR;DETGKFK;EMNDEDEYNSIFSK;EYGYAVPQEIFNDFK;EYGYAVPQEIFNDFKDETGKFK;GEPYTSRSNKLK;HVSRWWEHSKLGK;KRISDLIINPIPL;LDFNMLQSIFQEDLK;NSWAELCR;TVDELPDYMK;WFIEEYEK	14	26.2	2.2213	323.31	0	0	0	5.34958	11.2685	11.3054	0	0	0	0	0	0	0	0	0	0	0	0	0	0	0	0	0	0	0	0	0	0	0	10.6044	0	0	0	0	0	0	0
A0A1V0QSH3	A0A1V0QSH3_CANSA	Hydroxymethylglutaryl-CoA synthase (HMG-CoA synthase) (EC 2.3.3.10) (3-hydroxy-3-methylglutaryl coenzyme A synthase)		Cannabis sativa (Hemp) (Marijuana)	acetyl-CoA metabolic process [GO:0006084]; farnesyl diphosphate biosynthetic process, mevalonate pathway [GO:0010142]; sterol biosynthetic process [GO:0016126]		hydroxymethylglutaryl-CoA synthase activity [GO:0004421]	LEVGSETVIDK;LMEHRYGGK;YGGKDFVTNK;YRRFYAK	4	7.3	2.2212	323.31	0	0	0	0	0	0	6.5855	0	0	0	0	0	0	0	11.6297	0	0	0	0	0	0	0	0	0	0	0	0	0	0	0	0	0	0	0	8.33092	9.82972	0
A0A1V0QSH4	A0A1V0QSH4_CANSA	GPPS large subunit		Cannabis sativa (Hemp) (Marijuana)	carotenoid biosynthetic process [GO:0016117]	cytoplasm [GO:0005737]	farnesyltranstransferase activity [GO:0004311]	RGKPTNHK;SIFNFKSYMVQK;SRSLSTFNLNLYHPLK;VTYPRLMGIDK;VTYPRLMGIDKSR	5	12.5	2.221	323.31	0	0	0	0	0	0	0	0	0	0	0	0	0	0	0	0	0	0	0	5.76636	0	0	0	0	0	0	0	0	0	0	7.87799	0	0	0	0	0	0
A0A1V0QSH7	FPPS2_CANSA	Farnesyl pyrophosphate synthase 2 (CsFPPS2) (FPP synthase 2) (EC 2.5.1.10) ((2E,6E)-farnesyl diphosphate synthase) (Dimethylallyltranstransferase) (EC 2.5.1.1) (Farnesyl diphosphate synthase) (Geranyltranstransferase)	FPPS2 F8388_008233 G4B88_016657	Cannabis sativa (Hemp) (Marijuana)	cholesterol biosynthetic process [GO:0006695]; farnesyl diphosphate biosynthetic process [GO:0045337]	cytoplasm [GO:0005737]; nucleus [GO:0005634]	dimethylallyltranstransferase activity [GO:0004161]; geranyltranstransferase activity [GO:0004337]; metal ion binding [GO:0046872]	ALEIVTDEQK;DPAFEFTDDSR;SELLKDPAFEFTDDSR;VGLIAANDGILLRNHIPRILK	4	13.8	2.2192	323.31	0	0	0	0	0	0	0	0	0	0	0	0	0	0	0	0	0	0	0	0	0	0	0	0	0	0	0	8.18775	0	8.63438	0	0	0	0	0	0	0
A0A1V0QSH8	A0A1V0QSH8_CANSA	phosphomevalonate kinase (EC 2.7.4.2)		Cannabis sativa (Hemp) (Marijuana)	farnesyl diphosphate biosynthetic process, mevalonate pathway [GO:0010142]; isopentenyl diphosphate biosynthetic process, mevalonate pathway [GO:0019287]	peroxisome [GO:0005777]	ATP binding [GO:0005524]; phosphomevalonate kinase activity [GO:0004631]	ALLGARDAMLGIRYHMR;ELINSCSSLKPEK;ESGNPFVEQAVQYSVAAAYAIADK;GVSLEAADPRT;LAEEHWDEYK;LSEANFALETQLNALCK;VGSGFDVSSAVYGSHR	7	22.2	2.2194	323.31	0	0	0	10.1221	0	0	0	0	0	0	8.34992	0	0	0	0	0	0	0	0	0	0	0	0	9.36803	0	0	8.94169	0	0	5.80025	0	0	0	0	0	0	0
A0A7J6F8C5	HDR_CANSA	4-hydroxy-3-methylbut-2-enyl diphosphate reductase, chloroplastic (CsHDR) (EC 1.17.7.4)	HDR F8388_013980 G4B88_008517	Cannabis sativa (Hemp) (Marijuana)	dimethylallyl diphosphate biosynthetic process [GO:0050992]; isopentenyl diphosphate biosynthetic process, methylerythritol 4-phosphate pathway [GO:0019288]	chloroplast stroma [GO:0009570]	4 iron, 4 sulfur cluster binding [GO:0051539]; 4-hydroxy-3-methylbut-2-enyl diphosphate reductase activity [GO:0051745]; metal ion binding [GO:0046872]	EEFMEKFK;GETEEIGKLVERTMMQK;GIPSYWIDSEQR;IAYKLNHGELVEK;LEEMKVENIPIDEGR;LVERTMMQK;NVQIVDTTCPWVSK;TLKDNGNEYR;VENIPIDEGR;VFDLKSEEALQ	10	24.5	2.2195	323.31	0	0	0	0	0	0	0	0	0	0	0	8.93543	0	0	0	0	0	0	0	0	0	0	0	0	0	0	0	0	0	0	6.90869	0	0	0	0	0	0
A0A1V0QSI0	A0A1V0QSI0_CANSA	Mevalonate kinase (MK) (EC 2.7.1.36)		Cannabis sativa (Hemp) (Marijuana)	isopentenyl diphosphate biosynthetic process, mevalonate pathway [GO:0019287]; phosphorylation [GO:0016310]; sterol biosynthetic process [GO:0016126]	cytosol [GO:0005829]	ATP binding [GO:0005524]; mevalonate kinase activity [GO:0004496]	ALVAGVSER;ALVAGVSERALR;DLHLEFSWPIGKIK;ISIMEVK;IYILVVIVVHHLKPK;IYILVVIVVHHLKPKK;IYILVVIVVHHLKPKKSK;VGRNTKALVAGVSER	8	13.7	2.2196	323.31	13.8089	0	0	0	13.2652	8.68664	0	0	0	13.0645	13.0931	0	4.70714	6.31219	0	0	0	0	0	0	12.3344	2.90155	0	3.93574	12.856	5.30181	13.028	13.0505	0	3.48813	9.16714	0	12.2673	0	8.07916	0	0
A0A219D1T7	A0A219D1T7_CANSA	7S vicilin-like protein	Cs7S	Cannabis sativa (Hemp) (Marijuana)				AGPMEFFGFTTSAR;EGDVFWVPR;GELPFILRDSKHVMK;IGFITMEPK;KLLDSLFANRDK;LAKPIRSLK;LHIICSFDTSESLR;SPKTWAK;SPKTWAKFLQLK;TKDYKGK	10	20.5	2.2203	323.31	0	5.26922	0	0	0	7.76752	0	0	0	7.7658	0	7.87805	0	0	0	0	8.36593	8.89794	0	8.436	0	0	0	9.49077	0	0	0	0	0	0	0	0	0	0	0	0	0
A0A219D2X4	A0A219D2X4_CANSA	Edestin 3	CsEde3A	Cannabis sativa (Hemp) (Marijuana)	seed development [GO:0048316]		nutrient reservoir activity [GO:0045735]	EGFEWVSFKTNDR;EHARLSGR;GFSVNLIQEAFNVDSETARK;GSCRCQVVDNNGRSVFEGEIR;LEACEPDHR;LSAERGFLYK;VEGKLDLVKPQRSR	7	19.3	2.2204	323.31	0	0	0	0	0	0	0	0	0	0	0	0	0	0	0	0	0	0	0	0	0	0	0	0	0	0	0	0	0	0	0	0	0	0	0	0	0
A0A2Z6C8F6	A0A2Z6C8F6_CANSA	Tetrahydrocannabinolic acid synthase	THCA	Cannabis sativa (Hemp) (Marijuana)			FAD binding [GO:0071949]	AGIMYELWYTASWEK;DLVLMTHFIPK;KPIPETAMVKILEK;LAYLNYR;LAYLNYRDLDLGK;SVYNFTTPYVSQNPR	6	16.6	2.2205	323.31	0	0	0	0	0	0	0	0	0	0	0	0	0	0	0	0	0	0	0	0	0	0	0	0	0	0	0	0	0	0	0	0	0	0	0	0	0
A0A3G1SX21	A0A3G1SX21_CANSA	Protein TIC 214 (Translocon at the inner envelope membrane of chloroplasts 214)	ycf1 TIC214	Cannabis sativa (Hemp) (Marijuana)	protein transport [GO:0015031]	chloroplast inner membrane [GO:0009706]		AIRNESIGLKEIR;ATLETEETDVEIETTSETK;DFFFSFSAPLK;DIEENYALSKMK;DIEENYALSKMKK;DITIASIQR;DYFVGTQEIFNSELRHR;EDPDKIDETEEIR;EDPDKIDETEEIRVNGK;EGVIQNQSILFFKKIIK;ELSKINLIFLK;ELSKINLIFLKEK;EMSQYFFHTCQSDGK;ETLFFLNLINEFTEK;EVEIYELSKK;FFDLTILNYCLRNK;FFLWPNYRLEDFACMNR;FSMVKLHMYPQFK;GILLIEPVR;GMPRNTAFCNENKIK;HFFDYGSTNR;HFKKFDSNEK;HRNPSNYGINQWK;IFQTLKLK;IIKELSKINLIFLK;ILICFNSRNQK;IQNWLWKNK;ISINIFLFISNIPR;KEMSQYFFH…	68	31.2	2.2264	323.31	0	0	8.28012	0	0	0	0	0	0	0	0	0	0	0	0	0	0	0	0	0	0	0	0	0	0	0	0	0	0	0	0	0	0	0	0	0	0
A0A3G3ND19	A0A3G3ND19_CANSA	Ribulose bisphosphate carboxylase large chain (EC 4.1.1.39)	rbcL	Cannabis sativa (Hemp) (Marijuana)	photorespiration [GO:0009853]; reductive pentose-phosphate cycle [GO:0019253]	chloroplast [GO:0009507]	magnesium ion binding [GO:0000287]; monooxygenase activity [GO:0004497]; ribulose-bisphosphate carboxylase activity [GO:0016984]	ALRLEVFRIPTSYTK;LGLSAKDEGR;TVYGGHR;TVYGGHRVGLDYDK;VGLDYDK	5	36.1	2.2265	323.31	0	9.21982	0	0	0	0	0	0	0	0	0	0	0	0	0	0	8.61313	0	0	0	0	0	0	0	0	0	0	0	0	11.8471	0	0	0	0	0	0	0
A0A3G3NDD9	A0A3G3NDD9_CANSA	Ribulose bisphosphate carboxylase large chain (EC 4.1.1.39)	rbcL	Cannabis sativa (Hemp) (Marijuana)	photorespiration [GO:0009853]; reductive pentose-phosphate cycle [GO:0019253]	chloroplast [GO:0009507]	magnesium ion binding [GO:0000287]; monooxygenase activity [GO:0004497]; ribulose-bisphosphate carboxylase activity [GO:0016984]	ALRALRLEDLR;GGLDFTK;LSAKNYGR;LSAKNYGRAVYECLR;NYGRAVYECLR	5	30.6	2.2266	323.31	0	0	0	0	0	0	0	0	0	4.05693	5.00652	0	0	0	0	0	0	0	5.08632	0	0	0	0	0	0	10.7341	4.95275	4.04667	0	0	0	0	0	0	0	0	0
A0A3G3NDE5	A0A3G3NDE5_CANSA	Ribulose bisphosphate carboxylase large chain (EC 4.1.1.39)	rbcL	Cannabis sativa (Hemp) (Marijuana)	photorespiration [GO:0009853]; reductive pentose-phosphate cycle [GO:0019253]	chloroplast [GO:0009507]	magnesium ion binding [GO:0000287]; monooxygenase activity [GO:0004497]; ribulose-bisphosphate carboxylase activity [GO:0016984]	ALRALRLEDLR;GGLDFTK;IPTSYTKTFQGPPHGIR;LGLSAKNYGR;NYGRAVYECLR;VERDKLNK	6	55.6	2.2267	323.31	0	0	0	0	0	0	0	0	0	0	0	0	0	0	0	0	0	0	0	0	0	0	0	8.76305	0	0	0	0	0	0	0	0	0	0	0	0	0
A0A3G3NDE6	A0A3G3NDE6_CANSA	Ribulose bisphosphate carboxylase large chain (EC 4.1.1.39)	rbcL	Cannabis sativa (Hemp) (Marijuana)	photorespiration [GO:0009853]; reductive pentose-phosphate cycle [GO:0019253]	chloroplast [GO:0009507]	magnesium ion binding [GO:0000287]; monooxygenase activity [GO:0004497]; ribulose-bisphosphate carboxylase activity [GO:0016984]	ALRALRLEDLR;AVHECLR;GGLDFTK;LGLSAKNYGR	4	32.4	2.2269	323.31	0	0	0	0	0	0	0	0	0	0	0	0	0	0	0	0	0	0	0	0	0	0	0	0	0	0	0	0	0	0	0	7.43062	0	0	6.58696	0	7.32841
A0A3G5EA35	A0A3G5EA35_CANSA	Tetrahydrocannabinolic acid synthase		Cannabis sativa (Hemp) (Marijuana)			FAD binding [GO:0071949]; oxidoreductase activity [GO:0016491]	ADPNNFFR;ATIFSVKK;IKLVVVPSKATIFSVK;LAYLNYR;LAYLNYRDLDLGK;LIPETAMVK;LIPETAMVKILEK;LVVVPSKATIFSVKK;NMEIHGLFK;SVYNFTTPYVSQNPR;TKADPNNFFR;TNPESPNNYTQAR;TRNITDNHGK	13	18.3	2.227	323.31	0	0	0	0	0	0	0	9.44646	0	0	0	0	0	0	0	0	0	0	0	0	0	0	0	0	0	0	0	0	0	0	0	0	0	0	0	0	0
A0A3G5EA57	A0A3G5EA57_CANSA	Cannabidiolic acid synthase		Cannabis sativa (Hemp) (Marijuana)			FAD binding [GO:0071949]; oxidoreductase activity [GO:0016491]	AGILYELWYICSWEKQEDNEK;DLDIGINDPK;KSMGEDLFWALR;LAYLNYR;LVNKWQNIAYKYDK;NITDNQGKNK;VKTLVDP;VLDRKSMGEDLFWALR	8	16.8	2.2271	323.31	0	0	0	0	0	0	0	0	0	0	0	0	0	0	0	0	0	0	0	0	5.84263	0	0	0	0	0	0	0	0	0	0	0	0	0	0	0	0
A0A3G5EA60	A0A3G5EA60_CANSA	Tetrahydrocannabinolic acid synthase		Cannabis sativa (Hemp) (Marijuana)			FAD binding [GO:0071949]; oxidoreductase activity [GO:0016491]	DLVLMTHFITK;LAYLNYR;LAYLNYRDLDLGK;LIPETAMVK;LIPETAMVKILEK;SVYNFTTPYVSQNPR;VDPNTFFRNEQ;VKTKVDPNTFFR	8	12.5	2.2273	323.31	0	0	0	0	0	0	0	0	0	0	0	0	0	0	0	0	0	0	0	0	0	0	0	0	0	0	0	0	0	0	0	0	0	0	0	0	0
A0A3G5EA67	A0A3G5EA67_CANSA	Cannabidiolic acid synthase		Cannabis sativa (Hemp) (Marijuana)			FAD binding [GO:0071949]; oxidoreductase activity [GO:0016491]	AGILYELWYICSWEKQEDNEK;DLDIGINDPK;HLNWIRNIYNFMTPYVSK;KSMGEDLFWALR;LAYLNYR;LVNKWQNIAYKYDK;NITDNQGKNK;VKTLVDPN;VLDRKSMGEDLFWALR	9	20.5	2.2274	323.31	0	0	0	0	0	0	0	0	0	0	0	0	0	0	0	0	0	0	0	0	0	0	0	0	0	0	0	0	0	0	0	0	0	0	0	0	0
A0A3G5EA68	A0A3G5EA68_CANSA	Cannabidiolic acid synthase		Cannabis sativa (Hemp) (Marijuana)			FAD binding [GO:0071949]	AGILYELWYICSWEKQEDNEK;DLDIGINDPK;ISVKNFDR;KSMGEDLFWALR;LAYLNYR;LVNKWQNIAYKYDK;NFDRLVKVQTLVDPT;NITDNQGKNK;VLDRKSMGEDLFWALR	9	19.1	2.2276	323.31	0	0	0	0	0	0	0	0	0	0	0	0	0	0	0	0	0	0	7.81884	0	0	0	0	0	0	0	0	0	7.83681	0	0	0	5.80224	0	0	0	0
A0A3G5EBL3	A0A3G5EBL3_CANSA	Tetrahydrocannabinolic acid synthase		Cannabis sativa (Hemp) (Marijuana)			FAD binding [GO:0071949]; oxidoreductase activity [GO:0016491]	ADPNNFFR;ATIFSVKK;IKLVVVPSKATIFSVK;LAYLNYR;LAYLNYRDLDLGK;LIPETAMVK;LIPETAMVKILEK;LVVVPSKATIFSVKK;NEQSIPPLTPHHH;SVYNFTTPYVSQNPR;TKADPNNFFR;TNPESPNNYTQAR;TRNITDNHGK	13	19.1	2.2277	323.31	0	0	0	0	0	0	0	0	0	0	0	0	0	0	0	0	0	0	0	0	0	0	0	0	0	0	0	0	0	0	0	0	0	0	0	0	0
A0A455ZJ77	A0A455ZJ77_CANSA	Prenyltransferase 7	PT7	Cannabis sativa (Hemp) (Marijuana)		chloroplast membrane [GO:0031969]	transferase activity, transferring alkyl or aryl (other than methyl) groups [GO:0016765]	ILSFGHTCWK;KFYEFMWK	2	4.5	2.2281	323.31	0	0	0	0	0	0	0	0	0	2.32941	0	0	0	0	0	0	0	0	0	0	0	7.98743	0	0	0	0	0	0	2.0459	0	0	0	0	0	8.68141	0	0
A0A455ZJL3	A0A455ZJL3_CANSA	Prenyltransferase 5	PT5 F8388_013365 G4B88_012185	Cannabis sativa (Hemp) (Marijuana)		chloroplast membrane [GO:0031969]	prenyltransferase activity [GO:0004659]	DLPDVEGDR;DLPDVEGDRK;FQISTFATKLGVR;GSKSLLNTHQWR;GSKSLLNTHQWRNSIR;GTTLGSIALVAR;MKRFPVAAFLIIATVR;NFHQTLSFYGPTR;NFHQTLSFYGPTRGSK;RFPVAAFLIIATVR	10	20.8	2.2263	323.31	0	0	0	0	0	0	0	0	0	9.60047	0	0	0	10.4126	0	0	10.4503	0	0	0	0	0	0	0	0	8.63869	0	0	0	0	0	0	0	11.7127	0	0	0
A0A455ZLP6	A0A455ZLP6_CANSA	Prenyltransferase 2	PT2	Cannabis sativa (Hemp) (Marijuana)		chloroplast membrane [GO:0031969]	prenyltransferase activity [GO:0004659]	CNLRNVDFSGSYGAYRVSK;DIPDIDGDR;FLLNAAAEQPLESEPK;HCTKSTETSVFHYRK;NVDFSGSYGAYR	5	14.6	2.2262	323.31	0	0	0	0	0	0	0	0	0	0	0	0	0	0	0	0	0	0	0	0	0	0	0	0	0	0	8.00158	0	0	0	0	0	0	0	0	0	0
A0A4P8YWA5	A0A4P8YWA5_CANSA	Small ribosomal subunit protein uS8c	rps8	Cannabis sativa (Hemp) (Marijuana)	translation [GO:0006412]	chloroplast [GO:0009507]; ribonucleoprotein complex [GO:1990904]; ribosome [GO:0005840]	rRNA binding [GO:0019843]; structural constituent of ribosome [GO:0003735]	IYSNYQGIPK;TVLNLKRISRPGLR;YFLVLTLR	3	23.9	2.2241	323.31	0	0	0	0	0	0	0	0	0	0	0	0	0	0	0	0	0	0	0	0	0	0	0	0	0	0	0	0	0	0	0	0	0	0	0	0	0
A0A4Y5L9B4	A0A4Y5L9B4_CANSA	Putative sesquiterpene synthase		Cannabis sativa (Hemp) (Marijuana)			magnesium ion binding [GO:0000287]; terpene synthase activity [GO:0010333]	ECSMGEAR;EGLRELFEASQVR;ELFEASQVR;ELGLAEELK;EMKNVMNSIILADDDYRER;ERSIEALNLVNAVLR;GCLNAAR;ISYVVYR;ISYVVYRK;KGNFNVLVEEDR;KHGWNPIDSLRK;LLRQGGYDVSPDVFNELMK;LVTMDFK;LVTMDFKIVQSIHQR;MIKNEWERLNK;MVPVMYDYDDHHR;NEWERLNK;NEWERLNKECFSSK;NIREMKNVMNSIILADDDYR;NVMNSIILADDDYRER;QGGYDVSPDVFNELMKDKK;SIQLTLDQPCHK;SIQLTLDQPCHKSLAR;VGIDYHVQDEIK	24	35.8	2.2242	323.31	0	0	0	0	0	0	0	0	0	0	0	0	0	0	0	0	0	0	0	11.9202	0	0	0	0	0	0	0	0	11.6919	0	0	0	0	0	0	0	0
A0A4Y5L9K3	T16CC_CANSA	Germacrene B synthase TPS16CC (EC 4.2.3.71) (Terpene synthase 16 CC) (CsTPS16CC)	TPS16CC G4B88_025726	Cannabis sativa (Hemp) (Marijuana)	diterpenoid biosynthetic process [GO:0016102]		magnesium ion binding [GO:0000287]; terpene synthase activity [GO:0010333]	ACTIISRFMDDLVSRK;EERYKLHYAK;EIFHGNNKRNIINVSK;EINQEFLRPTSMPSSILVR;ELDLANKLPFARNR;ELSEISRWWK;FMDDLVSR;FMDDLVSRKFEQER;HYISIYEKQPSHNK;KELSEISR;LGLSYHFESEIEK;LLRQHGFNISSNIFEK;NHVPSTVDCYMK;RNIINVSK;TNQVFEWLSTQPK;TYYKVFLNSYEECEK;VFLNSYEECEKDLKK;VLDIIYKEGDGYTHVGK;WWKELDLANKLPFAR	19	34.2	2.2243	323.31	7.65399	0	0	0	0	0	0	9.46581	10.8335	0	0	0	0	0	0	0	0	11.8904	0	11.4932	0	0	0	7.76374	9.30506	0	0	11.6731	11.713	8.29287	0	7.79507	3.15934	0	0	0	0
A0A4Y5QVX6	T20CT_CANSA	Hedycaryol synthase TPS20CT (EC 4.2.3.174) (Terpene synthase 20 CT) (CsTPS20CT)	TPS20CT	Cannabis sativa (Hemp) (Marijuana)	diterpenoid biosynthetic process [GO:0016102]		magnesium ion binding [GO:0000287]; terpene synthase activity [GO:0010333]	DEEGNFK;EELYKLEYAK;EGDDQYTNVGKVLK;EILSSNHDQLK;ELNKRVDTHWK;KEELYKLEYAK;KELSEITRWWK;LDFNLLQCFHK;LDFNLLQCFHKK;LGLSYHFESEIEK;LIDNLQR;QEKVEELIQVVK;TIERLHARFYISIYEK;VEELIQVVK;VLNFTKIVDLLYK;VMLDSYEEFEK;WDINCMDK	17	28.3	2.2245	323.31	0	0	0	0	0	0	0	0	0	0	0	0	8.50764	0	0	0	0	0	0	0	0	0	0	0	0	0	0	0	0	0	0	0	0	1.91165	0	7.59671	0
A0A4Y5QWA6	T18VF_CANSA	(E)-nerolidol synthase TPS18VF (EC 4.2.3.-) ((S)linalool synthase TPS18VF) ((+)linalool) (EC 4.2.3.25) (Terpene synthase 18 VF) (CsTPS18VF)	TPS18VF	Cannabis sativa (Hemp) (Marijuana)	diterpenoid biosynthetic process [GO:0016102]		magnesium ion binding [GO:0000287]; terpene synthase activity [GO:0010333]	DENQEGHDGSYVECYMK;EEMMEKISDAWKCLNK;ELTFARDQPVK;ISDAWKCLNKECILR;KADPFDEGLKMIDAIQR;KTWASLCEAFLVEAK;LHRYDQYQAK;LLRQHGLFVPADIFNK;LVPLMYNYDHNQR;MEIDKVTRWWR;VQSLHRMEIDK;WFASRHVPKAK;YKDNNKGCFDTR	13	28.9	2.2246	323.31	0	0	0	0	0	0	0	0	0	0	0	0	0	0	0	0	0	0	0	0	0	0	0	0	0	0	0	0	0	0	0	0	0	0	0	11.1838	0
A0A5C0PY23	A0A5C0PY23_CANSA	Ribosomal protein L32	rpl32	Cannabis sativa (Hemp) (Marijuana)		chloroplast [GO:0009507]; ribosome [GO:0005840]		SLSTRNSK;YWAALKAFSLGK	2	71.4	2.2247	323.31	0	0	8.00321	0	0	0	0	0	0	0	0	0	0	0	0	0	0	0	0	0	0	0	0	0	0	0	0	0	0	0	0	0	0	0	0	0	0
A0A5C1IY38	A0A5C1IY38_CANSA	Ocimene synthase		Cannabis sativa (Hemp) (Marijuana)	diterpenoid biosynthetic process [GO:0016102]		magnesium ion binding [GO:0000287]; terpene synthase activity [GO:0010333]	CLENYMMITEENK;EEAREYIKFSIR;EVLEIFQQGYPTIIR;FEPDFSYFRR;FEPDFSYFRRISAR;HFVNIECLK;LGEKLNFVR;LLKDLPDYMK;MEINSLALLELIDTLQR;RQDMNSTLLEFAK;TWGDMCR	11	18.7	2.2251	323.31	0	0	0	0	0	0	0	0	0	0	0	0	0	0	0	0	0	0	0	0	0	0	0	0	0	0	0	0	0	0	0	0	0	0	0	0	0
A0A5C1IZK1	A0A5C1IZK1_CANSA	Terpinolene synthase		Cannabis sativa (Hemp) (Marijuana)	diterpenoid biosynthetic process [GO:0016102]		magnesium ion binding [GO:0000287]; terpene synthase activity [GO:0010333]	AINELPEYMR;ANISNDIMGALGLYEASFYGK;DMNFTLLEFAK;EMDFNNYFSK;EVVHVCKNLGRTAK;FEPQFSQFR;GELYTSRLNKLEK;IFTTKCLKNYIEK;LDFNMLQSIHQEDLK;LGEKKMENYVR;MENYVRDRLVEAFLWQIGVK;NFINIEYLKKSWVVWSK;NLGRTAK;QYGFEVPQEIFNNFKDQK;SIQCYMSDTGVSEDEAR;SWVVWSKYQLEEAK;TSITSISKPKPKLKPK;TSITSISKPKPKLKPKSNLK;WDVKAINELPEYMR;WFYSGYKPTLEEYMK	20	37.4	2.2259	323.31	0	0	12.8572	0	0	7.15816	0	0	0	9.78506	0	0	5.10903	0	0	0	0	0	0	4.0833	8.99466	0	0.819259	0	0	0	4.88645	0	0	0	10.0547	10.9442	0	0	0	8.12841	9.01145
A0A6B9PCE7	A0A6B9PCE7_CANSA	Mg-protoporphyrin IX chelatase (EC 6.6.1.1)	ChlI F8388_019044	Cannabis sativa (Hemp) (Marijuana)	chlorophyll biosynthetic process [GO:0015995]; photosynthesis [GO:0015979]	chloroplast stroma [GO:0009570]	ATP binding [GO:0005524]; ATP hydrolysis activity [GO:0016887]; magnesium chelatase activity [GO:0016851]	FDKNPNEFRESYDAEQEK;GDIVTNRAAK;GTGKSTTVRSLVDLLPEIK;SLVDLLPEIK;STLSSVQIDHELK;TSSPSFSFNPGQGNVNR;VSTEDIATVIPNCLRHR	7	22.2	2.2187	323.31	0	0	0	0	0	0	0	0	0	0	10.2607	0	0	0	0	0	0	0	0	0	0	0	0	0	0	0	0	0	0	0	0	0	0	0	0	0	0
A0A6B9PCF7	A0A6B9PCF7_CANSA	Phytoene dehydrogenase (EC 1.3.5.5)	PDS	Cannabis sativa (Hemp) (Marijuana)	carotenoid biosynthetic process [GO:0016117]	chloroplast thylakoid [GO:0009534]; chromoplast [GO:0009509]; membrane [GO:0016020]	phytoene dehydrogenase activity [GO:0016166]	FCAQAIVQDYELLAARGQR;GQRILAEAGSR;HGSKMAFLDGNPPER;ILKYHVVKTPR;LCMPIVDHIQSLGGEVR;LFPDEIAADQSKAK;LKNTYDHLLLSR;MASLAFGSNQFMPPGTRLK;SDSDIIDATMKELSK;SPLEGFYLAGDYTKQK;SPLLSVYADMSVTCK;VTDEVFIAMSK	12	29.9	2.2186	323.31	0	0	0	0	0	0	0	0	0	0	0	0	0	0	0	0	0	0	0	0	5.8902	0	0	0	0	0	0	0	0	0	0	0	0	0	0	0	0
A0A6G6AXU3	A0A6G6AXU3_CANSA	Tetrahydrocannabinolic acid synthase		Cannabis sativa (Hemp) (Marijuana)			FAD binding [GO:0071949]; oxidoreductase activity [GO:0016491]	AGIMYELWYTASWEK;KPIPETAMVKILEK;LAYLNYR;LAYLNYRDLDLGK;SVYNFTTPYVSQNPR;YDKDLVLMTHFIIK;YDKDLVLMTHFIIKNITDNHGK;YFGKNFIRLVK	8	16.5	0.99548	-4.0124	0	0	0	0	0	0	0	0	0	0	0	0	0	0	0	0	0	0	0	0	0	0	0	0	0	0	0	0	9.28806	9.33787	0	0	0	0	0	9.33476	0
A0A6G6AXZ9	A0A6G6AXZ9_CANSA	Tetrahydrocannabinolic acid synthase		Cannabis sativa (Hemp) (Marijuana)		membrane [GO:0016020]	FAD binding [GO:0071949]; oxidoreductase activity [GO:0016491]	AGIMYELWYTASWEK;DLVLMTHFR;KPIPETAMVKILEK;LAYLNYR;LAYLNYRDLDLGK;SVYNFTTPYVSQNPR;TKNITDNHGKNK;YDKDLVLMTHFR	8	14.9	2.2122	323.31	0	0	0	0	0	8.88524	0	0	0	0	0	0	0	0	0	0	0	0	0	0	0	0	0	0	0	0	0	0	0	0	9.4176	0	0	0	0	0	0
A0A6G6AYL8	A0A6G6AYL8_CANSA	Tetrahydrocannabinolic acid synthase		Cannabis sativa (Hemp) (Marijuana)			FAD binding [GO:0071949]; oxidoreductase activity [GO:0016491]	AGIMYELWYTASWEK;DLVLMTHFITK;ENFLKCFSKYIPNNVANPK;IIFFFLPFHIQISIANPR;KPIPETAMVKILEK;LAYLNYR;LAYLNYRDLDLGK;SVYNFTTPYVSQNPR;YIPNNVANPK	9	19.3	0.99673	2.6582	0	0	10.1067	0	0	0	0	0	10.9367	0	0	0	0	0	0	0	0	0	0	0	0	0	0	0	0	0	0	0	0	0	0	0	0	0	0	0	0
A0A6M3TXS8	A0A6M3TXS8_CANSA	Ribosomal protein S10	rps10	Cannabis sativa (Hemp) (Marijuana)	translation [GO:0006412]	mitochondrion [GO:0005739]; small ribosomal subunit [GO:0015935]	structural constituent of ribosome [GO:0003735]	ENSRDCF;KIGLPESR;QFLVIKTERHELR;VLYTVLRSPHIDK;VYLELNMK	5	44.5	0.99614	-5.5899	0	0	0	0	0	0	0	0	0	0	0	0	0	0	0	0	0	0	0	0	0	0	0	0	0	0	0	0	0	0	0	0	0	0	0	0	0
A0A6M3TXT9	A0A6M3TXT9_CANSA	Large ribosomal subunit protein uL16m (50S ribosomal protein L16, chloroplastic) (60S ribosomal protein L16, mitochondrial)	rpl16	Cannabis sativa (Hemp) (Marijuana)	mitochondrial translation [GO:0032543]	mitochondrial large ribosomal subunit [GO:0005762]	rRNA binding [GO:0019843]; structural constituent of ribosome [GO:0003735]	AMSGQFR;LCLSTKFVQWS;VLYPKRTK;YGTKSCRAGR	4	25	2.2123	323.31	0	0	0	0	0	0	0	0	4.32243	0	0	0	0	0	0	0	0	0	0	0	0	0	0	0	0	0	0	0	0	0	0	0	0	0	0	0	0
A0A6M3TXU6	A0A6M3TXU6_CANSA	Cytochrome c oxidase subunit 1 (EC 7.1.1.9)	cox1	Cannabis sativa (Hemp) (Marijuana)	electron transport coupled proton transport [GO:0015990]; mitochondrial electron transport, cytochrome c to oxygen [GO:0006123]	mitochondrial inner membrane [GO:0005743]	cytochrome-c oxidase activity [GO:0004129]; heme binding [GO:0020037]; metal ion binding [GO:0046872]	RTHWNSPGKFWAR	1	3.5	0.99502	3.0245	0	0	0	0	0	0	0	0	0	0	0	0	0	0	0	0	0	0	0	0	0	0	0	0	0	0	0	0	0	0	0	0	0	0	0	0	0
A0A6M3YWR2	A0A6M3YWR2_CANSA	Cytochrome c biogenesis FC	ccmFc	Cannabis sativa (Hemp) (Marijuana)	cytochrome complex assembly [GO:0017004]	membrane [GO:0016020]; mitochondrion [GO:0005739]		CSGHPHLERR;EHNNFRLTMFPEK;ESSVEFIIA;FIRSMDGAK;FVLVLQFLLLASK;GQTLRPNGNEQR;LEHFLHRWMK;LPLGSELHMGK;MNISHGGVCICMLGVLR	9	23.3	2.2124	323.31	0	0	0	0	0	2.97225	0	0	0	0	0	0	0	0	0	0	0	2.98623	0	0	0	0	0	0	2.17792	0	0	0	0	0	0	0	0	0	0	0	0
A0A6M3Z166	A0A6M3Z166_CANSA	NADH-ubiquinone oxidoreductase chain 5 (EC 7.1.1.2)		Cannabis sativa (Hemp) (Marijuana)	ATP synthesis coupled electron transport [GO:0042773]; electron transport coupled proton transport [GO:0015990]	membrane [GO:0016020]; mitochondrion [GO:0005739]; plastid [GO:0009536]	NADH dehydrogenase (ubiquinone) activity [GO:0008137]; NADH dehydrogenase activity [GO:0003954]	AATKAMPVNRVGDFGLAPGISGR;ANFWANSPFVLPK;ASAPRNSWISCNMR;FTLFQTVDFSTIFAR;GAIEILGPYGISYTFR;GAIEILGPYGISYTFRR;RWFFDQVLNDFLVR;VGDFGLAPGISGR	8	14.5	2.2127	323.31	11.965	8.55812	11.9071	0	10.9283	0	0	0	0	7.36851	0	0	0	0	0	0	0	0	0	10.0025	0	0	3.94813	0	9.08762	3.96135	0	0	0	0	0	0	0	0	0	0	0
A0A6P3CUR8	A0A6P3CUR8_CANSA	Terpene synthase		Cannabis sativa (Hemp) (Marijuana)	diterpenoid biosynthetic process [GO:0016102]		magnesium ion binding [GO:0000287]; terpene synthase activity [GO:0010333]	AVERWDVK;DQEISINIQYLKK;DRLMECFLWKVGIR;ILVEMENSLAQLELIDTLQR;IYTNYNIINGGTKSR;LDFNIVQSTHHEDLKHIFR;LNFARDR;LNFARDRLMECFLWK;NYTIMISEQK;RTTRTEAK;TTRTEAKWFIDAYAK;VGIRFEPK;VGIRFEPKFSYFR;WWRHTKLGEK	14	23.3	2.2128	323.31	0	0	0	0	0	0	0	0	0	0	0	0	0	0	0	0	0	0	0	0	0	0	0	0	0	0	0	0	0	0	0	0	0	0	0	0	0
A0A7C9B0G2	A0A7C9B0G2_CANSA	Linolenate hydroperoxide lyase 1	HPL1 G4B88_018642	Cannabis sativa (Hemp) (Marijuana)	sterol metabolic process [GO:0016125]		heme binding [GO:0020037]; iron ion binding [GO:0005506]; lyase activity [GO:0016829]; monooxygenase activity [GO:0004497]; oxidoreductase activity, acting on paired donors, with incorporation or reduction of molecular oxygen [GO:0016705]	DVSEKSSSSYLAPLQK;GELLCGFQSLVMR;LDYFWFQGPDTFFR;LDYFWFQGPDTFFRK;SFSHLFDMEIVEK;VGAYLDTSEPQHAK	6	14.6	2.2129	323.31	0	6.24977	8.77103	0	0	0	0	10.9076	0	0	0	0	0	0	0	0	6.02947	0	0	0	0	0	5.21742	0	0	4.88147	0	0	7.55236	0	0	0	0	0	0	0	0
A0A7C9B178	A0A7C9B178_CANSA	Lipoxygenase (EC 1.13.11.-)	LOX1	Cannabis sativa (Hemp) (Marijuana)	fatty acid biosynthetic process [GO:0006633]; lipid oxidation [GO:0034440]; oxylipin biosynthetic process [GO:0031408]	cytoplasm [GO:0005737]	metal ion binding [GO:0046872]; oxidoreductase activity, acting on single donors with incorporation of molecular oxygen, incorporation of two atoms of oxygen [GO:0016702]	ASLFSPMEKKNTAR;DEEFCRQTIAGLNPCCIELVK;DEELQAWWTEIR;EFPYPRRCR;FIKVYGYNNINEALKEK;FWRFELSEK;GMAVEDKDSEHGVR;HDVPTDQHK;LKPPHQVVQNLKYEK;MNEIESIINEKNDNENLRNR;NTARVSVSVAVQR;NTARVSVSVAVQRVTPK;RPVLGGSKEFPYPRR;SLIQTIKNVNARIYK;TVGHADK;TVMPSEEK;VSVSVAVQRVTPKFWR;VYGYNNINEALKEKK	18	20.7	2.213	323.31	0	0	0	0	0	0	0	0	0	0	0	0	0	0	0	0	0	0	0	0	0	0	0	0	0	0	0	0	0	0	0	0	0	0	0	11.053	0
A0A7C9B2E3	A0A7C9B2E3_CANSA	Delta desaturase 1	FAD1	Cannabis sativa (Hemp) (Marijuana)	lipid metabolic process [GO:0006629]	membrane [GO:0016020]	oxidoreductase activity, acting on paired donors, with oxidation of a pair of donors resulting in the reduction of molecular oxygen to two molecules of water [GO:0016717]	ALWREIK;ECVYIEPNHESSPNNNK;GAGGRNSR;GALSTVDR;KVIPPHCFNRSLLR;MGAGGRNSR;SACHYDPYSPLYSK;SVFWYNNK;VIPPHCFNRSLLR;YLDNPLGR	10	22.5	2.2132	323.31	0	0	0	2.7535	0	0	6.90207	0	9.25795	0	0	0	0	0	0	0	0	0	0	0	10.293	0	0	0	0	0	0	0	0	0	0	7.09307	0	0	0	0	0
A0A7C9B553	A0A7C9B553_CANSA	isopentenyl-diphosphate Delta-isomerase (EC 5.3.3.2)	IPP1	Cannabis sativa (Hemp) (Marijuana)	chlorophyll biosynthetic process [GO:0015995]; dimethylallyl diphosphate biosynthetic process [GO:0050992]; isopentenyl diphosphate biosynthetic process [GO:0009240]; photosynthesis [GO:0015979]	cytoplasm [GO:0005737]	isopentenyl-diphosphate delta-isomerase activity [GO:0004452]	DNLLHRAFSVFLFNSK;DVSVNPNPDEVADIK;EVADMKTIHKLT;GDSADAGMDAVQR;LVVDNFLFKWWDHVEK;MGDSADAGMDAVQR;VVGHDTK;YELLLQQRSATK;YNCHLMEK;YNCHLMEKIEK	10	44	2.2133	323.31	0	0	0	0	0	0	0	0	0	0	0	0	0	0	0	0	0	0	0	0	0	0	0	0	0	0	0	0	0	0	0	0	0	0	0	0	0
A0A1V0QSG9	GGR1_CANSA	Heterodimeric geranylgeranyl pyrophosphate synthase small subunit 1, chloroplastic (CsGPPS.ssu1) (GPPS small subunit 1) (Geranylgeranyl pyrophosphate reductase GPPSsu 1)	GPPS.ssu1 GGR	Cannabis sativa (Hemp) (Marijuana)		chloroplast thylakoid membrane [GO:0009535]	metal ion binding [GO:0046872]; prenyltransferase activity [GO:0004659]	EADRIIEELTNLARQELK;FVHHVYVPHFTCK;GTIDAQYHEK;GTIDAQYHEKLASR;IIEELTNLAR;ILRVIVEFTRTFGSR;MAVYYNLSINCSPR;SLCHVPMRITMSK;VIVEFTRTFGSR;YFDGRNLEPFSTFLFR	10	32.6	2.2125	323.31	0	0	0	0	0	0	0	0	0	0	0	0	0	0	0	0	0	0	0	0	10.1324	0	0	0	0	0	0	0	0	0	0	0	0	0	0	0	0
A0A7C9FBH0	A0A7C9FBH0_CANSA	Olivetolic acid cyclase form 2	OAC2	Cannabis sativa (Hemp) (Marijuana)	pollen tube adhesion [GO:0009865]			AVKHLIILK;AVKHLIILKFK;DVYWGKDVTQK;LLIFDYTPRK;TYVNLVNIIPAMK	5	44.6	2.2134	323.31	0	0	0	0	0	0	0	0	0	0	0	0	0	0	0	0	0	0	0	0	0	0	0	0	0	0	0	0	0	0	0	0	0	0	0	0	0
A0A7C9FBI5	A0A7C9FBI5_CANSA	Tetrahydrocannabinolic acid synthase	THCAS	Cannabis sativa (Hemp) (Marijuana)		membrane [GO:0016020]	FAD binding [GO:0071949]; oxidoreductase activity [GO:0016491]	AGIMYELWYTASWEK;DLVLMTHFITK;KPIPETAMVKILEK;KYYSTFSFRFVYK;LAYLNYR;LAYLNYRDLDLGK;MKYYSTFSFRFVYK;SVYNFTTPYVSQNPR	8	15.1	2.2122	323.31	0	0	0	0	0	0	0	0	0	0	0	0	0	0	0	0	0	0	0	0	0	0	0	0	0	0	0	0	0	0	0	0	0	0	0	0	0
A0A7C9FQZ5	A0A7C9FQZ5_CANSA	Delta desaturase 1	FAD1	Cannabis sativa (Hemp) (Marijuana)	lipid metabolic process [GO:0006629]	membrane [GO:0016020]	oxidoreductase activity [GO:0016491]	ECVYIEPNHESSPNNNK;GAGGKNSR;GALSTVDR;GVFWYNNK;GVFWYNNKF;YACHYDPYSPLYSK;YLDNPLGR	7	17	2.211	323.31	0	0	0	0	0	0	0	0	0	0	0	0	0	0	0	0	0	0	0	0	0	0	0	0	0	0	0	0	0	0	0	0	0	0	0	0	0
A0A7C9FSB8	IDI_CANSA	Isopentenyl-diphosphate Delta-isomerase 1, chloroplastic (CsIDI) (EC 5.3.3.2) (Isopentenyl pyrophosphate isomerase 1) (IPP isomerase 1) (IPPI1)	IDI IPP1 F8388_016754 F8388_026510 G4B88_000394 G4B88_005179	Cannabis sativa (Hemp) (Marijuana)	chlorophyll biosynthetic process [GO:0015995]; dimethylallyl diphosphate biosynthetic process [GO:0050992]; isopentenyl diphosphate biosynthetic process [GO:0009240]	chloroplast [GO:0009507]	isopentenyl-diphosphate delta-isomerase activity [GO:0004452]; metal ion binding [GO:0046872]	DNLLHRAFSVFLFNSK;DVSVNPNPDEVADIK;EVADMKTIHKLT;LVVDNFLFKWWDHVEK;TLLLNTTAKLYIAPR;TLPFTSSSTFAR;VVGHDTK;YELLLQQRSATK;YNCHLMEK;YNCHLMEKIEK	10	40.4	2.2121	323.31	0	0	0	0	0	0	0	0	0	0	0	0	0	0	0	0	0	0	0	0	0	0	4.90857	0	0	0	0	0	0	0	0	0	0	0	0	0	0
A0A7D5DKX9	A0A7D5DKX9_CANSA	Putative aromatic prenyltransferase	PT12	Cannabis sativa (Hemp) (Marijuana)		chloroplast membrane [GO:0031969]	transferase activity, transferring alkyl or aryl (other than methyl) groups [GO:0016765]	GILVYTENKFTK;GVLFNYAALFAK;SFLQRKTSIR	3	8.6	2.2102	323.31	0	0	0	0	0	0	0	0	0	0	0	0	0	0	0	0	0	0	0	0	0	0	6.59483	0	0	0	0	0	0	0	0	0	0	0	0	0	0
A0A7D5DM05	A0A7D5DM05_CANSA	Chalcone isomerase-like protein	CsCHIL1	Cannabis sativa (Hemp) (Marijuana)	fatty acid metabolic process [GO:0006631]; flavonoid biosynthetic process [GO:0009813]	chloroplast stroma [GO:0009570]	fatty acid binding [GO:0005504]; intramolecular lyase activity [GO:0016872]	APSKPTEEMYQLAIDGDFGMTIK;AYGFGLYVDSDKLK;IKLRLGSEMIVSK;ILYCVGYNK;ILYCVGYNKK;KLTGQKNEELSNK;LDDGKILYCVGYNKK;LTGQKNEELSNK;NYLGEDTLECEK;SLLGLSIK	10	39.8	2.2103	323.31	0	0	0	0	0	0	0	0	0	0	0	0	0	0	0	0	0	0	0	0	0	0	0	0	0	0	0	0	0	0	0	0	0	0	0	0	0
A0A7D5DMN0	A0A7D5DMN0_CANSA	Putative aromatic prenyltransferase	PT11	Cannabis sativa (Hemp) (Marijuana)	phylloquinone biosynthetic process [GO:0042372]; ubiquinone biosynthetic process via 3,4-dihydroxy-5-polyprenylbenzoate [GO:0032194]	membrane [GO:0016020]	prenyltransferase activity [GO:0004659]	EENISKATLIWRAIK;IFMAKYYCVR;IVKLATIALYVLPLALGLCR;LNEYHLSRR;MSPLVRIGTERGAK;QRNRSSQSFVNNK;TCNRQLK;TILEEDKEENISK	8	24	2.2104	323.31	0	0	17.326	9.98456	16.11	0	0	0	0	3.91867	0	0	0	16.6409	0	0	0	0	10.0631	0	0	0	7.35138	0	0	0	10.3869	0	3.25261	0	0	0	0	8.57784	0	0	0
A0A7D5DNH8	A0A7D5DNH8_CANSA	Putative aromatic prenyltransferase	PT9 F8388_022176	Cannabis sativa (Hemp) (Marijuana)	chlorophyll biosynthetic process [GO:0015995]	membrane [GO:0016020]	chlorophyll synthetase activity [GO:0046408]	AADTDAEKGVKSTVPDK;GVKSTVPDK;STVPDKAPASNNGSSINQLLGIK;TPPVSVSFTR;YFLKDPVK;YFLKDPVKYDVK	6	15.1	0.99537	-12.631	0	0	0	0	0	0	0	0	0	0	0	0	0	0	0	0	0	0	0	0	0	0	0	0	0	0	0	0	0	0	0	0	0	0	0	0	0
A0A7D5DP71	A0A7D5DP71_CANSA	4-hydroxybenzoate polyprenyltransferase, mitochondrial (4-HB polyprenyltransferase) (EC 2.5.1.39) (Para-hydroxybenzoate--polyprenyltransferase) (PHB:PPT) (PHB:polyprenyltransferase)	PT8	Cannabis sativa (Hemp) (Marijuana)	isoprenoid biosynthetic process [GO:0008299]; ubiquinone biosynthetic process [GO:0006744]	mitochondrial inner membrane [GO:0005743]	4-hydroxybenzoate polyprenyltransferase activity [GO:0008412]	AIALWLPRISR;EWVSVSEVR;ILGASSLLLVFSYPLMK;LFTVPNQSHGR;QIHPYVR;VGIKSTALRFGDLTK	6	18.1	2.2105	323.31	0	3.69443	0	0	0	0	0	0	0	0	0	0	0	0	0	0	0	0	0	4.85265	0	0	0	0	0	0	0	0	0	0	0	0	0	0	0	0	0
A0A7D5E9J3	A0A7D5E9J3_CANSA	Terpene synthase 29		Cannabis sativa (Hemp) (Marijuana)	diterpenoid biosynthetic process [GO:0016102]		magnesium ion binding [GO:0000287]; terpene synthase activity [GO:0010333]	EIIIGNNCLPK;HIDSFFTPYNYELHSER;IMVKMCLNMAR;LQELKQITSTSLRTTK;QHGLFVGSDVFDRFRGR;RLRYFSAGK;RNSWKMVNK;SRFRSSILVVLRPQQR;SVECYMAEK;SYLVEAR;YHPTVWENK	11	21.4	2.2106	323.31	0	0	0	0	0	0	0	0	0	0	0	0	0	0	0	0	5.48832	6.43693	0	0	0	0	0	0	0	0	0	0	0	0	0	0	0	0	0	7.96982	0
A0A7D5HYM9	A0A7D5HYM9_CANSA	Terpene synthase 17		Cannabis sativa (Hemp) (Marijuana)	diterpenoid biosynthetic process [GO:0016102]		magnesium ion binding [GO:0000287]; terpene synthase activity [GO:0010333]	DETGKFK;DRLMECFLWKVGIR;FEPKFSYFRTTTVK;IEAKWFIDMYKK;KGESILEEAR;LDFNMIQSTHHEDLK;LDFNMIQSTHHEDLKHIFR;LKNYTIMISEQK;LNFARDR;LNFARDRLMECFLWK;NICEEESR;NYTIMISEQK;QDMNPILLEFAK;TNISGDIMGVLALYEASFYEK;TTRIEAKWFIDMYK;VGIRFEPK;VGIRFEPKFSYFR;WWRHTKLGEK	18	25.7	2.21	323.31	0	0	0	0	0	0	10.4432	0	0	0	0	0	0	0	0	0	0	0	5.4274	0	0	0	0	0	0	0	0	0	0	0	0	0	0	0	0	0	0
A0A7D5HYZ9	A0A7D5HYZ9_CANSA	Terpene synthase 23		Cannabis sativa (Hemp) (Marijuana)	diterpenoid biosynthetic process [GO:0016102]		magnesium ion binding [GO:0000287]; terpene synthase activity [GO:0010333]	CLENYMMITEENK;EEAHEYIKFSIR;EVLEIFQQGYPTIIR;FEPDFSYFRR;FEPDFSYFRRISAR;HFVNIECLK;LDDDDDR;LGEKLNFVR;LLKDLPDYMK;RQDMNSTLLEFAK;TWVDMCRSFLQEAK;YIYNYKK	12	19.2	2.2109	323.31	11.508	0	10.6188	10.0347	10.0301	0	0	0	10.2461	0	10.6128	0	0	0	9.80415	0	0	8.63369	0	0	0	0	0	0	0	0	10.8838	0	7.89887	0	0	0	0	0	0	0	10.8288
A0A7D5HZV8	A0A7D5HZV8_CANSA	Terpene synthase 25		Cannabis sativa (Hemp) (Marijuana)	diterpenoid biosynthetic process [GO:0016102]		magnesium ion binding [GO:0000287]; terpene synthase activity [GO:0010333]	AMLDSYEEFEK;AMLDSYEEFEKELK;EILSSNHDQLK;ELSEIVRWWKEHEFAK;FEQERNHIPSTVECYMK;FPFARDRIVELYFWILGVYYEPK;HMNDIASRKFEQER;IVELYFWILGVYYEPK;IVSRPTTKFHPSIWGDR;LDFNLLQCFHK;LDFNLLQCFHKK;LEPEYLKTYYK;LIDNLQR;MIRAYFEEARWLNQK;TIERLHARFYISIYEK;VLLELAK;VSSSVFEKFKDEK;WDISYIDK;WDISYIDKLEPEYLK	19	35.6	2.2112	323.31	0	0	0	0	0	0	0	0	7.18636	8.19456	0	0	0	5.615	0	7.81615	0	0	0	0	7.806	8.39844	0	0	0	0	6.8157	7.97287	0	0	0	0	0	0	0	12.4485	12.3941
A0A7D5I2Z7	A0A7D5I2Z7_CANSA	Terpene synthase 36		Cannabis sativa (Hemp) (Marijuana)	diterpenoid biosynthetic process [GO:0016102]		magnesium ion binding [GO:0000287]; terpene synthase activity [GO:0010333]	CTNYNYNFVSSTTR;DETGKFK;DKDISINIQYLKK;EAREHIK;ERISSLIIKPIPIDT;GDAPASIQCYMQEK;GESILEEARIFTTK;KGESILEEAR;KGESILEEARIFTTK;LMECFLWKVGVRFEPK;LNFARDR;LNFARDRLMECFLWK;QCLAVPSSSPVPVR;QDMNPILLEFAK;VGVRFEPK;VGVRFEPKFSYFR;VLISEAWK;WWRHTKLGEK	18	25.7	2.2113	323.31	0	0	0	0	0	0	0	0	0	0	0	0	0	0	0	0	0	0	0	0	0	6.336	4.20594	0	7.83573	0	0	0	0	0	0	0	6.94907	0	10.9813	5.68291	0
A0A7D5IHL0	A0A7D5IHL0_CANSA	Terpene synthase 28		Cannabis sativa (Hemp) (Marijuana)	diterpenoid biosynthetic process [GO:0016102]		magnesium ion binding [GO:0000287]; terpene synthase activity [GO:0010333]	EHEFVKKFPFAR;EILSSNHDQLK;ELKKEQLYK;KEQLYKLEYAK;LDFNVLQCFHKK;LEPEYLKTYYK;LGLSYHFESEIEK;LIDNLQR;QERVEELIQVVK;TIERLHARFYISIYEK;VEELIQVVK;VIDLFYK;VIDLFYKEGDDQYTR;VLNFTKVIDLFYK;VMLDSYEEFEK;VSSTIFEKFKDEK;WDINCMDK;WWKEHEFVK	18	28.3	2.2114	323.31	0	0	0	0	0	0	0	0	0	0	0	0	0	0	0	0	0	0	0	0	0	0	0	0	0	0	0	0	0	0	0	0	0	0	0	0	0
A0A7D5IIZ2	A0A7D5IIZ2_CANSA	Terpene synthase 66		Cannabis sativa (Hemp) (Marijuana)	gibberellin biosynthetic process [GO:0009686]	chloroplast [GO:0009507]	magnesium ion binding [GO:0000287]; terpene synthase activity [GO:0010333]	GIGWARNSK;LFSTTNK;LGISRFFEPQIEECIDYVFR;MRKVNNDEYLELAK;NLLLAYFLAAASIFEPERADER;QVNFDRDIRSK;RDFKLTR;TINFHIGKVIFETVD;VIYARRDFK;VSADVFQHFK	10	14.8	2.2116	323.31	0	0	0	0	0	0	0	0	12.9794	0	0	14.1732	0	0	0	10.6102	0	0	0	0	0	0	0	0	0	0	0	0	0	0	0	0	0	0	0	0	13.9369
A0A7J6DIR9	A0A7J6DIR9_CANSA	J domain-containing protein	F8388_015832 G4B88_025821	Cannabis sativa (Hemp) (Marijuana)		membrane [GO:0016020]		EKDYSSYHQHFQR;EVMTSYEAIKNERK;GGSGKSFR;GYDSWREK;MQEEYEEEMER;RMQEEYEEEMER;RMQEEYEEEMERVER;TKPYTEAEIKTAFR;TVDWFYSQLSR	9	34.3	2.2118	323.31	4.11378	0	6.74779	9.94911	0	3.25783	0	0	0	0	0	0	0	0	0	0	10.3962	0	0	0	8.64223	0	8.18403	0	0	0	0	0	0	0	0	0	0	0	0	0	0
A0A7J6DIT8	A0A7J6DIT8_CANSA	Lipoxygenase	G4B88_013273	Cannabis sativa (Hemp) (Marijuana)	fatty acid biosynthetic process [GO:0006633]; lipid oxidation [GO:0034440]; oxylipin biosynthetic process [GO:0031408]	cytoplasm [GO:0005737]	metal ion binding [GO:0046872]; oxidoreductase activity, acting on single donors with incorporation of molecular oxygen, incorporation of two atoms of oxygen [GO:0016702]	DQKEETNHK;DVPGHGSVHFVCNSWVYPAHR;ECVPCELLR;LPMPDVIREDNSAWR;SASLLDRIYELFGK;TFNEFDSFK;TPPLLHHYREEELKNLR;VEHPCCN;VFTPEEK;VMQTFCMKDQK	10	21.6	2.212	323.31	0	0	0	0	0	0	0	0	0	0	0	0	0	0	0	0	0	0	0	0	0	0	0	0	0	0	0	0	0	0	0	0	0	0	0	0	0
A0A7J6DIU7	A0A7J6DIU7_CANSA	CASP-like protein	G4B88_030261	Cannabis sativa (Hemp) (Marijuana)		plasma membrane [GO:0005886]		CCTFSCFLDLSFPGVV;KCCTFSCFLDLSFPGVV	2	9.4	2.2136	323.31	0	7.06426	0	0	0	0	0	0	0	0	0	0	0	0	0	0	0	0	0	0	0	0	0	0	0	0	0	0	0	0	0	0	0	0	0	0	0
A0A7J6DIU9	A0A7J6DIU9_CANSA	DUF4283 domain-containing protein	G4B88_027800	Cannabis sativa (Hemp) (Marijuana)				DLWLQYKYER;DNTSRYAFNFRR;EIEDGIIQFTFVRR;EKRFALLIDLLYQLNK;EPTLFNPIVDIEDFR;FNLVSHWDGR;FNLVSHWDGRDFELQK;GGSNSNGNGGHEAC;GKVQTNLCDLGSHK;GVMCNVQSSSK;LKDLWLQYKYER;LSGKFNLVSHWDGR;LSWNAIK;LSWNAIKGWKWK;MAFSRELTPVR;NGENDEIR;VGLIDLGFQGPRFTWAK;VQTNLCDLGSHK;WKEIEDGIIQFTFVR;WKEIEDGIIQFTFVRR;YAFNFRRMVHR	21	23.1	2.2137	323.31	14.4831	8.27854	14.5888	0	13.9042	11.645	4.9535	11.6045	0	0	0	0	0	0	0	11.812	0	11.8252	12.3336	12.3558	11.9677	0	12.8289	0	0	0	0	0	12.108	0	14.4719	0	0	13.9572	0	0	0
A0A7J6DIV1	A0A7J6DIV1_CANSA	Uncharacterized protein	G4B88_002952 G4B88_028088	Cannabis sativa (Hemp) (Marijuana)	cytokinesis by cell plate formation [GO:0000911]; microtubule cytoskeleton organization [GO:0000226]	cytoplasm [GO:0005737]; spindle [GO:0005819]	microtubule binding [GO:0008017]	AVTDAHNPLVGETTCGSLLQK;DENRYNASRGAHLNLK;DKMLLQLEQDCLDVYK;EKSDRLQK;ILVNKIPALVETLVAK;KQSELEEIFAR;LDQLKSSR;LSLNQNGARSTTK;QEREEEKR;VKDFSDVQSQIQK	10	22.3	2.2138	323.31	0	9.48196	0	9.25649	0	0	4.03157	0	0	0	0	0	0	0	0	0	0	7.62447	0	4.04457	0	7.48148	0	0	12.4158	0	0	0	0	7.91678	0	4.73601	0	0	0	7.58045	7.62629
A0A7J6DIW1	A0A7J6DIW1_CANSA	DUF4283 domain-containing protein	G4B88_013423	Cannabis sativa (Hemp) (Marijuana)				DHVVRLEEER;EVETLCANLWK;IDNTWVR;IDNTWVRK;IDNTWVRKSSGMAK;IVVSGPVGSLGCVTPVR;KSSGMAK;VDTPLLGHTSSNVFR	8	13.3	2.2166	323.31	0	0	0	0	0	0	0	0	0	0	0	0	0	0	8.74662	0	0	7.64378	0	0	0	0	0	0	0	0	0	0	0	0	7.37086	0	0	0	0	0	0
A0A7J6DIW3	A0A7J6DIW3_CANSA	Diacylglycerol O-acyltransferase	G4B88_012812 G4B88_020911	Cannabis sativa (Hemp) (Marijuana)	triglyceride biosynthetic process [GO:0019432]	plasma membrane [GO:0005886]	diacylglycerol O-acyltransferase activity [GO:0004144]	GIQDLADLMSKGTKSK;HDINGNYLPKGIR;IILKTFGIKAAAK;LPTLPGQNINSSKR;VDPIIIKTGLTQTLIK;WGNLYGFILLPFK;YLNRRYGATHGK	7	20.5	2.2167	323.31	0	0	0	0	0	8.37647	4.77752	0	0	0	0	0	0	0	0	0	0	0	0	0	0	0	0	0	0	0	0	0	0	0	0	0	10.1358	0	0	0	0
A0A7J6DIW4	A0A7J6DIW4_CANSA	Uncharacterized protein	G4B88_012541	Cannabis sativa (Hemp) (Marijuana)				ESWRVSSNPR;FDAAYFDYDWNEMR;IPLPANSVQNLELK;LTQNLKIATAAQALEKIPLPANSVQNLELK;VLDRNFR;VLDRNFRSDLTR	6	22.8	2.2168	323.31	0	0	0	0	0	0	0	0	0	0	0	0	0	0	0	0	0	0	0	8.01898	0	10.3495	0	0	0	0	0	0	0	0	0	0	0	0	0	0	0
A0A7J6DIW9	A0A7J6DIW9_CANSA	Agglutinin domain-containing protein	G4B88_015462	Cannabis sativa (Hemp) (Marijuana)				ADQPIEDAKR;DIADLTVGNEMYIWGDGYVRIK;DTNYLSYNK;EDKITSPLAKFELIIAK;ESEYLRAQER;FVVIKSKFNSK;HKQSDCYVVLSRSEGER;IGGHFIEAK;IKNVSSNKYWR;ITSPLAKFELIIAK;LPIPAMIATVEDNF;MAAPAVVFPR;NLGNNMFCK;NLGNNMFCKR;SIEDIIFHIDDVR;TIVAESTTVDR;TNPGCVHIRCCYNNK;TTLEDAFLFVKEDK;WGTCDVPYSYTRVEK;YEAEIHVNVPHK;YLTRIGGHFIEAK	21	49.6	2.217	323.31	12.6903	12.3191	12.4025	11.8008	12.165	10.8972	11.8004	0	0	0	11.4286	6.92029	11.9693	11.4954	11.5669	0	11.2038	11.3791	12.4606	9.08414	11.6894	11.9599	11.5225	0	11.9309	11.8401	11.7767	10.1567	12.2765	12.2895	11.1707	0	11.9006	11.5016	4.29234	12.3981	12.32
A0A7J6DIX2	A0A7J6DIX2_CANSA	Agglutinin domain-containing protein	G4B88_015463	Cannabis sativa (Hemp) (Marijuana)				DESSDAITVETTYKAK;ETDSIDLKVSYQK;FETEAAK;FLHPGTKR;FLKAEEDTIMNETK;IKNVSTGKFWK;SLGNGKFCNKEK;TLAKVTLDVKK;TNEKLVHIRCCNNNK;VPPKTLAKVTLDVK	10	23.2	2.2171	323.31	2.95224	0	0	0	0	0	0	3.22544	0	0	0	6.17864	0	0	0	0	8.25767	0	0	8.91187	8.68015	0	7.9222	0	0	0	0	0	0	0	0	0	6.67976	0	0	0	0
A0A7J6DIX4	A0A7J6DIX4_CANSA	Manganese-dependent ADP-ribose/CDP-alcohol diphosphatase (EC 3.6.1.13) (EC 3.6.1.16) (EC 3.6.1.53) (ADPRibase-Mn) (CDP-choline phosphohydrolase)	G4B88_012540	Cannabis sativa (Hemp) (Marijuana)			2',3'-cyclic-nucleotide 2'-phosphodiesterase activity [GO:0008663]; ADP-ribose diphosphatase activity [GO:0047631]; CDP-glycerol diphosphatase activity [GO:0047734]; manganese ion binding [GO:0030145]	AVQRWNADKK;DAFGYMDLYNDR;DKLLPMLKIPSK;EALLWNYDEVMDLIHR;EKNPNSDK;GQLQAYIMGSANGFSK;HKFVINFGDIVDGFCPK;HSILILQRAVQR;LEAVKFLQEKNPNMEK;LEAVKILKEK;LEDQLQAYIMESASALSK;LSLTGTDRMETK;MESTEMCFSP;RFLMFNGAVGKEQLK;SFLGVPRYYR;YTCVKVCIAGHDHK	16	35.1	2.2172	323.31	0	0	0	9.20919	12.5572	0	9.10604	3.37754	0	0	0	0	0	0	0	0	0	0	0	0	0	0	6.04317	0	0	0	0	6.76195	6.7939	0	0	0	0	8.69645	8.88896	9.67798	4.91652
A0A7J6DIX9	A0A7J6DIX9_CANSA	Phosphofructokinase domain-containing protein	G4B88_003183	Cannabis sativa (Hemp) (Marijuana)	photosynthesis [GO:0015979]; response to glucose [GO:0009749]	cytosol [GO:0005829]	6-phosphofructokinase activity [GO:0003872]; diphosphate-fructose-6-phosphate 1-phosphotransferase activity [GO:0047334]	DIETQITTIIGNAGLEVDA;DQIRTTEQVKAALTACR;DSDYGIPR;EGLQKSTFNR;GGINCQTMAFSK;GWWELAWCVNGVLRR;KNNVKMVIIPK;KVRGWWELAWCVNGVLR;STFNRKNNVK	9	25.6	2.2175	323.31	0	10.5189	0	0	10.2965	0	0	0	0	0	0	0	0	0	0	0	0	0	0	0	0	0	0	0	0	0	0	0	0	0	0	0	0	0	0	0	0
A0A7J6DIY9	A0A7J6DIY9_CANSA	Survival protein SurE-like phosphatase/nucleotidase domain-containing protein	G4B88_005697	Cannabis sativa (Hemp) (Marijuana)		cytosol [GO:0005829]	metal ion binding [GO:0046872]; nucleotidase activity [GO:0008252]	ADEDNHHYFKNWLPNLG;DWNPQFSDDNDDETDK;DWNPQFSDDNDDETDKK;SLREGYITVTPLGALSR	4	20.9	2.2176	323.31	0	0	0	0	0	0	8.40442	0	0	0	0	0	0	0	0	0	0	0	0	0	0	0	0	0	0	0	8.2879	0	0	0	0	0	0	7.09075	0	0	0
A0A7J6DIZ1	A0A7J6DIZ1_CANSA	Uncharacterized protein	G4B88_001061	Cannabis sativa (Hemp) (Marijuana)				ETCKDSSSK;HNYPTHPR	2	5	2.2178	323.31	0	4.96731	0	0	0	0	0	0	0	0	0	0	0	0	0	0	0	0	0	0	0	0	0	0	0	10.7365	0	0	0	0	0	0	0	0	0	0	0
A0A7J6DIZ2	A0A7J6DIZ2_CANSA	High-affinity nitrate transporter	F8388_010882 G4B88_012542 G4B88_013369	Cannabis sativa (Hemp) (Marijuana)	nitrate assimilation [GO:0042128]; response to nitrate [GO:0010167]	plasma membrane [GO:0005886]	nitrate transmembrane transporter activity [GO:0015112]	LRLCYAPVSQVER;QSFEWVVER	2	10.8	2.2179	323.31	0	0	0	0	0	0	0	0	0	0	0	0	0	0	0	0	0	0	0	0	0	0	0	0	0	0	0	0	0	0	0	0	0	0	0	0	0
A0A7J6DIZ4	A0A7J6DIZ4_CANSA	ENTH domain-containing protein	G4B88_000571	Cannabis sativa (Hemp) (Marijuana)	clathrin coat assembly [GO:0048268]; clathrin-dependent endocytosis [GO:0072583]; vesicle budding from membrane [GO:0006900]	clathrin-coated pit [GO:0005905]; clathrin-coated vesicle [GO:0030136]; Golgi apparatus [GO:0005794]	1-phosphatidylinositol binding [GO:0005545]; clathrin heavy chain binding [GO:0032050]; phosphatidylinositol-4,5-bisphosphate binding [GO:0005546]; SNARE binding [GO:0000149]	DSNANFR;DWIVALKALMLIHR;FLACRPTGLAKINR;GTRLLNLSDFR;GYVHACVTAISK;INRMILIALYPVVR;ITGKLLETLEEFVR;LLNLSDFR;QSLLVQEQQVWNQYAR;QYDYDYGDSR;SFGDMSESAGR;SFGDMSESAGREGRER;SKRPKSPEK;SSEYPEVQRITGK;TRDWIVALKALMLIHR;VLTPLREMKPEK;YIREILNLTSYSR	17	23.1	2.218	323.31	12.0716	8.04527	0	0	0	7.7486	0	0	9.69844	11.1654	0	0	0	0	0	7.72942	0	0	0	6.44956	8.19938	0	8.33401	0	0	0	0	0	12.0402	0	5.93927	5.0947	0	0	0	0	5.85287
A0A7J6DIZ8	A0A7J6DIZ8_CANSA	Uncharacterized protein	G4B88_016046	Cannabis sativa (Hemp) (Marijuana)			magnesium ion binding [GO:0000287]	EACKWSPELSVLER;IRYCPLIECR;IRYCPLIECRLDK;TLKIESNDYFEAISVSDGK;YCPLIECR;YCPLIECRLDK	6	21.8	2.2183	323.31	0	0	0	0	0	0	0	0	0	0	0	0	0	0	0	9.01731	0	0	0	0	0	0	0	0	0	0	0	0	6.08874	6.33409	0	0	0	0	0	0	0
A0A7J6DIZ9	A0A7J6DIZ9_CANSA	Uncharacterized protein	G4B88_016047	Cannabis sativa (Hemp) (Marijuana)				IVLGLSLSEWTQKYGGLIR;NLSLTHPLDLDIK	2	17.7	2.2184	323.31	0	0	0	0	0	0	0	0	0	0	0	0	0	7.58015	0	0	0	0	0	0	0	0	0	0	0	0	0	0	0	0	0	0	0	0	0	0	0
A0A7J6DJ05	A0A7J6DJ05_CANSA	VTT domain-containing protein	G4B88_025512	Cannabis sativa (Hemp) (Marijuana)		endoplasmic reticulum [GO:0005783]; membrane [GO:0016020]		LSIEMAII;REKLLNYMLFLR;VSSYPPK	3	21.3	2.2163	323.31	0	0	0	0	0	0	0	0	0	0	0	0	0	0	0	0	9.21057	0	0	0	0	0	9.43784	0	0	0	0	0	0	0	0	0	0	0	0	0	0
A0A7J6DJ07	A0A7J6DJ07_CANSA	Transposase Tnp1/En/Spm-like domain-containing protein	G4B88_030236	Cannabis sativa (Hemp) (Marijuana)				ASTSSMNVKDSPLPFVMPK;EDQLHQLEAGTLIMVDEAAIYR;EIQKNVR;ELKNDKITNLTITYNK;GPTRGDR;IIKCPQQPK;IIPRSVKAILLSVQYR;IPRAGGIIWKIIK;MENYTNEEIDEIR;NFEYEYYVMK;QVHGKDLEKGNVR;VKFMHRGGSK	12	30.2	0.99554	-11.706	0	0	0	0	0	0	0	0	13.725	0	0	0	0	0	0	0	0	0	0	0	0	0	0	0	0	0	0	0	0	0	0	0	0	0	0	0	0
A0A7J6DJ15	A0A7J6DJ15_CANSA	DUF4283 domain-containing protein	F8388_001864 G4B88_020265 G4B88_029194	Cannabis sativa (Hemp) (Marijuana)				LKLVVPLLAR;LKLVVPLLARVSLLYY;MGTLIQANEVR;NGVVVNHYLHFHVR	4	47.1	2.2162	323.31	0	3.94467	0	0	0	0	0	0	0	0	0	0	0	0	0	0	0	0	0	0	7.53138	0	0	0	0	0	0	0	0	0	0	0	0	4.64812	0	0	0
A0A7J6DJ19	A0A7J6DJ19_CANSA	Homeobox domain-containing protein	G4B88_002701	Cannabis sativa (Hemp) (Marijuana)		nucleus [GO:0005634]	DNA binding [GO:0003677]; DNA-binding transcription factor activity [GO:0003700]	IFDQGNGTPTK;IKEITSDLSQYGQISETNVYNWFQNRR;WTPTPVQLQNLER	3	18.4	2.2141	323.31	0	0	0	0	0	0	0	0	0	9.33813	0	0	0	0	0	0	0	0	0	0	0	0	0	0	0	0	0	0	0	0	0	8.50613	0	0	0	0	0
A0A7J6DJ22	A0A7J6DJ22_CANSA	ABC transporter domain-containing protein	G4B88_001059	Cannabis sativa (Hemp) (Marijuana)	negative regulation of catalytic activity [GO:0043086]		ATP binding [GO:0005524]; ATP hydrolysis activity [GO:0016887]; pectinesterase inhibitor activity [GO:0046910]	GTLQLAMPMDK;GTLQLAMPMDKVKEISK;ILGGKHMVEPHMVR;KEQDEER;LGADWSIDYTK;RAELLKVLDIDLSWR;TVESWLRK;TVESWLRKEQDEER;VAATASTAKLELLK;VAATASTAKLELLKR;VKAVIDPK;VSDGQRR	12	13.7	2.2142	323.31	10.6485	0	0	0	0	10.5235	0	0	0	10.6658	10.4362	0	10.3869	0	0	0	10.6369	0	0	0	0	0	0	10.2551	0	0	0	0	0	0	0	0	0	6.28023	0	0	5.51964
A0A7J6DJ23	A0A7J6DJ23_CANSA	Pentatricopeptide repeat-containing protein	G4B88_001063	Cannabis sativa (Hemp) (Marijuana)				EAMKVLDLWELR;IEDKLFMNNR;LFMNNRNTEK;NTEKSSSIILRVSHGNR;VLDLWELRK	5	34.8	2.2144	323.31	0	0	0	9.21412	0	0	0	0	0	0	10.183	0	0	0	0	0	0	0	0	0	0	9.11484	0	0	0	0	0	0	0	0	0	0	0	0	0	0	0
A0A7J6DJ25	A0A7J6DJ25_CANSA	Reverse transcriptase zinc-binding domain-containing protein	G4B88_009149	Cannabis sativa (Hemp) (Marijuana)				FLRIRVLLDAYKPLLR;IGWNVDLLR;IQFEDSQNSLWVDFK;IRVLLDAYKPLLR;LAEFCEFCGR;LKVGSTPALCKK;LTHLDFFGSDHR;LVPFWVQIHRLPIR;LVPFWVQIHRLPIRR;SPSYIWKSIIWGR;VAAWYVWSER;VGSTPALCK;VLNCNWR;YDDSTRFRFLR	14	15.7	2.2145	323.31	0	0	0	0	0	0	10.541	0	0	0	0	5.93544	0	9.5648	0	0	0	0	0	0	0	0	0	0	0	0	0	0	0	0	0	0	0	0	0	0	0
A0A7J6DJ27	A0A7J6DJ27_CANSA	Myb/SANT-like domain-containing protein	G4B88_011787	Cannabis sativa (Hemp) (Marijuana)				DFKSLLK;IDWLNYLK;NKYNLLR;NQESSFDEDGSKRR;NTTTFTKQSWKR;SPSINLDNDDDDAMSKSPSIR;STSTTSSR;SYTDTQLR;VLADTTFFTNSFHLK	9	31.7	2.2148	323.31	0	0	0	0	0	0	0	0	0	0	0	0	0	0	0	0	0	0	0	0	0	0	0	0	0	0	0	0	0	0	0	0	0	0	0	0	0
A0A7J6DJ29	A0A7J6DJ29_CANSA	Pentatricopeptide repeat-containing protein	G4B88_002704	Cannabis sativa (Hemp) (Marijuana)				DNIDIAREFYR;EAFELMNEMISR;EGDVDMASK;GFVAFGK;GLCSVGRTEDGFR;IADAFKLLQLIKSTK;VGHRVFK;VGHRVFKEMETK;VRVGHRVFK;WASKLPNFTHSQSTYR	10	15	2.2149	323.31	6.63575	0	0	0	0	0	0	0	0	0	0	0	0	16.6388	0	0	0	0	0	0	0	0	0	0	0	0	0	0	9.04982	0	0	0	0	0	2.37016	0	0
A0A7J6DJ33	A0A7J6DJ33_CANSA	Pyridoxal phosphate homeostasis protein (PLP homeostasis protein)	G4B88_009148	Cannabis sativa (Hemp) (Marijuana)			pyridoxal phosphate binding [GO:0030170]	AAPVGER;IANHLDNAVSSLAR;IGSTIFGPR;SGRTAEEVR;VALVALRSVMVRVR;VVAVSKTKPLSLIR	6	27.6	2.214	323.31	0	0	0	0	0	0	0	0	0	0	0	0	0	0	0	0	0	0	0	0	0	0	0	0	0	0	0	0	0	7.46099	0	0	0	0	0	0	0
A0A7J6DJ35	A0A7J6DJ35_CANSA	Uncharacterized protein	G4B88_003181	Cannabis sativa (Hemp) (Marijuana)	photosynthesis [GO:0015979]; response to glucose [GO:0009749]	cytosol [GO:0005829]	6-phosphofructokinase activity [GO:0003872]; diphosphate-fructose-6-phosphate 1-phosphotransferase activity [GO:0047334]	ATFARSSR;FIEEHHLRWTK;RTPQTFLLKWAYFSPK;TPQTFLLKWAYFSPK;VQLSMIDLSPKFIEEHHLR	5	23.6	2.215	323.31	0	0	0	0	6.17157	0	6.58436	7.60674	0	8.44485	7.2903	0	6.52173	6.99729	6.93887	7.91343	0	0	0	0	0	0	7.0706	0	0	0	0	0	0	0	6.62189	0	7.40165	8.24641	0	7.28077	0
A0A7J6DJ39	A0A7J6DJ39_CANSA	RNase H type-1 domain-containing protein	G4B88_021466	Cannabis sativa (Hemp) (Marijuana)				EVFGHCQFK;EVGAVAVVLYDALVR;FAEKDDTCGR;FSLKAAYWDYNK;FSLKAAYWDYNKMR;MRFAEKDDTCGR;SIEKCFSEHDR;VFNKAAHALAR;VVVSAAWISYFK;VVVSAAWISYFKKAGVR;WGLSHSCNGLLR	11	18.1	2.2154	323.31	0	0	0	0	0	0	7.83731	0	0	0	0	0	0	0	0	0	0	0	0	0	0	0	0	0	0	0	0	0	0	0	0	0	0	0	0	0	0
A0A7J6DJ42	A0A7J6DJ42_CANSA	Telomere-associated protein Rif1 N-terminal domain-containing protein	G4B88_010048	Cannabis sativa (Hemp) (Marijuana)	telomere maintenance [GO:0000723]	chromosome, telomeric region [GO:0000781]; nucleus [GO:0005634]		DLLNHGSKVQTIR;IELLQGNVDPKK;ISGSLEESLVAPQNK;ITVSHENRTLTYDASLR;IYSALAYFISCIHLK;KSQAFVEQCDSRVGAVDTAPEK;LELTEHQKEVR;LELTEHQKEVRR;LGVQLPEK;LIMTPLIGIMSSK;LLSSDKRER;QTLLTSMKDLLNHGSK;SLYGSLRTSQLECFK;SVVKGVQIDFK;TLTYDASLRVFR;VFRSVVKGVQIDFK;VGAVDTAPEKYR;WLPWELSQLEFHLK;YIESQSIADVDK;YLYDENSDGSDK	20	19.1	2.2156	323.31	0	0	11.942	11.235	10.9426	0	0	10.4843	0	0	10.8567	0	0	0	0	0	0	0	12.8162	0	10.4871	0	0	0	12.2793	12.0816	0	12.2841	12.0334	11.698	0	0	0	0	0	0	12.4034
A0A7J6DJ44	A0A7J6DJ44_CANSA	Uncharacterized protein	G4B88_001062	Cannabis sativa (Hemp) (Marijuana)	xyloglucan biosynthetic process [GO:0009969]	endosome [GO:0005768]; Golgi membrane [GO:0000139]; trans-Golgi network [GO:0005802]	hexosyltransferase activity [GO:0016758]	ELAGYWAK;LHILLAPRSKIGTR;NLIVDMINT	3	33.7	2.2157	323.31	0	0	0	0	0	0	0	0	0	0	0	0	0	0	0	0	0	0	0	0	0	0	0	0	3.68426	0	0	0	0	0	0	0	0	0	0	0	0
A0A7J6DJ47	A0A7J6DJ47_CANSA	Carboxypeptidase (EC 3.4.16.-)	G4B88_009780 G4B88_023412	Cannabis sativa (Hemp) (Marijuana)	proteolysis [GO:0006508]	extracellular region [GO:0005576]; vacuole [GO:0005773]	serine-type carboxypeptidase activity [GO:0004185]	GAGHQVPSYQPR;NHCDFSPK;SLIHLSK;SLYYYFVEAHYNK;WLERFPEYK	5	10.3	2.2158	323.31	0	0	0	0	0	0	0	0	0	0	0	0	0	0	0	0	0	0	0	0	6.88081	0	0	0	0	0	0	7.30378	0	0	6.23502	5.48107	0	0	0	0	0
A0A7J6DJ48	A0A7J6DJ48_CANSA	Transposase-associated domain-containing protein	G4B88_026265	Cannabis sativa (Hemp) (Marijuana)				AALLAVR;AVYARIMK;EKDQPSSSQKPTKSSSNLEEVR;EKYNKMVELR;FEIPKDTPK;GLGPTPGKK;GPTRGDGVRR;GVKAALLAVRFIK;HHAPLQYSGWAK;HKEIEEERLDK;KDQDNNVAR;KSGITWK;KTYTKQEIDEIR;LEKIIEDLR;LSEEFFNGLK;LSSFHLNDENK;NRAKVSFMHSGGTK;QNSFFTQLEPSKEK;QSIGDEVQQQTMK;SLMAMTFDYYNASSNR;SSESPIRIPSMDK;SSSNLEEVRDSPIK;TYNNDSTSTK	23	34.5	2.216	323.31	0	0	0	0	0	0	0	0	0	0	0	0	0	0	0	0	0	0	0	0	0	0	0	0	0	0	0	0	0	0	0	0	0	0	0	0	0
A0A7J6DJ49	A0A7J6DJ49_CANSA	Disease resistance N-terminal domain-containing protein	G4B88_023413	Cannabis sativa (Hemp) (Marijuana)				DEAFLRLMEELK;VKMSTADLLLIEAEK	2	17.3	0.9958	9.4358	0	8.9824	9.03821	8.87169	8.90521	9.70312	9.69575	12.5404	0	10.0856	10.2583	10.2367	10.0835	10.2294	10.2313	0	0	0	12.7954	0	8.86068	8.91943	8.92496	0	0	9.29338	0	0	0	0	11.8123	0	0	0	11.127	0	0
A0A7J6DJ56	A0A7J6DJ56_CANSA	Uncharacterized protein	G4B88_023416	Cannabis sativa (Hemp) (Marijuana)				CVVLWCVFK;FEEWSFIK;GGVFPRLKNLYFQSCLR;KFEEWSFIKGGVFPR;KFHHQGHLGRR;NKKVPAVK;RKFHHQGHLGR;SLETLKFLDMK;SLETLKFLDMKK;VTLHGKVTK;VTLHGKVTKNK	11	25.7	2.2018	323.31	9.07759	0	0	0	0	0	0	0	0	0	0	0	0	0	0	0	0	0	0	0	0	0	0	0	0	0	0	0	0	0	0	0	0	0	0	0	0
A0A7J6DJ57	A0A7J6DJ57_CANSA	DUF1985 domain-containing protein	G4B88_005666	Cannabis sativa (Hemp) (Marijuana)				DDSDRSGGSSGSSDGSR;EDVRNMKK;EVYQKNEK;EVYQKNEKEMWFK;IQGKGMLFPNQDNIVVK;NEKEMWFK;NEKEMWFKFGDENFR	7	26.7	2.194	323.31	0	0	0	0	0	0	0	0	0	0	0	0	0	0	0	0	0	0	0	0	0	0	0	0	0	0	0	0	0	0	0	0	0	0	0	0	0
A0A7J6DJ59	A0A7J6DJ59_CANSA	Uncharacterized protein	G4B88_030234	Cannabis sativa (Hemp) (Marijuana)				LVIVKIEPRDFYNIPIK	1	11.6	2.1694	323.31	0	0	0	0	0	0	0	0	5.95668	0	0	0	0	0	0	0	0	0	0	0	0	0	0	0	0	0	0	0	0	0	0	0	0	3.96689	0	0	0
A0A7J6DJ66	A0A7J6DJ66_CANSA	Uncharacterized protein	G4B88_002275	Cannabis sativa (Hemp) (Marijuana)			metal ion binding [GO:0046872]; ubiquitin-protein transferase activity [GO:0004842]	AKYNESVINFLK;ENSGKGK;ETEVENMNR;GVTRKLHEK;IKQITVEVQTWHYKAK;QKEEFDQFIK;RNKELMDR;SNLQQVIAQGAIHVKER;TDSFLSK;VEIDRQK	10	29.5	2.1939	323.31	7.38819	7.74752	0	0	0	9.16133	8.82171	0	0	0	0	0	0	0	0	0	0	7.28198	0	7.626	0	0	0	8.56426	9.94285	8.648	0	0	9.96538	10.5242	0	0	5.16752	0	0	0	0
A0A7J6DJ67	A0A7J6DJ67_CANSA	glutamine--fructose-6-phosphate transaminase (isomerizing) (EC 2.6.1.16)	F8388_016740 G4B88_022112	Cannabis sativa (Hemp) (Marijuana)	fructose 6-phosphate metabolic process [GO:0006002]; glutamine metabolic process [GO:0006541]; protein N-linked glycosylation [GO:0006487]; UDP-N-acetylglucosamine metabolic process [GO:0006047]		carbohydrate derivative binding [GO:0097367]; glutamine-fructose-6-phosphate transaminase (isomerizing) activity [GO:0004360]	ALSILEMEVEQINK;CGIFAYLNHNVKRER;EIHEQPASLTTTMRGR;ELFLSSDANAVVEHTK;FDKEKGEHGGALSR;GKYEHYMQK;MCGIFAYLNHNVK;NGRPKELFLSSDANAVVEHTK;SYILQVLFNGLR;VKEVALMHSEGILAGEMK;YEHYMQKEIHEQPASLTTTMR	11	18.6	2.1715	323.31	0	0	0	0	0	11.6306	0	0	0	0	0	0	0	0	0	0	0	0	0	0	0	0	0	0	0	0	0	0	0	0	0	0	0	0	0	0	0
A0A7J6DJ70	A0A7J6DJ70_CANSA	EF-hand domain-containing protein	G4B88_026695	Cannabis sativa (Hemp) (Marijuana)			calcium ion binding [GO:0005509]; enzyme regulator activity [GO:0030234]	DQDGYISPTELR;EADLDGDGLINYEEFVR;ETEAEDELR;HVMINLGER	4	36.4	2.1716	323.31	0	0	0	0	0	0	0	0	0	0	0	0	4.15259	6.04083	0	0	0	0	0	0	0	0	0	0	0	0	0	0	0	0	0	0	0	0	0	0	0
A0A7J6DJ76	A0A7J6DJ76_CANSA	Uncharacterized protein	G4B88_007165	Cannabis sativa (Hemp) (Marijuana)				DQEATIDHAIKIK;LVLAFEEVKVIR;LVLAFEEVKVIRIMK;NIDAKEVEENIK	4	64.5	2.1719	323.31	0	0	11.2578	8.82139	8.78136	0	0	0	8.49805	8.36251	0	4.01006	0	0	0	2.68233	0	0	0	0	0	0	9.04811	0	0	0	0	0	0	0	0	0	0	0	0	0	0
A0A7J6DJ80	A0A7J6DJ80_CANSA	Myb/SANT-like domain-containing protein	G4B88_007166	Cannabis sativa (Hemp) (Marijuana)				AIGEDFNEKHMQLGK;EAAPFKIK;HLIESFMELNNER;LGYLRAIEMKLK;LSKAIGEDFNEK;LVWEAYLQSHK;NKRFWSEDEDK;SFPWYDDLCAVFGK;VLFNGSL	9	47.7	2.1719	323.31	0	0	0	0	0	0	0	0	0	0	9.95016	0	0	0	0	0	0	0	0	0	0	0	0	0	0	0	0	0	0	0	0	0	0	0	0	0	0
A0A7J6DJ83	A0A7J6DJ83_CANSA	Kinesin-like calmodulin-binding protein	G4B88_002695	Cannabis sativa (Hemp) (Marijuana)	microtubule-based movement [GO:0007018]	cytoskeleton [GO:0005856]	ATP binding [GO:0005524]; microtubule binding [GO:0008017]; microtubule motor activity [GO:0003777]; oxidoreductase activity [GO:0016491]	ADGRHSM;DDARQQFLRILK;DELFVQLSKQTRNNPER;DIMQFGSSNTAVFFKMR;DKADGRHSM;DSIPTSMLKINTDLISKATK;ELEELREMKEDIDR;EWELDILSRYR;FTFEDMLCFQK;GEILHCKLTFK;GEILHCKLTFKK;GVHFFRPVPK;IELVGKLYKQTLK;KLVAYWKEQAGK;LAKLSDAVLENSTK;LSAFSSFSLFECRK;LSDAVLENSTKK;LTPTSLDER;LVAYWKEQAGKR;QTLKRIELR;RHTSGTQMNEESSR;SEELHVAEETIKR;VEEMQLLEK;VEEMQLLEKRFEQQR;YFNTIEDMKGK	25	21.1	2.1721	323.31	0	4.92258	0	0	0	0	0	0	0	0	0	0	0	0	0	0	0	0	0	0	0	0	0	0	0	0	0	0	0	0	0	0	0	0	0	0	0
A0A7J6DJ84	A0A7J6DJ84_CANSA	AP-3 complex subunit beta	G4B88_009960 G4B88_013063	Cannabis sativa (Hemp) (Marijuana)	intracellular protein transport [GO:0006886]; vesicle-mediated transport [GO:0016192]	AP-3 adaptor complex [GO:0030123]		AIIIWMVGEYNSLGKLVPK;DPSVYVR;EDVKRIVKPLLFVLR;FDSEKCEALKR;ISIGDIR;ISIGDIRGKIK;IVKPLLFVLR;LALYCNGIR;LPQMAHTCLEGLLTLTR;LSDMNKDFSEIR;LVYLYLLHYAEK;LWPDIGYFIK;RIVKPLLFVLR;SIIRHDPLCHEK;SLFAVQTK;VIIRLVRSLDSIK;VLVCASGEDTLTFEK	17	15.1	2.1713	323.31	0	0	8.50867	0	0	0	0	8.55248	0	0	0	0	7.44907	7.8409	0	0	0	0	0	0	0	7.7765	7.48365	0	0	0	0	0	0	0	10.5634	10.3272	10.2957	5.07275	0	4.82624	8.03815
A0A7J6DJ85	A0A7J6DJ85_CANSA	RNase H type-1 domain-containing protein	G4B88_029894	Cannabis sativa (Hemp) (Marijuana)			nucleic acid binding [GO:0003676]; RNA-DNA hybrid ribonuclease activity [GO:0004523]	MATKTTETYCVVEKLK;TTETYCVVEK	2	6.5	2.1722	323.31	0	0	0	0	0	0	0	0	0	0	0	0	0	0	0	0	0	0	0	0	0	0	0	0	0	0	8.07162	0	0	0	0	0	0	0	0	0	0
A0A7J6DJA0	A0A7J6DJA0_CANSA	Myb-like domain-containing protein	G4B88_015022	Cannabis sativa (Hemp) (Marijuana)				AIGEDLNEKHMQLGK;DEWVRLLIDGSL;EAAPFKIK;GAQSHTQSDGSSK;IKSFPWYDDLCAVYGK;LLIDGSL	6	23.9	0.99552	5.2722	0	0	0	0	0	0	0	0	0	0	0	0	0	0	0	0	0	0	0	0	0	0	0	0	0	0	0	0	0	0	0	0	0	0	0	0	0
A0A7J6DJA1	A0A7J6DJA1_CANSA	Histidyl-tRNA synthetase	G4B88_003450	Cannabis sativa (Hemp) (Marijuana)		membrane [GO:0016020]		DFDIDGELWVKLR;EIVESNETR;GTRDFAKEQVAIR;ILTRYQIGLR;KKAFSIIEDVFQR;LLNDWVVLLFRRILTR;LPKGTRDFAK;LRLIPTELFVR;YIGNALILLMLSLK	9	43.4	2.1724	323.31	0	0	0	0	0	0	0	0	0	0	0	0	0	0	0	7.07596	0	0	0	4.47709	6.46023	0	0	0	0	0	0	0	0	0	0	0	0	2.75121	0	0	0
A0A7J6DJA4	A0A7J6DJA4_CANSA	Uncharacterized protein	F8388_016111 G4B88_012613	Cannabis sativa (Hemp) (Marijuana)				SLVQLQHITIK	1	6.1	2.1726	323.31	0	0	0	0	0	0	0	8.00669	0	0	0	0	0	0	0	0	0	0	0	0	0	0	0	0	0	0	0	0	0	0	0	0	0	0	0	0	0
A0A7J6DJB0	A0A7J6DJB0_CANSA	Uncharacterized protein	G4B88_030572	Cannabis sativa (Hemp) (Marijuana)				CAVPGCTKSARGR;CEKFARGK;CGHPSGCSK;CGHPSGCSKAARGR;CLFDGGGICPK;DLNKKGFNFSHDNEFTK;GAESRTAYCK;GHGGGKR;GRTDCCVR;KSGGYMPSLILAPR;RCIFQGCTK;RCKIEGCTR;RCNWGEGK;RCNWGEGKCEK;SAEGQAGLCISHGGGRR;TDYCIAHGGGK;YGCNQRNYSVK	17	25.8	2.1727	323.31	0	0	0	0	0	0	8.12029	0	8.37517	8.35513	0	0	3.59944	8.78129	0	0	0	0	7.82953	10.8476	0	0	0	7.55987	8.79204	0	0	0	0	0	0	0	0	0	0	0	0
A0A7J6DJB4	A0A7J6DJB4_CANSA	Uncharacterized protein	G4B88_021773	Cannabis sativa (Hemp) (Marijuana)		chloroplast inner membrane [GO:0009706]	malate transmembrane transporter activity [GO:0015140]	DTPDAPAMAAKR;GFVKTGLGDR;IVPLILSVAIGVVVR;VGVVIPNIWMTWFK	4	9	2.1728	323.31	0	0	0	0	0	4.99086	0	9.89335	0	11.9058	0	12.1356	0	10.9021	11.4422	9.98939	0	9.06816	0	0	10.894	0	10.3948	0	10.9838	0	0	0	0	0	0	0	0	0	5.83767	0	7.14476
A0A7J6DJB6	A0A7J6DJB6_CANSA	Uncharacterized protein	G4B88_003451	Cannabis sativa (Hemp) (Marijuana)	ribosomal large subunit biogenesis [GO:0042273]	cytosolic large ribosomal subunit [GO:0022625]	RNA binding [GO:0003723]; structural constituent of ribosome [GO:0003735]	IDIKEDVTTLGEEN	1	17.7	0.99676	2.8115	0	0	0	0	0	0	0	0	0	0	0	0	0	0	0	0	0	0	0	0	0	0	0	0	0	0	0	0	0	0	0	0	0	0	0	0	0
A0A7J6DJB7	A0A7J6DJB7_CANSA	DUF4283 domain-containing protein	G4B88_011782	Cannabis sativa (Hemp) (Marijuana)				CSNMEKDLSR;DSGLTEDECCR;ENTKQVINEIMNCHLR;GEFLKISTLR;GEFLKISTLRNNK;GGLISFGASMESWEERLR;GHYPTGFGWQNLSNHRK;GHYPTGFGWQNLSNHRKNGMLK;GLGSWDFLPK;GLGSWDFLPKANGSFRPK;GNWNIPGTGDTRVFFK;GNWNIPGTGDTRVFFKR;IEDEGEMNGGTNSK;ISVLQMAEVEEK;KFHEYMK;LNDMRYR;LSWSCIFYNLSR;LSWSCIFYNLSRELGR;LSWSCIFYNLSRELGRK;MNFLHHVR;NSLASYFLECFSNR;NSLASYFLECFSNRK;QCEKDWK;QDCKETEQGK;QVINEIMNCHLRTVK;QVINEIMNCHLRTVKAK;RQDCKETEQGK;RWSTEEQNRDIK…	30	31.7	2.1705	323.31	0	0	0	0	0	0	0	0	9.5543	0	0	0	0	0	0	0	0	0	0	0	0	0	0	0	0	0	11.9095	0	0	0	0	0	0	0	0	0	0
A0A7J6DJC2	A0A7J6DJC2_CANSA	2,4-dienoyl-CoA reductase [(3E)-enoyl-CoA-producing] (EC 1.3.1.124)	G4B88_008799 G4B88_026814	Cannabis sativa (Hemp) (Marijuana)	fatty acid catabolic process [GO:0009062]	peroxisome [GO:0005777]	2,4-dienoyl-CoA reductase (NADPH) activity [GO:0008670]	AASLLPRSKI;QEDAKRVVDSTFEQFGR;RTRAASLLPR	3	10.1	2.1713	323.31	0	0	0	0	0	0	0	0	0	0	7.96959	0	0	0	0	0	0	0	0	0	0	0	0	0	0	0	0	0	0	0	0	0	0	0	0	0	0
A0A7J6DJC6	A0A7J6DJC6_CANSA	DYW domain-containing protein	G4B88_026807	Cannabis sativa (Hemp) (Marijuana)			zinc ion binding [GO:0008270]	EAHVVADRVMSK;EILDTLGCLIEK;FKKNPAMSWVEIDK;FVGSAIVDMYAKFGKMK;KNPAMSWVEIDK;KRSLYYHSEK;LAIAFALRKTNNK;LTDAYLKCGCIVDTRK;MKEAHVVADRVMSK;NETQMPLSVTKQTFGMR;TLLSACK;VCGDCHSWIK;YAGSAVVNLYGK	13	18.2	2.1696	323.31	0	0	0	0	0	0	0	0	0	0	0	0	0	0	0	0	0	0	0	0	0	0	0	0	0	0	0	0	0	0	0	0	0	0	0	0	0
A0A7J6DJC8	A0A7J6DJC8_CANSA	Uncharacterized protein	G4B88_030573	Cannabis sativa (Hemp) (Marijuana)				DFPEFMK	1	7.6	2.1697	323.31	0	0	0	0	0	0	0	0	0	0	0	0	0	0	0	0	0	0	0	0	0	0	0	0	0	0	0	0	0	0	0	7.40446	0	0	0	0	0
A0A7J6DJD1	A0A7J6DJD1_CANSA	CCHC-type domain-containing protein	G4B88_004928 G4B88_018315	Cannabis sativa (Hemp) (Marijuana)			nucleic acid binding [GO:0003676]; zinc ion binding [GO:0008270]	EELGQSGSK;EELGQSGSKSGLPNK;EKLGPIK;GVIGYCIPFSQVR;GVPLPYLTDDCLVQMAK;HVIHVANLFKEKLGPIK;ISHVITK;LGPLLNANK;RLGPLLNANK;SDRAVFWEAR;YERLPSFCYK	11	13.9	2.1699	323.31	0	0	4.70183	0	0	0	4.69744	0	8.80255	2.92151	0	0	8.7828	0	0	0	4.78309	0	4.32402	0	4.97948	4.47619	0	0	0	0	6.96809	0	0	0	0	0	0	0	8.03221	0	0
A0A7J6DJD2	A0A7J6DJD2_CANSA	Uncharacterized protein	G4B88_003878	Cannabis sativa (Hemp) (Marijuana)	translation [GO:0006412]	ribonucleoprotein complex [GO:1990904]; ribosome [GO:0005840]	structural constituent of ribosome [GO:0003735]	KNVYDNNKK;NVYDNNKK;YIIYGGPSEIVAFFDK	3	38.5	2.17	323.31	0	0	0	0	0	0	0	0	0	0	0	0	0	0	0	0	0	0	0	0	7.68292	0	0	0	0	0	0	0	0	9.56666	0	0	0	0	0	0	5.19002
A0A7J6DJD4	A0A7J6DJD4_CANSA	Major facilitator superfamily (MFS) profile domain-containing protein	F8388_002782 G4B88_003877	Cannabis sativa (Hemp) (Marijuana)		membrane [GO:0016020]	sugar transmembrane transporter activity [GO:0051119]	DDSDDGRDLR;DLRKPFLHTGSWYR;DLRKPFLHTGSWYRMGSR;DSSFLYMGR;KPFLHTGSWYR;MSFRDDSDDGR;SFRDDSDDGR;SVASSSK;TDDFEVSLQVLR;TLEEIQSSFR	10	14.7	2.1701	323.31	0	0	0	0	0	0	0	0	0	0	0	0	0	0	0	0	0	5.61241	0	0	0	0	0	0	8.97708	0	0	0	0	0	0	0	0	0	0	0	0
A0A7J6DJE0	A0A7J6DJE0_CANSA	Uncharacterized protein	G4B88_026329	Cannabis sativa (Hemp) (Marijuana)				AIDPDEIYLVK;GFKSRLTNNFIMK;HQTLSNIGNNCRGFK;SQPVGKGAIR	4	12.3	2.1695	323.31	0	0	0	0	0	0	0	0	0	0	0	0	0	0	0	0	0	0	0	0	0	0	0	0	0	0	0	0	0	0	0	0	0	0	0	0	0
A0A7J6DJE2	A0A7J6DJE2_CANSA	Sucrose phosphatase-like domain-containing protein	F8388_003305	Cannabis sativa (Hemp) (Marijuana)			hydrolase activity [GO:0016787]	GVVVEETSKFPDLLPQ	1	17.8	2.1704	323.31	0	0	0	0	0	0	0	0	0	0	0	0	0	0	0	0	0	0	0	0	0	0	7.02879	0	0	0	0	0	0	0	0	0	0	0	0	0	0
A0A7J6DJE3	A0A7J6DJE3_CANSA	RNase H type-1 domain-containing protein	G4B88_017314	Cannabis sativa (Hemp) (Marijuana)			nucleic acid binding [GO:0003676]; RNA-DNA hybrid ribonuclease activity [GO:0004523]	IRLKLFIITTHLK;LFIITTHLKILK;LFIITTHLKILKK;LKLFIITTHLKILK;MIRLKLFIITTHLK	5	12.1	2.1706	323.31	5.87936	0	5.28333	0	0	4.12648	0	0	6.16868	0	0	0	0	3.90458	0	0	0	5.07493	0	0	0	0	3.35332	0	0	0	4.26888	0	0	0	0	0	0	2.4527	0	0	0
A0A7J6DJE4	A0A7J6DJE4_CANSA	Multifunctional methyltransferase subunit TRM112-like protein	G4B88_012543	Cannabis sativa (Hemp) (Marijuana)	peptidyl-glutamine methylation [GO:0018364]; rRNA (guanine-N7)-methylation [GO:0070476]; tRNA methylation [GO:0030488]		protein heterodimerization activity [GO:0046982]	EVELNPDFLK;GVTNGFPLRIEVVK;LQPLPDSECPFNRRPLTIA;VVEKEVELNPDFLK	4	33.1	0.99585	-3.7908	0	8.89548	0	0	0	0	0	0	0	0	0	0	9.59829	0	0	0	0	0	0	0	0	0	0	0	0	0	0	0	0	0	0	0	0	0	0	0	0
A0A7J6DJE5	A0A7J6DJE5_CANSA	peroxidase (EC 1.11.1.7)	G4B88_030570	Cannabis sativa (Hemp) (Marijuana)	response to oxidative stress [GO:0006979]	plant-type cell wall [GO:0009505]; plasmodesma [GO:0009506]	heme binding [GO:0020037]; lactoperoxidase activity [GO:0140825]; metal ion binding [GO:0046872]	CPLNGDVNAR;GPVYEVPTGRRDGR;TGFQGEIR;TGFQGEIRRTCSR;TVVRNAVVANPNTAAK	5	20.1	2.1707	323.31	0	0	0	0	0	0	0	0	0	0	10.2831	9.57209	0	8.50629	0	0	0	0	0	10.9498	0	0	0	0	0	0	0	0	0	0	0	0	6.58835	0	0	0	0
A0A7J6DJE9	A0A7J6DJE9_CANSA	RNase H type-1 domain-containing protein	G4B88_004929	Cannabis sativa (Hemp) (Marijuana)			nucleic acid binding [GO:0003676]; RNA-DNA hybrid ribonuclease activity [GO:0004523]	DATSGEFSTRKLGR;DRYLALANWNSLCTPLEDGDLNFK;KFWWTGSTEK;LANGEESLWTRVFYTK;LAWKLANGEESLWTR;MSTFLLPK;NLIRKESCFLIANGR;SLSFGAR;TGNEKAHKLAK;VAGVFAR	10	22.5	2.1708	323.31	0	0	0	0	0	0	0	0	0	0	0	0	0	0	0	0	0	0	0	0	0	0	0	0	0	0	0	0	0	0	0	0	0	0	0	0	0
A0A7J6DJF2	A0A7J6DJF2_CANSA	Serine-threonine/tyrosine-protein kinase catalytic domain-containing protein	G4B88_029723	Cannabis sativa (Hemp) (Marijuana)	protein phosphorylation [GO:0006468]	membrane [GO:0016020]	ATP binding [GO:0005524]; protein kinase activity [GO:0004672]	AAPSRNLVK	1	4.9	2.171	323.31	0	0	0	0	0	0	0	0	0	0	0	0	0	0	0	0	0	0	0	0	0	0	0	0	0	0	0	0	0	0	0	0	0	0	0	0	0
A0A7J6DJF4	A0A7J6DJF4_CANSA	Ubiquitin-like domain-containing protein	G4B88_003679	Cannabis sativa (Hemp) (Marijuana)	proteasome-mediated ubiquitin-dependent protein catabolic process [GO:0043161]	cytosol [GO:0005829]; nucleoplasm [GO:0005654]	polyubiquitin modification-dependent protein binding [GO:0031593]; proteasome binding [GO:0070628]; ubiquitin binding [GO:0043130]	ENFDTIPFR;ENFDTIPFRFNIGNLENYILALASIVDLK;GASSASGGVLDCNLVLR;KTMQTKAAAR	4	35.7	2.1711	323.31	0	0	0	0	0	0	7.4441	0	0	0	0	0	0	0	0	0	0	0	0	0	0	0	0	8.6556	0	0	0	0	0	0	0	7.09508	0	0	5.48642	0	8.13561
A0A7J6DJG0	A0A7J6DJG0_CANSA	Retrotransposon gag domain-containing protein	G4B88_011784	Cannabis sativa (Hemp) (Marijuana)				ANQALTR;IVDELASLR;MNGLTER;MNGLTERYFGLQR;NEFRTPATTRMNGLTER;SLLLRRFRPK;SWEELKSLLLR;YTESEIQEK	8	18.7	2.1712	323.31	0	0	0	0	7.2149	0	0	0	0	0	0	0	0	0	0	0	0	0	0	4.70614	0	0	0	0	0	12.7151	0	6.74147	7.15056	0	0	14.6913	8.43112	14.1174	0	0	0
A0A7J6DJG6	A0A7J6DJG6_CANSA	CCHC-type domain-containing protein	G4B88_008658	Cannabis sativa (Hemp) (Marijuana)			nucleic acid binding [GO:0003676]; zinc ion binding [GO:0008270]	GRAVAIRDNDGGMAK;LGEMAGEVQELR;QILNDQGASSFSGGVDIMCGSGEK;SELDNTTR;SGGTNGDTEEEKAQR;YIPCGGRKFWIQLK	6	17.2	2.173	323.31	8.72134	0	0	0	0	0	0	0	0	0	7.32184	0	0	0	0	3.41792	0	0	0	9.87883	0	0	0	0	0	0	0	0	0	0	0	0	0	0	0	0	3.16895
A0A7J6DJG9	A0A7J6DJG9_CANSA	DNA helicase (EC 3.6.4.12) (Minichromosome maintenance 9)	G4B88_021771	Cannabis sativa (Hemp) (Marijuana)	double-strand break repair via homologous recombination [GO:0000724]	MCM complex [GO:0042555]; nucleus [GO:0005634]	ATP binding [GO:0005524]; ATP hydrolysis activity [GO:0016887]; single-stranded DNA binding [GO:0003697]; single-stranded DNA helicase activity [GO:0017116]	AIEGHFK;DTPLKGRNAILR;EAETVISSYYQLQR;FFDQAAVWAHKIIMEEFK;GVSVLSGSGIVNNVTLR;LNSPAMSDSSADVK;LSNRSVITAVKDTAHFK;NEVTRHFFPNLHR;NTDEDPNK;QNSIFHHHR;RFRLNSPAMSDSSADVK;RHSDQLR;RSATHNAARTTVR;RYIQYVKEHFSPILTK;SDITIPHDVIMK;SGAIKMYEGERWYSCQK;SILVILK;TIVFGATNPK;TNELKSDITIPHDVIMK;VRGESHLLLVGDPGTGKSQFLK	20	22.7	0.99539	4.7969	0	0	0	0	0	0	0	0	0	0	0	0	0	0	0	8.22125	0	0	0	0	0	0	0	0	0	0	0	0	0	0	0	0	0	0	0	0	0
A0A7J6DJH1	A0A7J6DJH1_CANSA	Uncharacterized protein	F8388_015043 G4B88_017311	Cannabis sativa (Hemp) (Marijuana)	protein phosphorylation [GO:0006468]	membrane [GO:0016020]	ATP binding [GO:0005524]; protein kinase activity [GO:0004672]	CACPTRNQTRNGTK;CDINSHESVTGPSPAILYTCNGQK;EVNILKKLNHFNLIK;GHITLAVK;LNHFNLIKLEGICK;SSSSSPK;TTTMSPEDLR;VPLRCACPTR	8	13.6	0.99547	-16.515	0	0	0	0	0	0	0	0	0	0	0	0	0	0	0	0	0	0	0	0	0	0	0	0	0	0	0	0	0	0	0	0	0	0	0	0	0
A0A7J6DJH6	A0A7J6DJH6_CANSA	Uncharacterized protein	G4B88_026246	Cannabis sativa (Hemp) (Marijuana)	mRNA splicing, via spliceosome [GO:0000398]	catalytic step 2 spliceosome [GO:0071013]; precatalytic spliceosome [GO:0071011]; U2 snRNP [GO:0005686]	DNA binding [GO:0003677]; metal ion binding [GO:0046872]; RNA binding [GO:0003723]	DSDYDFEPR;EEEDEETEQK;EEQDVGEER;EERRPRGHGDDVPK;EKRLGSQCDDHDLR;ENERDDNR;GAGCKFSHDEK;GTGKSKGFAFVAYEDQR;GVCRAFQK;HNADDFQPKMRSCQDK;KEEEDEETEQK;LGSQCDDHDLRTK;RLGSQCDDHDLR;RLGSQCDDHDLRTK;SCQDKREGER;SREEQDVGEERR;SRRHDYDDIEPTR;SSGFREQAKETIER;SSRRPNGNDYEPK;VDHVTKYK;VDHVTKYKK	21	41.9	2.1751	323.31	0	0	0	0	8.34114	0	0	0	0	0	0	0	0	0	0	0	0	0	0	0	0	0	0	0	0	0	0	0	0	0	0	0	0	0	0	0	0
A0A7J6DJH7	A0A7J6DJH7_CANSA	V-type proton ATPase subunit C	G4B88_018655	Cannabis sativa (Hemp) (Marijuana)		vacuolar proton-transporting V-type ATPase, V1 domain [GO:0000221]	DNA binding [GO:0003677]; proton-transporting ATPase activity, rotational mechanism [GO:0046961]	DLPTTVTHR;HSFDTPLYRFNIPSLR;MKMMMMMMEHQK;MMKMMMMMMEHQK;MMMMMMEHQK;QELEKLVQDQEGLR;QVCISILHTYWK;VADNFKTSAREK;VGEYNNVRSQLNAINR;VGEYNNVRSQLNAINRK;VRHILEGLCDSTNR;YGLPPSFLSFVLAPSLK	12	20.5	2.1752	323.31	0	0	0	0	0	0	0	0	0	0	0	0	0	0	0	0	0	0	0	0	0	0	0	0	0	0	0	0	0	0	0	0	0	0	0	0	0
A0A7J6DJH9	A0A7J6DJH9_CANSA	Glycosyltransferase (EC 2.4.1.-)	G4B88_020294	Cannabis sativa (Hemp) (Marijuana)			UDP-glucosyltransferase activity [GO:0035251]	EIASGLKCSGHR;KLMEGDHNVVMRK;LIQYDER	3	6.8	2.1753	323.31	0	0	0	0	0	0	0	0	0	8.87685	0	0	0	0	0	0	0	0	0	0	0	0	0	0	0	0	0	0	0	0	0	0	0	0	0	0	0
A0A7J6DJI0	A0A7J6DJI0_CANSA	Peptidyl-prolyl cis-trans isomerase (PPIase) (EC 5.2.1.8)	G4B88_026811	Cannabis sativa (Hemp) (Marijuana)	protein peptidyl-prolyl isomerization [GO:0000413]	nucleus [GO:0005634]	peptidyl-prolyl cis-trans isomerase activity [GO:0003755]; RNA binding [GO:0003723]	AIDDDRLREQGEDR;DDLDYLDGK;DDRDYKK;DTGDERRDR;EHKRPEAGSADER;EHKRPEAGSADERDR;ESRPGGSR;ESRPGGSRSSRVYVEEQNR;FFSDEIHLDLK;GADGDGYRDRR;IERPSLEESRHR;INEAYVDEK;INEAYVDEKGRPYKNVR;KAIDDDRLR;KDDRDYK;KSAGNGR;LWSQYRRK;NFLKLCKIK;QDTGNRSQEPDVRAEK;QKIERPSLEESR;RPEAGSADER;RPEAGSADERDR;SADNDSRAER;SAGNGRHEER;SAGNGRHEERR;SQEPDVRAEK;SYGDRKDDR;TGQGDNSR;YLYGEQARFFSDEIHLDLK;YYNGCLFHTIQK	30	36.6	2.1755	323.31	10.5915	0	0	0	8.74749	0	8.02409	10.9954	0	0	0	11.5452	0	0	7.33869	0	9.26973	0	6.93086	0	8.38776	0	0	10.7004	0	0	0	10.4011	0	0	7.07671	0	12.595	10.578	10.5081	9.45471	0
A0A7J6DJI3	A0A7J6DJI3_CANSA	Uncharacterized protein	G4B88_002284 G4B88_025505	Cannabis sativa (Hemp) (Marijuana)				ALLSACQLDSDIK;ILCIFKDDR;NIITCNALIDK;SIWVRVSSSWGGLFSC	4	28.2	2.1756	323.31	0	0	0	0	0	0	0	0	0	5.97389	0	0	0	0	0	8.29513	2.43082	0	0	0	0	0	0	2.72829	0	0	0	0	0	0	0	6.13151	0	0	0	0	0
A0A7J6DJI4	A0A7J6DJI4_CANSA	Uncharacterized protein	G4B88_012820 G4B88_020942	Cannabis sativa (Hemp) (Marijuana)				GEVENKDLKGLDDDIIK;MRGEVENKDLK	2	30.6	0.99592	9.6224	0	0	0	0	10.505	0	0	0	0	0	11.9155	10.9046	0	10.9657	0	0	0	0	0	0	0	0	0	0	10.5308	10.4979	10.6926	0	0	0	0	0	0	0	0	0	0
A0A7J6DJI5	A0A7J6DJI5_CANSA	Inositol polyphosphate-related phosphatase domain-containing protein	F8388_002833 F8388_015040 G4B88_017310	Cannabis sativa (Hemp) (Marijuana)	phosphatidylinositol dephosphorylation [GO:0046856]; response to abscisic acid [GO:0009737]; response to auxin [GO:0009733]; response to jasmonic acid [GO:0009753]; response to salt stress [GO:0009651]	plasma membrane [GO:0005886]	phosphatidylinositol-3,4,5-trisphosphate 5-phosphatase activity [GO:0034485]; phosphatidylinositol-3,5-bisphosphate 5-phosphatase activity [GO:0043813]; phosphatidylinositol-4,5-bisphosphate 5-phosphatase activity [GO:0004439]	AHLCLRRR;DLHKVLR;NFCNDDELR;QFDLLVVGLQEVPR;TWKKNSK;VPSWTDR;YNVGTNTYDTSHK	7	17.7	2.1757	323.31	0	0	0	0	5.19987	0	0	6.41615	7.71541	0	0	0	0	0	6.15526	11.749	0	0	0	0	0	12.3814	0	0	0	0	0	0	0	0	0	0	0	0	0	0	0
A0A7J6DJJ0	A0A7J6DJJ0_CANSA	Reverse transcriptase zinc-binding domain-containing protein	G4B88_005191	Cannabis sativa (Hemp) (Marijuana)				DDLSMHPGK;DDLSMHPGKR;ETQTLGDGGVVNK;ETQTLGDGGVVNKK;KIDKSVNR;KNCMSTSK;KNCMSTSKNTPR;NNCSNQEFER;NTPRQTINK;SLRLMTDLMEFLMFMK;VKNFIWRVCHNWVPSK;VTKKNCMSTSK	12	20.8	2.1759	323.31	0	0	0	0	0	0	0	0	0	0	0	0	0	0	0	0	0	0	0	0	0	0	0	0	0	0	0	0	0	0	0	0	0	0	0	0	0
A0A7J6DJJ5	A0A7J6DJJ5_CANSA	Helicase ATP-binding domain-containing protein	G4B88_009969	Cannabis sativa (Hemp) (Marijuana)	double-strand break repair involved in meiotic recombination [GO:1990918]; nucleotide-excision repair [GO:0006289]	nucleus [GO:0005634]	ATP binding [GO:0005524]; DNA binding [GO:0003677]; DNA helicase activity [GO:0003678]; hydrolase activity, acting on acid anhydrides, in phosphorus-containing anhydrides [GO:0016818]; iron-sulfur cluster binding [GO:0051536]; metal ion binding [GO:0046872]	EFQHYFSCWTGDKAMR;EGAALLAVCR;EYDNFGSSLEGLR;GATQNSSFDKFAYIPDSSEGWRTTR;IESASKSK;IISESFPAGNYPK;KHYCTNPYMR;KHYCTNPYMRGK;KTLFMDNANR;KVQFHPSLQK;RWCETGQWSQLNAK;TADGCVFQDELGK;TLFMDNANR;WCETGQWSQLNAK	14	11.6	2.1759	323.31	0	0	0	0	0	0	0	0	0	0	0	0	0	0	0	0	0	0	8.1811	0	0	0	0	0	0	0	0	0	0	0	0	0	0	0	0	0	0
A0A7J6DJK2	A0A7J6DJK2_CANSA	Cytochrome P450	G4B88_008654	Cannabis sativa (Hemp) (Marijuana)		membrane [GO:0016020]	heme binding [GO:0020037]; iron ion binding [GO:0005506]; monooxygenase activity [GO:0004497]; oxidoreductase activity, acting on paired donors, with incorporation or reduction of molecular oxygen [GO:0016705]	AMMSLRSGDNIGVIK;EETDVLVNR;EIVKKHDVVFSDRPK;EVMRLHPPAPLLLAR;FRALDTFLEQVVEEHKK;FVREEATALMVDRIR;IDANDVNNMVYLK;IVGDKPK;LEFELTQNDIK;LGGYDIHGK;LHPPLPFLLPRKTLSSR;LVGGDDDGSAILDMSEDYGITVHK;MLINSISFLATKTK;RFRALDTFLEQVVEEHK;TQVFINAWAIHRDPKSWDR;VELGGYHIPAK	16	22.6	2.1761	323.31	13.7117	4.05485	0	3.97774	3.23567	0	0	0	0	0	0	3.08624	3.72367	0	0	0	0	0	4.35903	0	0	0	0	0	0	0	0	0	0	0	0	0	0	0	0	0	0
A0A7J6DJK5	A0A7J6DJK5_CANSA	Endoplasmic reticulum-Golgi intermediate compartment protein 3	G4B88_010049	Cannabis sativa (Hemp) (Marijuana)	intracellular transport [GO:0046907]	COPII-coated ER to Golgi transport vesicle [GO:0030134]; endoplasmic reticulum [GO:0005783]; membrane [GO:0016020]		HNNSNGTYCGSCYGAK;INEDFYKR;KGWALSNPDMIDQCKR;KKGWALSNPDMIDQCK;LVVDTSRGETLR;SFQQSNIHVHDLLSFQK;VRNLDAYPK	7	17	2.1762	323.31	0	0	0	0	0	0	0	0	0	0	0	0	0	0	0	0	0	0	0	0	0	0	0	0	0	0	0	0	0	0	0	0	0	0	0	0	0
A0A7J6DJK8	A0A7J6DJK8_CANSA	PUM-HD domain-containing protein	G4B88_026327	Cannabis sativa (Hemp) (Marijuana)	regulation of translation [GO:0006417]	nucleolus [GO:0005730]	mRNA binding [GO:0003729]	APKNDLK;DGSRLGMLCVK;EEHVLENFHSSRTIR;ELQPLIDRGILKIQEK;ESSLKDIMSK;GSEHTKSGPK;KPFKGSEHTKPFK;KPKLLAVKHSK;LGMLCVKHGSAK;LILDCPAFASTLWK;LILDCPAFASTLWKSALNGK;LLAVKHSKAPK;LNALHEAIASVVAEPK;MIHTRDGSRLGMLCVK;SGPKMEK;TDPMSKRER	16	23.2	2.1764	323.31	11.0622	0	0	0	0	0	5.91736	0	9.98712	0	0	0	0	0	10.5474	0	0	0	10.5619	0	0	0	0	0	0	0	0	0	0	0	0	0	0	4.14942	0	0	0
A0A7J6DJL3	A0A7J6DJL3_CANSA	LIM zinc-binding domain-containing protein	F8388_002832 F8388_015041 G4B88_017309	Cannabis sativa (Hemp) (Marijuana)			metal ion binding [GO:0046872]; ubiquitin binding [GO:0043130]	AIALSLLEESQKGK;AVEMITEPYK;CCSCERMEPR;CCSCERMEPRDTR;ENYHPKCDVCK;GLCLSEEQTISTISK;GTRSLYEK;HQIESDISPVYGDGYR;IFKGSNHKLSEGHYHDK;LSEGHYHDK;RTLDHIRMTGTFPY;VEQQVPLLLVER;YCPTHEHDGTPR;YCPTHEHDGTPRCCSCER;YLNCLNAFWHPECFR;YLNCLNAFWHPECFRCR	16	30.3	2.175	323.31	0	0	4.92258	0	0	0	0	0	0	5.37243	0	0	0	8.58368	0	4.35212	0	0	0	0	0	0	0	0	8.83738	0	0	0	0	0	0	11.713	0	6.50667	0	0	6.76315
A0A7J6DJL4	A0A7J6DJL4_CANSA	Agglutinin domain-containing protein	G4B88_027834	Cannabis sativa (Hemp) (Marijuana)				HKPSTNEK;IQSVAINKYWRLER;MIKTAQLFGNPLPAK;VFYCVGNDKYCKAYSIGSVQDCLNAR	4	52.9	2.1748	323.31	0	0	0	0	0	0	0	0	0	0	0	0	0	0	0	0	0	0	0	0	0	0	0	0	0	0	0	0	0	0	0	0	0	0	0	0	0
A0A7J6DJL5	A0A7J6DJL5_CANSA	Uncharacterized protein	G4B88_008656	Cannabis sativa (Hemp) (Marijuana)				AVVKLESKYIDSFHR;ICYLWYGSYAVVK;INVPAPNPDVVGEK;LESKYIDSFHRDFLFK;VGGDADDADK	5	15.4	2.1747	323.31	0	0	0	0	0	0	0	0	0	0	0	0	0	0	0	0	0	0	0	0	0	0	0	0	0	0	0	0	0	0	0	0	0	0	0	0	0
A0A7J6DJL8	A0A7J6DJL8_CANSA	Uncharacterized protein	G4B88_018888	Cannabis sativa (Hemp) (Marijuana)				LNIRGLDRQPYPFR;LVEIGWEC;SSLLRISAQALMKWHR;VSFTWDCTTHHLR;YLISMGCFNLR;YLISMGCFNLRLNIR	6	67.4	2.1731	323.31	10.9849	0	0	0	0	0	0	0	0	0	0	0	0	8.76812	0	0	0	0	0	0	0	0	0	0	0	0	0	0	0	0	0	0	0	0	0	0	0
A0A7J6DJM2	A0A7J6DJM2_CANSA	HMA domain-containing protein	G4B88_012795	Cannabis sativa (Hemp) (Marijuana)			metal ion binding [GO:0046872]	AEAAVLVVGK;ALFGFGK;GGGKGGK;GGTVDFPIEMMK;IDGVFSVAIDSDQGK;KGGTVDFPIEMMK;LDRSKSQK;MGQMGEMGRGGGGGVMGR;MSKQEFMK;SFSSSRMIDVHAMNDKK;SKPSGDKNGEKK;VNIHCDGCKQKVK	12	34.9	2.1732	323.31	0	0	0	8.69394	0	0	0	0	0	0	0	0	0	0	0	0	0	0	0	6.18603	0	0	0	0	0	0	0	0	0	0	0	0	11.7836	0	0	0	0
A0A7J6DJM4	A0A7J6DJM4_CANSA	DUF4283 domain-containing protein	G4B88_030235	Cannabis sativa (Hemp) (Marijuana)				AQEELLYDLK;DGYPLAK;DGYPLAKGGLCNADNLLGAGPSK;DNNWDAGSK;GGLCNADNLLGAGPSK;GYTFILYAWFPGIER;HFGNLDLYEIK;IPQTLDDPDLAPSPR;ISTSAIAGWVFEVVDIR;MAVAGHGGPVGGSNPK;RHPDVVRDFPWDPK;SLLRPNEVIDLK;SLLRPNEVIDLKGKEK;TAGGRNR;TKWWWRLR;VGMGRLDR;VLVDINFLNPLR	17	26.8	2.1735	323.31	0	0	10.0806	5.37733	0	6.54043	0	0	0	0	0	0	0	0	0	0	9.40527	0	0	0	0	10.1245	10.0087	7.26294	0	10.0349	0	6.60912	9.96288	0	0	0	0	0	0	0	0
A0A7J6DJM7	A0A7J6DJM7_CANSA	Maintenance of Photosystem II under High light 2 C-terminal domain-containing protein	G4B88_025783	Cannabis sativa (Hemp) (Marijuana)	photosystem II repair [GO:0010206]			AASESPPPSLLLSK;ETGYLQDVVYKLSK;LSSGPEEK;NANVAFTKLSSGPEEK;SSKIAFVDSASAFEK;TQSLSYPHNDNAKR	6	30.7	2.1737	323.31	0	0	0	0	0	0	0	0	0	5.43596	0	0	6.88618	0	0	0	0	0	0	0	0	0	0	0	0	0	0	7.25333	0	0	0	0	0	0	0	0	0
A0A7J6DJM8	A0A7J6DJM8_CANSA	RNI-like superfamily protein	G4B88_011457	Cannabis sativa (Hemp) (Marijuana)	SCF-dependent proteasomal ubiquitin-dependent protein catabolic process [GO:0031146]	SCF ubiquitin ligase complex [GO:0019005]		AERDPVPK;AKNIRQHQR;AMPPLLSSPVELSMAEK;CGGCPRSDYTAR;DPVPKRADHSCIYK;FVRTVDISR;ITSGGVSDLVQHCHLLETLR;QHQRRAER;TVDISRCSR;VAEICKFVR	10	26.1	2.1739	323.31	0	0	0	0	0	0	5.5924	0	0	0	0	0	0	0	0	0	0	0	0	0	0	0	0	0	0	0	0	0	0	7.73105	8.18923	0	0	0	0	6.76235	0
A0A7J6DJN1	A0A7J6DJN1_CANSA	Zinc finger GRF-type domain-containing protein	G4B88_000888	Cannabis sativa (Hemp) (Marijuana)				FIGCKKMK;MKNEMMK;RRFIGCK;SHLQRFSPR;YSEIMKNISEAR	5	47.4	2.173	323.31	0	11.2358	0	0	0	0	0	10.4978	0	0	0	10.2574	0	0	0	0	0	0	0	0	0	4.07801	0	0	0	0	0	0	0	0	0	0	0	0	0	0	0
A0A7J6DJN2	A0A7J6DJN2_CANSA	Non-specific serine/threonine protein kinase	G4B88_002699	Cannabis sativa (Hemp) (Marijuana)	intrinsic apoptotic signaling pathway in response to endoplasmic reticulum stress [GO:0070059]; IRE1-mediated unfolded protein response [GO:0036498]; mRNA processing [GO:0006397]; protein phosphorylation [GO:0006468]	IRE1-TRAF2-ASK1 complex [GO:1990604]	ATP binding [GO:0005524]; protein serine/threonine kinase activity [GO:0004674]; RNA endonuclease activity [GO:0004521]; unfolded protein binding [GO:0051082]	DTSDRVELEDR;EEEEEETRK;EIQNLIASDR;ELSENGDDSEDVSGLDLNK;GEGEGDPK;IGKLIVSNKEIAK;LFDCGADGRR;LLSANPELRPK;RDMNIVENK;RLSFLRDTSDR;RYKFDSIR;TDYTLKSFVPSSHK;VELEDRKPESALLK;VISRNCKEEK;VWLFNEQTRNSNFRASPSK;WNVKMDKEFMMNIGQYR	16	21.4	2.174	323.31	0	0	0	0	0	0	0	0	0	0	0	14.5797	0	0	0	0	4.95257	0	0	0	0	0	0	0	10.2336	0	13.5906	0	0	0	0	0	0	0	0	0	0
A0A7J6DJN5	A0A7J6DJN5_CANSA	Cytochrome P450	G4B88_008653	Cannabis sativa (Hemp) (Marijuana)		membrane [GO:0016020]	heme binding [GO:0020037]; iron ion binding [GO:0005506]; monooxygenase activity [GO:0004497]; oxidoreductase activity, acting on paired donors, with incorporation or reduction of molecular oxygen [GO:0016705]	ALHVVAKPYSP;DDFVDILLK;DLAFSPYGEYWR;DLAFSPYGEYWRLAKK;QSSSSSSGKK;VLSDKYGPLMFMHLGR;VPTLIVSSAEMVR	7	14.4	2.1741	323.31	0	0	0	0	0	0	0	0	0	0	0	0	0	0	0	0	0	0	0	0	0	0	0	0	0	0	0	0	0	0	0	0	0	0	0	0	0
A0A7J6DJP3	A0A7J6DJP3_CANSA	Myb/SANT-like domain-containing protein	G4B88_011786	Cannabis sativa (Hemp) (Marijuana)				DFKSLLK;HEEIFIELMEEEVLK;LQHYTMTHV;NKYNLLR;NQESSFDEDGSKRR;NTTTFTKQSWKR;SPSINLDNDDDDAMSKSPSIR;STSTTSSR;SYTDTQLR	9	29.5	2.1743	323.31	0	0	0	0	0	0	0	0	0	0	0	0	0	0	0	0	0	0	0	0	0	0	0	0	0	0	0	0	0	0	0	0	0	6.54377	0	0	0
A0A7J6DJP7	A0A7J6DJP7_CANSA	Sn1-specific diacylglycerol lipase alpha	G4B88_026324	Cannabis sativa (Hemp) (Marijuana)	lipid catabolic process [GO:0016042]			AESLDVGVITR;ARVAGAGALLRPVSSR;DHFMPMYKK;ELYSKLRLSR;ILNVVYRSATAVGSR;LKGPEIVSELNYYLR;LPTIASAK;LSRTMIK;LSSPCLLK;LSSPCLLKALGEYPDYK;RAQNVAEAVVRTR;SSLSSWSCMGAR;TRSSLSSWSCMGAR;VEEDDDR;VEEDDDRSGNFTKSTR	15	22.7	2.1743	323.31	0	0	0	0	0	0	0	0	0	0	0	0	0	0	0	0	0	0	0	0	0	0	0	0	0	0	0	0	0	0	0	0	0	0	0	0	0
A0A7J6DJP8	A0A7J6DJP8_CANSA	Pentatricopeptide repeat-containing protein	F8388_010982 G4B88_018024	Cannabis sativa (Hemp) (Marijuana)				ADGYALDVVMFNILIGALCK;AGFILNEYSYNK;EALDVYNK;GLYIRGGIRQAPTALEK;ISKEGEELAK;KAGFILNEYSYNK;KVNRSLNTYLAIFK;LEEALSLYTEMQSR;LLLLKMK;MVMKGMKPALR;QMVLCGFVMKISK;RMVKEGIKPDLK;SQRLEEALSLYTEMQSR;TDDALYYFEELK;TGDVEIVCQLFK;TYAALMTAFGK;TYGPLMDGLFR;VCTYGDLENR;VEDMATVFDFMQKK;VNRSLNTYLAIFK;VTYITFLDK	21	31.4	2.1744	323.31	0	8.39339	0	0	0	0	0	0	0	0	0	0	0	0	12.4512	13.0593	0	12.1976	0	0	10.5672	0	0	0	8.59175	0	0	12.4543	0	12.4287	0	11.0831	12.9414	0	0	0	0
A0A7J6DJQ5	A0A7J6DJQ5_CANSA	Leucine-rich repeat domain, L domain-containing protein	G4B88_012617	Cannabis sativa (Hemp) (Marijuana)				DLAIYKCDKLK;VEMMKSWR	2	12	0.99598	-0.28694	0	0	0	0	0	0	0	0	0	0	0	0	0	0	0	0	0	0	0	0	0	0	0	0	0	0	0	0	0	0	0	0	0	0	0	0	0
A0A7J6DJQ6	A0A7J6DJQ6_CANSA	S-adenosylmethionine synthase (EC 2.5.1.6)	G4B88_024800	Cannabis sativa (Hemp) (Marijuana)	one-carbon metabolic process [GO:0006730]; S-adenosylmethionine biosynthetic process [GO:0006556]	cytosol [GO:0005829]; membrane [GO:0016020]	ATP binding [GO:0005524]; metal ion binding [GO:0046872]; methionine adenosyltransferase activity [GO:0004478]	ANVDYEKIVR;ANVDYEKIVRDTCR;EHVIKPVIPEKYLDEK;FLKTAAYGHFGR;SCQSLSFGEEER;TGKIPDKEILEIVK;TIFHLNPSGR;VDRSGAYIVR	8	19.3	2.1693	323.31	0	0	0	0	0	0	0	0	0	0	0	0	8.99848	0	1.64515	0	0	0	0	0	0	0	0	0	0	0	0	0	0	0	0	0	0	0	0	0	0
A0A7J6DJQ8	A0A7J6DJQ8_CANSA	Uncharacterized protein	G4B88_007878	Cannabis sativa (Hemp) (Marijuana)			metal ion binding [GO:0046872]	AQVESLRQR;DVVLSTAVDMR;DVVLSTAVDMRR;ENVAYPREVESLLGLR;EVESLLGLR;FGEHQAETWWSENR;FSKSVPSNMDLIK;HNCYNCGLVHCHSCSSR;IILTLVQALIALK;IILTLVQALIALKK;LGHGVGK;LNKVSETNSNNKR;LSGENKDRLDK;MIILTLVQALIALK;MIILTLVQALIALKK;RTAPKPVLTSSGVSSR;SEAAKEVIKSLTAQLK;SISDGLK;SLHPDNPVPSVR;SLTAQLKDLAK;SLTAQLKDLAKR;SVPSNMDLIK;TAVFQRYLRPEK	23	17.4	2.1692	323.31	5.26469	9.16857	0	0	0	0	0	0	0	0	3.35502	7.89427	9.17914	6.68089	0	5.16981	0	0	0	0	0	0	3.43122	3.89676	3.8489	0	7.81263	0	0	7.78686	5.9273	0	2.89761	0	6.60782	8.84367	0
A0A7J6DJR2	A0A7J6DJR2_CANSA	Protein kinase domain-containing protein	G4B88_029241	Cannabis sativa (Hemp) (Marijuana)	cell surface receptor signaling pathway [GO:0007166]; protein phosphorylation [GO:0006468]	plasma membrane [GO:0005886]	ATP binding [GO:0005524]; polysaccharide binding [GO:0030247]; protein serine/threonine kinase activity [GO:0004674]	AGGSSNSYMIR;AGGSSNSYMIRVR;ALGFLAVGCLEERR;ATNNFSK;CAKLGNTK;DVKSSNILLDYK;EKRENLTWTNR;ENLTWTNRLR;EPVCGGQSDCAVDGGK;EREDILNASGAGGR;ESDDVNLAVYVQR;ILCQVNHR;ILCQVNHRNLVR;LLGSGGYGDVYK;MVGEERLMDVVDPILK;RATNNFSK;RATNNFSKDR	17	24.1	2.164	323.31	0	0	0	0	0	0	0	0	0	0	0	0	0	0	0	0	0	0	0	0	0	0	0	0	0	0	0	0	0	0	0	0	0	0	0	0	0
A0A7J6DJR6	A0A7J6DJR6_CANSA	CCHC-type domain-containing protein	G4B88_019311	Cannabis sativa (Hemp) (Marijuana)			nucleic acid binding [GO:0003676]; zinc ion binding [GO:0008270]	IGHSQKECSSEFK;KQVMNGAR;LAKCGNALQNWNK;LAKCGNALQNWNKMK;LLPFYKHIRDSK;MVMNGFYR;WIACKYEELSFMCFR;WNKKQVMNGAR	8	14.7	2.1643	323.31	0	0	0	0	0	0	0	0	0	0	0	0	0	0	0	0	0	0	0	0	0	0	0	0	0	0	0	0	0	0	0	0	0	0	0	0	0
A0A7J6DJR8	A0A7J6DJR8_CANSA	RNase H type-1 domain-containing protein	G4B88_010052	Cannabis sativa (Hemp) (Marijuana)			nucleic acid binding [GO:0003676]; RNA-DNA hybrid ribonuclease activity [GO:0004523]	HALFECRFMKK;KAWSDAFNLFLCMLWK;MFSSLPTVFLHHTR;SLCSLPIPPK;SLCSLPIPPKIRHFIFR;VLAATAFNR	6	22.7	2.1644	323.31	0	0	0	0	0	0	0	7.97785	0	7.96872	0	8.11614	0	0	0	0	9.7112	0	5.69496	9.24529	0	0	0	0	0	0	0	6.54813	0	0	0	0	0	0	0	0	0
A0A7J6DJS5	A0A7J6DJS5_CANSA	DUF4283 domain-containing protein	G4B88_003395	Cannabis sativa (Hemp) (Marijuana)				EDQIQMAILNLEHKMER;FPHAGVK;ILQGIWDLEKGWK;KFEEGVLGFFFDSK;LLEHDSNMEVEMMELFK;MKKFEEGVLGFFFDSK;TIEQAWKLRELYSR	7	15.3	2.1647	323.31	8.61809	0	0	0	0	0	0	0	0	0	0	0	0	0	0	0	0	0	0	0	0	0	0	0	0	0	8.26435	0	9.32398	10.8852	0	0	0	9.29186	0	0	0
A0A7J6DJS6	A0A7J6DJS6_CANSA	ETFB lysine methyltransferase (Protein N-lysine methyltransferase METTL20)	G4B88_015104	Cannabis sativa (Hemp) (Marijuana)	protein methylation [GO:0006479]	mitochondrion [GO:0005739]	protein methyltransferase activity [GO:0008276]	FHKLPFHVHPFSPSSR;HLLSSRRFHK;LCLLLLHNLIK;LPFHVHPFSPSSR;MLSRGSSSSFVK;VGEQYDWIR;VGEQYDWIRK	7	14.4	2.1648	323.31	0	0	0	0	0	0	0	0	0	0	0	0	8.53216	0	7.61051	0	0	0	0	0	0	0	0	0	0	0	0	0	7.13955	0	0	0	0	0	0	6.75596	0
A0A7J6DJT0	A0A7J6DJT0_CANSA	Uncharacterized protein	G4B88_018889	Cannabis sativa (Hemp) (Marijuana)				ANMSKRSSAAK;DELDNSHLFLFSK;KRCNSTVSIHPISSDPGCDMVPK;WLFPDESTIRANMSKR	4	80.3	2.1649	323.31	0	0	0	0	0	0	0	0	0	0	0	0	0	0	0	0	0	0	0	0	0	0	0	0	0	0	0	0	0	0	0	0	0	0	0	0	0
A0A7J6DJT2	A0A7J6DJT2_CANSA	RNase H type-1 domain-containing protein	G4B88_012940	Cannabis sativa (Hemp) (Marijuana)			nucleic acid binding [GO:0003676]; RNA-DNA hybrid ribonuclease activity [GO:0004523]	ARNTTEWFAK;VYAGASDAK	2	9.1	2.165	323.31	0	0	0	0	0	0	0	0	0	0	0	0	0	0	0	0	0	0	0	0	0	0	0	0	0	0	0	0	0	0	0	0	0	0	0	0	0
A0A7J6DJT4	A0A7J6DJT4_CANSA	Retrotransposon gag domain-containing protein	G4B88_003452	Cannabis sativa (Hemp) (Marijuana)				AQLYEDRNDDMVARAR;ARGDGYRASWPPR;ASSQSESR;ASWPPRISQPYSAR;INKFFDLHCVSQAMR;LVQTGRVSAFR;NDDMVARAR	7	25.5	2.1651	323.31	0	0	0	0	0	8.06313	0	0	0	0	0	0	0	0	0	0	0	0	0	0	0	0	9.56115	0	0	0	0	0	0	0	0	0	0	0	0	0	0
A0A7J6DJU0	A0A7J6DJU0_CANSA	Uncharacterized protein	G4B88_003394	Cannabis sativa (Hemp) (Marijuana)			helicase activity [GO:0004386]	ASSHGVGFVADIR;CASNPALRKIHQQNEAK;DACGDCQEETGCMPK;DVIIMSCVRASSHGVGFVADIRR;ETRTVPPLIER;FESVEEYVR;FRPGSNFNLDEAR;GPSHSLLTEK;ILQGSNR;ILVELSRLVILEGK;ITVGIITPYK;ITVGIITPYKLQLK;KLPPAKK;LAPESYK;LPLTAQHSMESK;LTDSESVANLPDEVYYK;NGCYRQFGDSLEDVDRSAGDK;QAFSSAITTRTVKETR;QDASCREGGSPSVLTK;QLKILQGSNR;RSRQTMFLNLEDVK;SFDIHMESRSGALSEK;SGALSEK;SIEASHATK;SIEASHATKCASNPALR;SKRSNTIVAEDDEDPEISGR;SQGSVGVDPDVLVAR;SREAQFSTQITN…	33	24.1	2.1653	323.31	9.13538	9.56335	0	3.42062	5.44444	5.31335	3.50615	0	0	0	4.65541	0	0	0	0	8.05154	0	0	3.40299	0	2.64874	0	6.83061	0	0	5.42459	0	4.12292	0	0	6.05326	0	0	7.17363	0	0	0
A0A7J6DJU5	A0A7J6DJU5_CANSA	RNase H type-1 domain-containing protein	G4B88_018314	Cannabis sativa (Hemp) (Marijuana)			nucleic acid binding [GO:0003676]; RNA-DNA hybrid ribonuclease activity [GO:0004523]	AEKDPIWGK;DRYLALANWNSLCTPLEDGDLNFK;IWKLKISER;KFWWTGSTEK;LANGEESLWTRVFYTK;LAWKLANGEESLWTR;MSTFLLPK;NLIRKESCFLIANGR;SLSFGAR;TGNEKAHKLAK;VAGVFAR	11	22.9	2.1654	323.31	0	0	0	0	0	0	0	0	0	0	0	0	0	0	0	0	0	0	0	0	0	0	0	0	10.4002	0	0	0	10.6932	5.72454	0	0	0	0	0	0	0
A0A7J6DJV7	A0A7J6DJV7_CANSA	DUF4283 domain-containing protein	G4B88_012939	Cannabis sativa (Hemp) (Marijuana)				ALSSSGPGPIAFK;ALSSSGPGPIAFKNTMLLKETSDLCK;ETSDLCKR;GKNKSMG;HASCASSQK;NDLGRNSTRPNLVVR;SLMLNLDLMK;TGTATDQKFARGK;VCGYSLSLHVCTPR	9	15.6	2.1627	323.31	4.89685	0	10.141	0	0	0	0	0	0	0	0	9.1699	0	9.29329	9.13912	0	0	6.22033	0	0	8.8198	9.24093	9.01511	0	0	0	0	0	0	0	0	0	0	0	0	0	0
A0A7J6DJW0	A0A7J6DJW0_CANSA	Uncharacterized protein	F8388_012374 G4B88_026332	Cannabis sativa (Hemp) (Marijuana)				ILSELETRSSFLDR;QIQRFSDR;SKPKPGARTGEMNAASK;TGTALEKKPSLSQSQSR;VPSLERKVAALDLK	5	11.4	2.1637	323.31	0	0	0	0	0	0	0	0	0	0	0	0	0	0	0	0	0	0	3.0833	0	0	0	0	0	0	7.88142	0	0	0	0	0	0	0	0	0	0	0
A0A7J6DJW2	A0A7J6DJW2_CANSA	Folate receptor-like domain-containing protein	F8388_003496 G4B88_000423	Cannabis sativa (Hemp) (Marijuana)				DLTLCRVFRQK;FPPFSSDGKPPK;KMEGQMNQNYPGYQANK;LAAIQRTARK;MEGQMNQNYPGYQANKK;SSFSLQSRR;TCCDVAQTHPALLNIR	7	27.9	2.1619	323.31	0	0	0	0	0	0	0	0	0	0	0	8.61989	9.15593	0	0	0	0	0	0	0	0	0	0	0	0	0	0	0	0	0	0	0	0	8.53181	7.94457	0	10.1601
A0A7J6DJW3	A0A7J6DJW3_CANSA	DUF4283 domain-containing protein	G4B88_004930	Cannabis sativa (Hemp) (Marijuana)				AIRLFDK;DEGDSQRVRAK;EGSRIENIFGLLDKEDIQER;EIVNSVSLEETVK;FQLVERK;FVLDSQPWNPCK;GGWRFQLVER;KTIEDAWTINVR;LKGGWRFQLVER;LPSLCYK;TIEDAWTINVR;TIEDAWTINVRGVR;TLIFGGKDEGDSQRVR;TRTFVFRFHFEK;VGTFIQANK;VGTFIQANKVR;VMDVPTK	17	28.4	0.9959	-3.9955	0	0	0	0	0	0	0	0	0	0	0	0	0	0	0	0	0	0	0	0	0	0	0	0	0	0	0	0	0	0	0	0	0	0	0	0	0
A0A7J6DJW8	A0A7J6DJW8_CANSA	Uncharacterized protein	G4B88_030344	Cannabis sativa (Hemp) (Marijuana)		cytosolic small ribosomal subunit [GO:0022627]; nucleolus [GO:0005730]	small ribosomal subunit rRNA binding [GO:0070181]; structural constituent of ribosome [GO:0003735]	DHRSSSWR;NDLNGEANPNHPSLNR;SVTGSKILRVLK	3	17.6	2.162	323.31	0	0	0	0	0	0	0	0	0	0	0	0	0	0	0	0	0	0	7.83004	0	0	0	0	0	0	0	0	0	0	0	6.51611	4.7878	0	0	0	0	0
A0A7J6DJW9	A0A7J6DJW9_CANSA	Endoplasmic reticulum-Golgi intermediate compartment protein 3	G4B88_030867	Cannabis sativa (Hemp) (Marijuana)	intracellular transport [GO:0046907]	COPII-coated ER to Golgi transport vesicle [GO:0030134]; endoplasmic reticulum [GO:0005783]; membrane [GO:0016020]		EDEEGEGCNVYGFLEVNKVAGNFHFAPGK;IDKPLQK;INEDFYKR;IVVILVNKSAK;IVVILVNKSAKHR;KGWALSNPDMIDQCKR;KKGWALSNPDMIDQCK;LVVDTSRGETLR;SFQQSNIHVHDLLSFQK;VRNLDAYPK	10	30.7	2.1621	323.31	0	10.2597	5.30411	0	0	0	0	0	0	0	0	0	0	0	0	0	0	0	0	0	5.33085	0	10.5615	0	0	0	0	0	0	0	0	0	0	0	0	6.00246	0
A0A7J6DJX0	A0A7J6DJX0_CANSA	Kinesin motor domain-containing protein	G4B88_018398	Cannabis sativa (Hemp) (Marijuana)	microtubule-based movement [GO:0007018]; mitotic spindle organization [GO:0007052]; spindle elongation [GO:0051231]	microtubule associated complex [GO:0005875]	ATP binding [GO:0005524]; microtubule binding [GO:0008017]; microtubule motor activity [GO:0003777]	AELIHQVK;AELIHQVKTQNVALK;ARNIQNKAVINR;CLVRDTEVVCR;DLQIRDLK;DSKLTRLLQDSLGGNSK;DTEVVCREK;EAAEGALAPPRSPVRQNR;EEVFDLLDTSSTTTFSK;EFLIRVSFIEIFK;ELDKELEQK;ELKELDK;ELKELDKELEQK;ENLETKTVDSSQCVR;ENNASGSGVCCSCSK;ENNASGSGVCCSCSKNSSCK;EVLQLKKEGR;HYANGGHNYDLR;IQELEGELLQLKNSNSR;LLVSHGAMLLQTALVDK;LTRLLQDSLGGNSK;NEGAASSKPVGPAR;NIQNKAVINR;NSSCKTNK;NYVFRIQELEGELLQLK;QDAQAQLLK;QNRTSDEK;RELQESQVTCQHLTQR;RLKELLEAR;RVL…	35	28.7	2.1622	323.31	0	0	0	0	0	0	0	0	0	0	0	0	0	0	0	0	0	0	0	0	0	0	0	0	0	0	0	0	0	0	0	0	0	0	0	0	0
A0A7J6DJX1	A0A7J6DJX1_CANSA	Tetratricopeptide repeat-like superfamily protein	F8388_002251 G4B88_005230 G4B88_027647	Cannabis sativa (Hemp) (Marijuana)				DEALDQQTVQK;FDSSSVK;FDSSSVKSFSVSSGGR;KLQRSSLFGTTSIR;SEFRTIR;SSLFGTTSIRLHR;SWSCEMPK;SWSCEMPKSEFR;TMFPMEPPWPGIK;YATFLWRAR	10	14	2.1623	323.31	0	0	0	0	0	0	0	0	0	0	0	0	0	0	0	8.71483	0	0	0	6.60989	0	0	0	0	0	0	0	0	0	0	0	0	0	0	0	11.5716	0
A0A7J6DJX2	A0A7J6DJX2_CANSA	NADH:ubiquinone oxidoreductase 30kDa subunit domain-containing protein	F8388_026655	Cannabis sativa (Hemp) (Marijuana)		mitochondrial inner membrane [GO:0005743]	NADH dehydrogenase (ubiquinone) activity [GO:0008137]	IHVQTSADEVTRISPVVSLFPSPGRWER;ISTDYGFEHVLELK	2	50	2.1625	323.31	0	0	0	0	0	0	0	0	0	0	0	0	0	0	0	0	0	0	0	0	0	0	0	0	0	0	0	0	0	0	0	0	0	0	0	0	0
A0A7J6DJX7	A0A7J6DJX7_CANSA	Bicarbonate transporter-like transmembrane domain-containing protein	G4B88_003627	Cannabis sativa (Hemp) (Marijuana)	monoatomic anion transport [GO:0006820]; monoatomic ion homeostasis [GO:0050801]	plasma membrane [GO:0005886]	active borate transmembrane transporter activity [GO:0046715]; solute:inorganic anion antiporter activity [GO:0005452]	AFESPSQVAHGYSPR;AMEETFVPFRGIK;EIDDLLPVEVKEQR;GIKNDLRGR;SLATLKHQLLR;SPLSSNTTTPLN;WSLEFKGAPKMR	7	9.3	0.99601	8.3368	0	0	0	0	0	0	0	0	0	0	0	0	0	0	0	0	0	0	0	0	0	0	0	0	0	0	0	0	9.74745	0	10.0371	10.047	0	0	9.69125	0	0
A0A7J6DJY0	A0A7J6DJY0_CANSA	Uncharacterized protein	G4B88_028314	Cannabis sativa (Hemp) (Marijuana)				ALGTPEERGR;ISDEWLALR;KFVESRISDEWLALR;LILDEDWK;LILDEDWKK;SRHSAAPLTQQQQEPIR	6	11.4	2.1618	323.31	0	0	0	0	0	0	0	0	0	0	10.0445	0	0	0	10.4252	0	0	0	0	0	0	9.99817	0	8.12603	0	0	0	10.4469	0	0	0	0	0	0	0	0	0
A0A7J6DJY1	A0A7J6DJY1_CANSA	GB1/RHD3-type G domain-containing protein	G4B88_018399	Cannabis sativa (Hemp) (Marijuana)		membrane [GO:0016020]	GTP binding [GO:0005525]; GTPase activity [GO:0003924]	ASYEHRMMK;DVVGSIIRPK;GIWVWGTPR;ITTPIAAVAVIGPYRSGK;LCDLNDGELDPSYVKK;LQLSREGLEAIR;LYSDMMAK;SVKELDEEIEKAYK;VPNSEGDK;WLLPMYNPKGGSNRPR	10	20.5	2.1626	323.31	0	0	0	0	0	0	10.1007	0	0	0	0	0	0	0	0	0	0	8.56301	0	0	0	9.41166	0	8.15709	0	0	9.03086	0	0	0	0	0	8.39947	0	0	0	9.45912
A0A7J6DJY2	A0A7J6DJY2_CANSA	ENTH domain-containing protein	F8388_010559 G4B88_002815	Cannabis sativa (Hemp) (Marijuana)	clathrin coat assembly [GO:0048268]; clathrin-dependent endocytosis [GO:0072583]; vesicle budding from membrane [GO:0006900]	clathrin-coated pit [GO:0005905]; clathrin-coated vesicle [GO:0030136]; Golgi apparatus [GO:0005794]	1-phosphatidylinositol binding [GO:0005545]; clathrin heavy chain binding [GO:0032050]; phosphatidylinositol-4,5-bisphosphate binding [GO:0005546]; SNARE binding [GO:0000149]	ALPAPEIPVEEEKK;ATPVREMKTEQVFSK;EEEDDEQEELDINAIK;FLACRPTGAAK;KQKLLVEEQLMWQQYAR;LEVMDDFIREKSAIEK;TEQVFSKAQHLLQLLDR;TLVLIHR;TYALYLDERLEYRMQSR;VGSSASLADLDVAIVKATR;VLDIFTR	11	24.8	2.1628	323.31	0	12.5778	6.29594	0	0	12.873	11.4845	0	0	12.5013	12.2414	0	0	13.0725	0	11.5236	0	0	0	0	11.302	0	0	11.7779	0	0	0	0	0	0	0	0	0	4.02086	0	11.9765	0
A0A7J6DJY5	A0A7J6DJY5_CANSA	Probable cytosolic iron-sulfur protein assembly protein CIAO1 homolog	F8388_012889 G4B88_022240	Cannabis sativa (Hemp) (Marijuana)	iron-sulfur cluster assembly [GO:0016226]	cytosolic [4Fe-4S] assembly targeting complex [GO:0097361]		EFLDERFELR;FFVENSDK;MVSSSDDLTLK;SISWNASGSLIATCGRDK;VWELAPVAPS	5	16.1	2.163	323.31	0	0	0	0	0	0	0	0	0	0	0	0	0	0	0	0	0	0	0	0	0	0	0	0	0	0	0	0	0	0	0	0	0	0	0	0	0
A0A7J6DJY8	A0A7J6DJY8_CANSA	Uncharacterized protein	G4B88_018312	Cannabis sativa (Hemp) (Marijuana)	homing of group II introns [GO:0006315]; mitochondrial mRNA processing [GO:0090615]	mitochondrion [GO:0005739]	RNA-directed DNA polymerase activity [GO:0003964]	AELLPCAGPRGVR;GVRFMGTLLKR;HLLKIWMQDVK;IGKKWLAYGLK;IIQEAIR;ISHGCRSGR;IVLEVVYRPHFSKISHGCR;IWMQDVK;KEILVLPNQK;KEILVLPNQKLK;LLISDQVR;LLISDQVRKACIR;NSFYEFQRR;QICAPDWWFTVLINKK;RADEYVLSETASTK;RMFDSRVINLEFGGFPK;SLHLDIDDK;TGFSSCIHPSLKSR;TLAVKYHMPESDIENK;WLRWYSESDNFSDIK;WYSESDNFSDIK	21	25.6	2.1631	323.31	6.8775	0	0	0	0	0	0	0	0	0	0	0	0	0	0	0	0	0	0	0	0	0	0	0	0	0	0	0	0	0	0	0	0	0	0	0	0
A0A7J6DJZ0	A0A7J6DJZ0_CANSA	Uncharacterized protein	G4B88_003626	Cannabis sativa (Hemp) (Marijuana)		membrane [GO:0016020]	channel activity [GO:0015267]	EVRPVSFR;EVRPVSFRR;IDSLSYDRKSMPR	3	7.3	2.1632	323.31	0	0	0	0	0	0	0	0	0	0	0	0	0	0	0	0	0	0	0	0	0	0	0	0	0	0	0	0	0	0	0	0	0	0	0	0	0
A0A7J6DJZ1	A0A7J6DJZ1_CANSA	Beta-carotene isomerase D27-like C-terminal domain-containing protein	G4B88_018395	Cannabis sativa (Hemp) (Marijuana)	strigolactone biosynthetic process [GO:1901601]	plastid [GO:0009536]	cis-trans isomerase activity [GO:0016859]; iron ion binding [GO:0005506]	ELVIQALDK;ESEVDGR	2	5.9	2.1633	323.31	0	0	0	0	0	0	0	0	0	0	0	0	0	0	0	0	0	0	0	0	0	0	0	0	0	0	0	0	0	0	0	0	0	0	0	0	0
A0A7J6DJZ4	A0A7J6DJZ4_CANSA	Uncharacterized protein	G4B88_003628	Cannabis sativa (Hemp) (Marijuana)	regulation of systemic acquired resistance [GO:0010112]	nucleus [GO:0005634]		AKTVSCDDHNDCQR;DHQSCPQTTDDR;DVMETIKK;KQSYDDNDINGGK;MDHQSCPQTTDDR;MNERNTIAQTK;NTIAQTKKR;QSYDDNDINGGK;TVSCDDHNDCQR	9	31.8	2.1635	323.31	0	0	0	0	0	0	0	0	0	0	0	0	0	0	0	0	0	0	5.14033	0	0	0	0	0	0	0	0	0	0	0	0	0	0	0	0	0	9.19409
A0A7J6DJZ5	A0A7J6DJZ5_CANSA	Transferase	G4B88_026812	Cannabis sativa (Hemp) (Marijuana)				DTSTIDCNDNGACVVEAK;EEEKKNIEFHEIIDEMR;ISRVEVVLALILK;KISRVEVVLALILK;NIEFHEIIDEMR;NTTRLVFEPAK;SAISATRSSSSISK;SLLFQAVNLRKR;SLSDTLTDFYPIAGR;SRGGDGK;VEVVLALILKSAISATR	11	23.4	2.1636	323.31	10.639	0	10.8699	0	0	0	0	0	0	0	0	0	0	0	0	0	0	0	0	0	0	0	0	0	0	0	0	0	0	0	0	0	0	0	0	5.92581	0
A0A7J6DJZ7	A0A7J6DJZ7_CANSA	DUF4283 domain-containing protein	G4B88_022250	Cannabis sativa (Hemp) (Marijuana)				AIQNGDSDEMR;DFDLKPLRSTCGAFR;ECWVQPK;ENRRQLPGK;GQSSTITHWEGR;LSWNAIK;LSWNAIKGWKWK;MVSVQDLQEAAK;REDALNVLSR	9	15	2.1655	323.31	0	0	0	0	0	0	0	0	0	0	0	0	0	0	0	0	0	0	0	0	0	0	0	0	0	0	0	0	0	0	0	0	0	0	0	0	0
A0A7J6DK01	A0A7J6DK01_CANSA	Fe2OG dioxygenase domain-containing protein	G4B88_003631	Cannabis sativa (Hemp) (Marijuana)				EILSNGKYKSVVHR;GFFDLSEEEKVEFK;LVESHDSHSAFAGMK;LVESHDSHSAFAGMKYK;LVESQSPTFVGMKYK;LVFKGTHVMDTIR;YGTSFNALVEKAFYWRDYLK;YKDYMQVQQSNNLCVK;YKDYVQLQQSNNLCDK	9	20.5	2.1656	323.31	0	0	0	0	7.84806	0	0	0	0	0	0	0	0	8.59976	0	0	0	0	9.84527	0	0	0	0	0	0	0	11.2524	0	0	0	0	0	0	0	8.69073	6.79623	0
A0A7J6DK04	A0A7J6DK04_CANSA	Ribosomal protein S6	G4B88_003876	Cannabis sativa (Hemp) (Marijuana)	translation [GO:0006412]	ribonucleoprotein complex [GO:1990904]; ribosome [GO:0005840]	structural constituent of ribosome [GO:0003735]	KLFNLSKDDDVR;RVAYINLAK	2	35.6	2.1658	323.31	0	0	0	0	0	0	0	0	0	0	0	0	0	0	0	0	0	0	0	0	0	0	0	0	0	0	0	0	0	0	0	0	0	0	0	0	0
A0A7J6DK07	A0A7J6DK07_CANSA	ARM repeat superfamily protein	G4B88_019968	Cannabis sativa (Hemp) (Marijuana)		microtubule [GO:0005874]	microtubule binding [GO:0008017]	ASGISNTK;CDHNYISHDDYDYR;CQSDRMAFVK;LLIQSGLRIVNAGIEQGNSQKR;LVHSFQDPIK;NLDKDADSR;NLYPLLQEELKNLDK;SDEQPTANKFADNK;VVAENKTGHPK	9	18.1	0.99677	2.7299	0	0	0	0	0	0	0	0	0	0	0	0	0	0	0	0	0	0	0	0	0	0	0	0	0	0	0	0	0	0	0	0	0	0	0	0	0
A0A7J6DK08	A0A7J6DK08_CANSA	DYW domain-containing protein	G4B88_019971	Cannabis sativa (Hemp) (Marijuana)	chloroplast RNA processing [GO:0031425]	chloroplast [GO:0009507]	zinc ion binding [GO:0008270]	AIEVFNSVEK;AIEVFNSVEKK;DCHSVAK;DYLVGRGFHGMAIK;EGIFKEGSTEDCPR;KDVFVWSAMIAGLAMHGR;KLDIEFGR;KLDIEFGRWLCSYIER;SQLLQFVEEDDMK;WLCSYIER	10	11.8	2.1679	323.31	0	0	0	0	0	0	0	0	0	0	0	0	0	0	0	0	0	0	0	0	0	0	0	0	0	0	0	0	0	0	0	0	0	0	0	0	0
A0A7J6DK18	A0A7J6DK18_CANSA	Serine acetyltransferase N-terminal domain-containing protein	G4B88_019978	Cannabis sativa (Hemp) (Marijuana)	cysteine biosynthetic process from serine [GO:0006535]	cytoplasm [GO:0005737]	serine O-acetyltransferase activity [GO:0009001]	IDMWLKMQNEAR;MVDYGEDLDDDK;NHQIRILACQAHR	3	40.2	2.1681	323.31	0	0	0	0	0	0	0	0	0	0	0	0	0	0	0	8.64447	0	0	0	0	0	0	0	0	0	0	0	0	0	0	0	0	0	0	0	0	0
A0A7J6DK26	A0A7J6DK26_CANSA	HP domain-containing protein	G4B88_007408	Cannabis sativa (Hemp) (Marijuana)	actin filament capping [GO:0051693]; actin filament organization [GO:0007015]		actin filament binding [GO:0051015]	AKALEVVQYIK;CYMLDCEAEIFVWMGR;DNVVFFCDFK;DTKHSGNCEVATIEDGK;EGSEPDIFWTALGGK;ELQGQETEK;FFEWDFSK;GHSNEDTYEVR;GHVEDPR;GKPQSVVAPLRTSWK;HSGNCEVATIEDGK;KTSISAAEDFLR;LKMSLNLF;QNMHGNSFERK;SAGTHLSLITEGLETSKFR;SVSSNGQGR;SYSRESTPNGLR;TNNESEDAFFR;VEPRLFEEGR;VWRVDGDELSLVPISEQR	20	24.5	2.1682	323.31	0	0	0	0	0	0	0	0	0	0	0	0	0	0	0	0	0	0	0	0	0	0	0	0	0	0	0	0	0	0	0	0	0	0	0	11.7729	0
A0A7J6DK28	A0A7J6DK28_CANSA	Disease resistance protein	G4B88_023415	Cannabis sativa (Hemp) (Marijuana)				HFSYMQDCAKANDPK;NLKFFDCNR;NNSSKFSHKVR;TILWQQEWSFIEGGVFPR;VRHFSYMQDCAK	5	26.1	2.1683	323.31	0	0	0	2.93304	0	0	0	0	0	0	0	0	0	0	0	0	7.9331	0	0	0	3.50868	0	11.4331	0	0	0	0	0	0	0	0	0	0	0	0	0	0
A0A7J6DK29	A0A7J6DK29_CANSA	40S ribosomal protein S30	G4B88_007409	Cannabis sativa (Hemp) (Marijuana)	translation [GO:0006412]	cytosolic small ribosomal subunit [GO:0022627]	structural constituent of ribosome [GO:0003735]	KFTMGKVHGSLAR;KSIVIFESLLCCPK;VHGSLAR;VRGQTPKVAK	4	41.6	2.1685	323.31	0	0	0	0	0	0	0	0	0	0	0	0	0	0	0	0	0	0	6.53391	0	0	0	0	9.01659	0	0	0	0	0	0	0	0	0	0	0	0	0
A0A7J6DK35	A0A7J6DK35_CANSA	Protein NDH-DEPENDENT CYCLIC ELECTRON FLOW 5	G4B88_019974	Cannabis sativa (Hemp) (Marijuana)	carbohydrate metabolic process [GO:0005975]	cytoplasm [GO:0005737]	carbohydrate binding [GO:0030246]; glucose-6-phosphate 1-epimerase activity [GO:0047938]	EEMSQIYTSAPRNMTIIDR	1	4.9	0.99593	-3.4944	0	0	0	0	0	0	0	0	0	0	0	0	0	0	0	0	9.97427	10.0505	0	0	0	0	0	0	0	0	0	10.689	0	0	0	9.71846	10.0883	0	0	0	0
A0A7J6DK36	A0A7J6DK36_CANSA	Uncharacterized protein	G4B88_008657	Cannabis sativa (Hemp) (Marijuana)				ERLDRGLCNEEWLR;LDRGLCNEEWLR;VGAALHGWNK;VGAALHGWNKK	4	18.7	2.1685	323.31	0	7.22641	0	0	0	0	0	0	0	8.16531	0	0	0	0	0	0	0	0	0	0	0	0	0	0	0	0	0	0	0	0	0	0	0	0	0	0	5.33439
A0A7J6DK37	A0A7J6DK37_CANSA	Uncharacterized protein	G4B88_008817 G4B88_023820	Cannabis sativa (Hemp) (Marijuana)	regulation of DNA-templated transcription elongation [GO:0032784]; regulation of transcription by RNA polymerase II [GO:0006357]; transcription elongation by RNA polymerase II [GO:0006368]	DSIF complex [GO:0032044]	mRNA binding [GO:0003729]	HHLEHAGFICAK;VESEAFQGK	2	13	0.99555	-1.3143	0	0	0	0	0	0	0	0	0	0	0	0	0	0	0	0	0	0	0	0	0	0	0	0	0	0	0	0	0	0	0	0	0	0	0	0	0
A0A7J6DK41	A0A7J6DK41_CANSA	Transcription factor CBF/NF-Y/archaeal histone domain-containing protein	G4B88_019975	Cannabis sativa (Hemp) (Marijuana)		nucleus [GO:0005634]	core promoter sequence-specific DNA binding [GO:0001046]; protein heterodimerization activity [GO:0046982]; RNA polymerase II general transcription initiation factor activity [GO:0016251]	AAGDECNDSDEELK;IKKIMQADEDVGK;KAAGDECNDSDEELK;KHCVQSYNVFDFLR;LDQEDEDYDEEG;RSKMLEMTHGSSSGR;SYSSVLTEK	7	19.1	0.99561	-1.3143	0	0	0	0	0	0	0	0	0	0	0	0	0	0	0	0	0	0	0	0	0	0	0	0	0	0	0	0	0	0	0	0	0	0	0	0	0
A0A7J6DK44	A0A7J6DK44_CANSA	Desiccation-related protein PCC13-62	G4B88_000289	Cannabis sativa (Hemp) (Marijuana)				GGPPPVGATK;IARSYLVSR;ILTLESSSQK;ISELRNR;ISELRNRLGR;IVYGNGNER;VAPHLTK	7	16	2.1687	323.31	0	0	0	0	0	0	0	0	0	0	0	0	0	0	0	0	0	0	0	0	0	0	0	0	0	0	0	0	0	0	0	0	0	0	0	0	0
A0A7J6DK48	A0A7J6DK48_CANSA	Desiccation-related protein PCC13-62	G4B88_000290	Cannabis sativa (Hemp) (Marijuana)				GANGRIARSYLVSSMR;GGPPPVGATK;ISELRNR;ISELRNRLGR;IVYGNGNEGVAGGFFPK;IVYGNGNER;VAPHLTK;VEPYNITVAEFTNR	8	15	2.1688	323.31	0	0	0	0	0	0	0	8.93198	0	0	0	0	0	0	0	0	0	0	0	0	0	0	0	0	0	0	0	0	0	0	0	0	0	0	0	0	0
A0A7J6DK54	A0A7J6DK54_CANSA	Uncharacterized protein	G4B88_013301	Cannabis sativa (Hemp) (Marijuana)				NFNLFNCLR;SDFRDEIVSIK;SDFRDEIVSIKDK	3	19.3	2.169	323.31	0	0	0	0	0	0	0	0	0	0	0	0	0	0	0	0	0	6.16473	0	0	0	0	0	0	0	0	0	0	0	0	5.27504	0	0	0	0	0	0
A0A7J6DK56	A0A7J6DK56_CANSA	DCL protein	G4B88_009434	Cannabis sativa (Hemp) (Marijuana)	chloroplast organization [GO:0009658]; chloroplast rRNA processing [GO:1901259]	chloroplast [GO:0009507]		DSPKYQRWNDADYR;IGCGLDSIMVDRHPQFSHSR;LTPEDEKAVVER;WHLLSTAAIDSTRPEEK;YQRWNDADYR	5	24.1	0.99552	-3.9981	0	0	0	0	0	0	0	0	0	0	0	0	0	0	0	0	0	0	0	10.0011	0	0	0	0	0	0	0	0	0	9.63358	0	0	0	0	0	0	0
A0A7J6DK58	A0A7J6DK58_CANSA	Zinc knuckle CX2CX4HX4C domain-containing protein	G4B88_015257	Cannabis sativa (Hemp) (Marijuana)		membrane [GO:0016020]		IGEDGCCWRIR;IGHSHKECR;IPREISTEQVLR;LTPLRHLPLTRSYSIFL;SQVMESSKKK;YEELLFMGFR;YEELLFMGFRCGR	7	26.5	2.1679	323.31	2.78944	0	0	0	0	0	0	0	0	7.92955	0	0	0	8.40484	0	0	0	0	0	5.0221	0	0	0	0	0	0	0	0	0	0	0	0	0	0	0	0	0
A0A7J6DK59	A0A7J6DK59_CANSA	Uncharacterized protein	F8388_011453 G4B88_015255	Cannabis sativa (Hemp) (Marijuana)				APRFFACFGK;KFEKLCTVK;MAPRFFACFGK;VLSNDFVVRKFEK;YPAPSFQANFQR	5	15	2.1678	323.31	9.68907	9.86357	0	0	0	0	0	0	0	0	0	0	0	0	0	0	7.45228	0	0	0	0	0	0	0	0	0	0	0	0	0	0	0	0	0	0	0	0
A0A7J6DK61	A0A7J6DK61_CANSA	Bet v I/Major latex protein domain-containing protein	G4B88_013305	Cannabis sativa (Hemp) (Marijuana)	abscisic acid-activated signaling pathway [GO:0009738]; defense response [GO:0006952]	cytoplasm [GO:0005737]; nucleus [GO:0005634]	abscisic acid binding [GO:0010427]; protein phosphatase inhibitor activity [GO:0004864]; signaling receptor activity [GO:0038023]	ENAVAIYK;FEANTSDGGCVCK;ITFGQGVPFK;LESIDYEVK;TVSKYYSAGDAQVNEEKVK	5	17.6	2.1658	323.31	0	0	9.36098	0	0	0	0	0	0	0	0	0	0	0	0	0	0	0	0	0	0	0	0	0	0	0	0	0	0	8.6351	0	0	0	0	0	0	0
A0A7J6DK64	A0A7J6DK64_CANSA	Uncharacterized protein	G4B88_008693	Cannabis sativa (Hemp) (Marijuana)		plasma membrane [GO:0005886]	protein phosphatase inhibitor activity [GO:0004864]	EVAKWRGR;EWITMVERCTELEGK;IQAAIDAAPSNKA;MEATNIVGLDGSVNR;VSGIVEAPAEKVWGLVSK	5	40.4	2.1659	323.31	0	11.3302	0	0	0	0	0	0	0	0	0	7.5812	0	7.25512	0	0	0	0	0	0	0	0	0	0	0	0	0	0	0	0	0	0	0	0	0	0	0
A0A7J6DK66	A0A7J6DK66_CANSA	Alpha-N-acetylglucosaminidase tim-barrel domain-containing protein	G4B88_017827	Cannabis sativa (Hemp) (Marijuana)				DIDWMALQK;KQDLESNSGGGAPPHPK;SDEHGKCIR	3	20.8	2.1662	323.31	0	0	0	0	0	0	0	0	0	0	0	0	0	0	0	0	0	0	0	8.79779	7.19456	0	0	0	0	0	0	0	7.84981	0	0	0	0	0	0	0	0
A0A7J6DK70	A0A7J6DK70_CANSA	Laccase (EC 1.10.3.2) (Benzenediol:oxygen oxidoreductase) (Diphenol oxidase) (Urishiol oxidase)	G4B88_008694	Cannabis sativa (Hemp) (Marijuana)	lignin catabolic process [GO:0046274]	apoplast [GO:0048046]	copper ion binding [GO:0005507]; hydroquinone:oxygen oxidoreductase activity [GO:0052716]	EDDNVVVRVTNHLLYR;EDDNVVVRVTNHLLYRHGVR;FIDSLKSLNSIQYPTK;VTNHLLYR;VTNHLLYRHGVR	5	7.2	0.99635	14.531	0	0	0	0	0	0	0	0	0	0	0	0	0	0	0	0	0	0	0	0	0	0	0	0	0	0	0	0	0	0	0	0	0	0	0	0	0
A0A7J6DK72	A0A7J6DK72_CANSA	RNI-like superfamily protein	G4B88_003625	Cannabis sativa (Hemp) (Marijuana)	SCF-dependent proteasomal ubiquitin-dependent protein catabolic process [GO:0031146]	SCF ubiquitin ligase complex [GO:0019005]		AERDPVPK;AKNIRQHQR;AMPPLLSSPVELSMAEK;CGGCPRSDYTAR;DPVPKRADHSCIYK;FLRAVDISRCSR;QHQRRAER	7	18.9	0.99525	3.5554	0	0	0	0	0	0	0	0	17.9559	0	0	0	0	0	0	0	0	0	0	0	0	0	0	0	0	0	0	0	0	0	0	0	0	0	0	0	0
A0A7J6DK79	A0A7J6DK79_CANSA	Uncharacterized protein	G4B88_013299	Cannabis sativa (Hemp) (Marijuana)				INNTQKR;RVCLDHVNNSLPQ	2	12.7	2.1669	323.31	0	0	0	0	0	0	0	0	0	0	0	0	0	0	0	0	0	0	0	0	0	0	0	0	0	0	0	0	0	0	0	0	0	0	0	0	0
A0A7J6DK81	A0A7J6DK81_CANSA	WAT1-related protein	G4B88_016259	Cannabis sativa (Hemp) (Marijuana)		plasma membrane [GO:0005886]	transmembrane transporter activity [GO:0022857]	EEIHDPNLHKNTVHEQR;FRSRSNSSQCENNY;GSHQNQLGGNRIER;GSHQNQLGGNRIERK;NKVLSSASIDLANSKFR;NTVHEQRK;QHNIDDDYMEK	7	22.7	2.1672	323.31	0	0	0	0	0	0	0	0	0	0	0	0	9.37819	0	0	0	0	0	0	0	0	0	0	0	0	0	0	0	0	0	0	0	0	0	0	0	0
A0A7J6DK83	A0A7J6DK83_CANSA	CCHC-type domain-containing protein	F8388_011450 G4B88_015254	Cannabis sativa (Hemp) (Marijuana)			nucleic acid binding [GO:0003676]; zinc ion binding [GO:0008270]	LPNAGYDR;LVTLPKIR;QVDPGNFRSVLKR;TFKRQVDPGNFR;VRANPLYYVEYLDRK	5	9.1	2.1673	323.31	0	0	0	0	0	0	2.89027	0	0	8.5336	0	0	0	0	0	0	0	0	0	0	0	0	0	0	0	0	0	0	0	0	0	0	0	0	0	0	0
A0A7J6DK84	A0A7J6DK84_CANSA	DUF4283 domain-containing protein	G4B88_011781	Cannabis sativa (Hemp) (Marijuana)				FKEGSLVGRVLAR;KLIAASQLHWFWFDF;KSTWIFYGEILITEK;TVFSRIWEKEGVYK	4	25.1	2.1674	323.31	0	0	0	0	0	0	0	0	0	0	0	0	0	0	0	0	0	0	0	0	0	0	0	0	0	0	0	0	0	0	0	0	0	0	0	0	0
A0A7J6DK85	A0A7J6DK85_CANSA	Ubiquitin-like protease family profile domain-containing protein	G4B88_007879	Cannabis sativa (Hemp) (Marijuana)	protein desumoylation [GO:0016926]; proteolysis [GO:0006508]	nucleus [GO:0005634]	deSUMOylase activity [GO:0016929]	AKCSQAVEDSPLK;DCGLPQQDNDR;DLNFCKEK;EVEGSIIDCFFILMNK;EWSKLFYEDNFQK;EWSKLFYEDNFQKCVK;FEVDRRCMASLRPLR;GEGVGGIDRELEEDAAAEVGK;GLSSSFAVEETAVR;IAKEREWSK;IITNEQNEIR;IITNEQNEIRTK;KDVTPEPNDNAVAWRNFFNANYK;KTQSENVPLIEDYFNDK;NVTFVDFGIER;NVTFVDFGIERK;VWYMPTR;YRVDATKEMLSTLDLLFEENR	18	38.2	2.1676	323.31	0	0	5.68496	0	0	0	0	0	7.11873	0	0	0	9.35632	0	0	0	0	0	0	8.96567	0	0	0	0	13.4087	0	0	0	0	0	0	0	0	0	0	0	0
A0A7J6DK88	A0A7J6DK88_CANSA	Ty3-gypsy retrotransposon protein	G4B88_001093	Cannabis sativa (Hemp) (Marijuana)				ANEVTMGNGDSMK;DQGMWMRLWISFK;LFSFEPKTIENEK;LFSFEPKTIENEKL;LTSSEIQHIQQKGLCFR;MVCCHLYELNSEFR;SLVTKLHIPIVETK;TSTRTSLANSTTK;VGKLTSSEIQHIQQK;WSLGHCWKK	10	32.4	2.1766	323.31	0	0	0	0	0	0	0	0	0	0	0	0	0	0	0	0	0	0	0	0	0	0	0	0	0	0	0	0	0	0	0	0	0	0	0	0	0
A0A7J6DK92	A0A7J6DK92_CANSA	Selenoprotein F	G4B88_016266	Cannabis sativa (Hemp) (Marijuana)		endoplasmic reticulum lumen [GO:0005788]	oxidoreductase activity [GO:0016491]	CCTEDSNDSSSK;GDHKLNFIVQEMYSPK;KLVFYPEIVGFIEEEK;LNMLDDAGPTKGDHK;LVFYPEIVGFIEEEK	5	29.3	2.1768	323.31	0	3.94776	5.13664	0	0	7.49185	0	0	5.24531	0	0	0	0	0	0	0	5.94792	0	0	0	0	0	0	0	0	0	0	0	0	0	0	0	0	0	5.98375	0	0
A0A7J6DK93	A0A7J6DK93_CANSA	Ribosomal protein L2 C-terminal domain-containing protein	F8388_005191 G4B88_009226	Cannabis sativa (Hemp) (Marijuana)				AGDCKEK;KGIKENEIQNTTAWR	2	24.4	2.1769	323.31	0	0	0	0	0	0	0	0	0	0	0	0	0	0	0	0	0	0	0	0	0	0	0	0	0	0	0	0	0	0	0	0	0	0	5.96913	0	0
A0A7J6DK95	A0A7J6DK95_CANSA	MLO-like protein	MLO G4B88_009225	Cannabis sativa (Hemp) (Marijuana)	defense response [GO:0006952]	membrane [GO:0016020]	calmodulin binding [GO:0005516]	FNFHKYMIR;IIHYTGK;IIHYTGKALSEEK;KFNFHKYMIR;NGTNNAEEALK;YMIRALEADFK	6	8.8	0.99522	3.1814	0	0	0	0	0	0	0	0	0	0	0	0	0	0	0	0	0	0	0	0	0	0	0	0	0	0	0	0	9.95909	0	0	14.3363	0	0	0	0	0
A0A7J6DK98	A0A7J6DK98_CANSA	RNase H type-1 domain-containing protein	G4B88_021720	Cannabis sativa (Hemp) (Marijuana)				EGSGSWNSK;EGSGSWNSKK;FHAFRFLK;FKTLTQSDLTR;FLKQDLISARVQDSNY;GKDLRMLHEDIHK;GVLRGGLRGGHNPLPR;KDTMVWK;KDTMVWKGSVNGK;NTIFLVTDGAFK;TLTQSDLTR	11	28.8	2.1881	323.31	0	0	0	9.69778	0	0	0	8.74776	0	10.8243	0	0	0	3.10227	0	9.55296	0	9.04791	0	0	8.39947	0	0	0	0	0	0	0	0	0	0	10.2268	0	0	0	0	0
A0A7J6DK99	A0A7J6DK99_CANSA	Pectinesterase inhibitor domain-containing protein	G4B88_026816	Cannabis sativa (Hemp) (Marijuana)	negative regulation of catalytic activity [GO:0043086]		pectinesterase inhibitor activity [GO:0046910]	AEKYVDQAMIK;IYEELCFSSER;IYEELCFSSERIIER;NITISTEVAYEMK;YVDQAMIK	5	21.4	2.1882	323.31	0	0	0	0	0	0	0	7.53621	0	0	0	0	0	0	0	0	0	0	0	0	0	0	0	0	0	0	0	0	0	0	0	0	0	5.04876	0	6.46705	8.71953
A0A7J6DKA0	A0A7J6DKA0_CANSA	RNase H type-1 domain-containing protein	G4B88_021721	Cannabis sativa (Hemp) (Marijuana)	negative regulation of transcription elongation by RNA polymerase II [GO:0034244]		histone reader activity [GO:0140566]; nucleic acid binding [GO:0003676]; RNA-DNA hybrid ribonuclease activity [GO:0004523]	AKELKLEK;GSKLNVVAYFK;HLSQDIR;ISTLERDCERVDSDVHR;KLHEELHQVMNTMKK;LHEELHQVMNTMK;LIWNTRNSILFKK;QFNMEAHNCAREALR;TELGKLQGR;VNCDPNNAEER	10	16.2	2.1883	323.31	0	9.42051	9.63127	9.65516	0	9.52793	0	0	0	0	0	0	0	0	0	0	0	0	0	0	0	0	9.10106	0	0	0	0	0	0	0	0	0	0	0	0	0	0
A0A7J6DKA1	A0A7J6DKA1_CANSA	Ubiquitin-like protease family profile domain-containing protein	G4B88_011051	Cannabis sativa (Hemp) (Marijuana)	proteolysis [GO:0006508]		cysteine-type peptidase activity [GO:0008234]	CNNRMENYYTNEK;DFTSEKDGVFEK;DPYLEVICDEYCK;EIQKNVR;ELKNDKITNLTITYNK;GPTRGDR;IEWVDAFIELI;IIKCNNR;IIKCNNRMENYYTNEK;IIPRSVKAILLSVQYR;IQDVFKLDFAK;ITNLTITYNKGELR;LEKIIKDFTSEK;LPVHVRDDLIFVK;LSIELSSKSK;MENYYTNEK;NAYSNHRHNCHRHYK;NFIAMIFDYYNASK;NGWINQIAEEKYK;QVHGKDLEKGNVR;SIKAGEIETLK;TDTSDQPLTSTRR;VKFMHRGGSK;WMCTACFSSEEWK	24	29.9	2.1885	323.31	8.22853	0	0	0	6.62492	0	0	0	0	0	3.83895	0	6.24922	0	0	0	0	0	0	0	0	5.74518	0	0	0	0	0	0	0	0	0	0	0	0	0	0	0
A0A7J6DKA6	A0A7J6DKA6_CANSA	Serine/threonine-protein phosphatase (EC 3.1.3.16)	G4B88_001111	Cannabis sativa (Hemp) (Marijuana)	brassinosteroid mediated signaling pathway [GO:0009742]	nucleus [GO:0005634]	metal ion binding [GO:0046872]; myosin phosphatase activity [GO:0017018]	AHECVMDGFER;IICMHGGIGR;KLLDRQMSINSVPK;KVIAHLLKPRGWKPPVR;LAGATADVHCYDVLTNK;LPSRYFVDERTR;MVEDSSSVADCCR;QLSIDQFENEGR;QLSIDQFENEGRR;QVNGEVELPDR;VIAHLLKPRGWKPPVRR;WEWAIAPGVSPSPR;WSRITPFGEPPTPR;YFVDERTR;YLMAIGGNDGK	15	16.1	2.1886	323.31	0	0	0	0	0	0	0	0	0	0	0	0	0	0	0	0	0	0	0	0	0	0	0	0	0	0	0	0	0	0	0	0	0	0	0	0	0
A0A7J6DKA8	A0A7J6DKA8_CANSA	Transmembrane protein	G4B88_028538 G4B88_028722	Cannabis sativa (Hemp) (Marijuana)		membrane [GO:0016020]		GELISAR;LISHKTSKNIDN;VSDEYNTVQSPPSMR;YRSASWNR	4	29.4	2.1887	323.31	0	0	0	0	0	0	0	0	0	0	0	0	0	0	0	0	0	0	0	0	0	0	0	0	0	0	0	0	0	0	0	5.29998	0	0	0	0	0
A0A7J6DKA9	A0A7J6DKA9_CANSA	Uncharacterized protein	G4B88_008174	Cannabis sativa (Hemp) (Marijuana)			oxidoreductase activity [GO:0016491]	AERERPMEIVSSVER;ERPMEIVSSVERK;NLGFEVSGLVCNVSK;NLGFEVSGLVCNVSKR	4	27.1	2.1889	323.31	0	0	0	0	8.64789	0	0	0	10.0286	0	0	0	0	0	0	0	7.04756	0	0	0	0	0	0	0	0	0	0	0	0	0	5.55888	0	0	0	0	0	2.33443
A0A7J6DKB3	A0A7J6DKB3_CANSA	Proteasome subunit alpha type	G4B88_004970 G4B88_021717	Cannabis sativa (Hemp) (Marijuana)	proteasomal protein catabolic process [GO:0010498]; ubiquitin-dependent protein catabolic process [GO:0006511]	cytoplasm [GO:0005737]; nucleus [GO:0005634]; proteasome core complex, alpha-subunit complex [GO:0019773]		LFQVEYAMEAVK;TNSELSSHQKK;TYLERRFESFK;VDDHIGVAIAGLTADGRVLSRYMR	4	20.7	2.1892	323.31	0	0	0	0	0	0	0	0	0	0	0	0	0	0	0	0	0	0	0	0	0	0	0	0	0	0	0	0	0	0	0	0	0	0	0	0	0
A0A7J6DKB7	A0A7J6DKB7_CANSA	Reverse transcriptase zinc-binding domain-containing protein	G4B88_028548	Cannabis sativa (Hemp) (Marijuana)				DPQEEQR;EPKNNSKVVHK;FSWITSRDLEFKI;KILHFAWRGFHEILPTR;LLELHFYMSAWAIWK;LLELHFYMSAWAIWKER;QFWGLKIPKK;SLPSSASDVFSTWWK;VAVCKSLK	9	45.5	2.1894	323.31	0	0	0	0	0	10.7093	10.7752	0	4.31846	10.4409	0	10.5007	0	8.91418	0	0	0	10.0845	0	0	0	0	0	11.2782	0	10.9539	0	10.7771	0	0	0	6.05687	0	0	0	0	0
A0A7J6DKC1	A0A7J6DKC1_CANSA	Uncharacterized protein	G4B88_025162	Cannabis sativa (Hemp) (Marijuana)				ATRSLSPLRASDQR;AVSDDLKKK;CWEEEDHQR;ERNIITSMGDNLLSSSR;IKPLKPPPR;NASFRSTDSFGSNNSGR;NIITSMGDNLLSSSR;QPINKNDNK;SFTASSNVNNNPTK;SLSPLRASDQR	10	26.3	2.1896	323.31	0	0	0	0	0	5.67002	0	6.18864	0	0	0	0	0	0	0	0	0	0	6.23337	0	0	0	0	0	0	0	0	0	0	0	0	0	0	0	0	0	4.89074
A0A7J6DKC4	A0A7J6DKC4_CANSA	Protein kinase domain-containing protein	G4B88_028536	Cannabis sativa (Hemp) (Marijuana)	protein phosphorylation [GO:0006468]		ATP binding [GO:0005524]; protein kinase activity [GO:0004672]	AIVPPKFEAIK;EASGEQEFKAEVSAIGR;GVISINGYSNCIAIK;IDMAREASGEQEFK;ISWSLKNTFGCLR;ISWSLKNTFGCLRK;MNVLLLLATCFVIFRFK;NLVQLIGLCNEGQHR;NVLLLLATCFVIFR;SFSYEELEK;SLRSFSYEELEK	11	35.7	2.1878	323.31	0	0	0	0	0	0	0	9.52452	0	0	0	0	0	6.24667	0	0	0	0	0	0	0	0	0	0	0	0	0	0	0	0	0	0	0	0	0	0	0
A0A7J6DKC5	A0A7J6DKC5_CANSA	Calcium homeostasis endoplasmic reticulum protein	G4B88_011053	Cannabis sativa (Hemp) (Marijuana)	intracellular calcium ion homeostasis [GO:0006874]; RNA processing [GO:0006396]	perinuclear region of cytoplasm [GO:0048471]	RNA binding [GO:0003723]	AAKFWFMQR;CKTRAKPVGSFK;ISWRGGQGLAGR;KESEIEIKK;LKPEKERNWESGTTNR;LVEYAGKNGPEFEAMLR;MQNRKESEIEIK;NGPEFEAMLREK;NWESGTTNRYR;QNRKESEIEIK	10	19	2.1876	323.31	0	0	10.1689	0	0	0	0	8.36361	0	0	0	0	6.51728	0	8.52262	0	0	0	5.80454	0	0	0	0	0	8.73037	7.90611	0	0	6.97522	0	7.4138	0	0	0	0	0	7.04789
A0A7J6DKC6	A0A7J6DKC6_CANSA	Methyltransferase (EC 2.1.1.-)	G4B88_010051	Cannabis sativa (Hemp) (Marijuana)	methylation [GO:0032259]; sterol biosynthetic process [GO:0016126]	membrane [GO:0016020]	S-adenosylmethionine-dependent methyltransferase activity [GO:0008757]	EQDLAKPPALPWWARLK;SYTDIAEAAAK;VGFEILK	3	9.6	2.1875	323.31	0	3.7252	0	0	0	0	0	0	0	0	0	0	0	0	0	0	0	0	0	0	0	0	0	0	0	0	0	0	0	0	11.2369	11.3323	11.5218	0	0	0	0
A0A7J6DKC7	A0A7J6DKC7_CANSA	5-methyltetrahydropteroyltriglutamate--homocysteine S-methyltransferase (EC 2.1.1.14)	G4B88_011721	Cannabis sativa (Hemp) (Marijuana)	methionine biosynthetic process [GO:0009086]; methylation [GO:0032259]		5-methyltetrahydropteroyltriglutamate-homocysteine S-methyltransferase activity [GO:0003871]; zinc ion binding [GO:0008270]	CLLSWRLTFYLVDDGR;CLLSWRLTFYLVDDGRTFQSSGTIK;EVSDHQEVFVDPSR;GMLTGPVTILNWSFVR;IIIQRYFYSR;KSSTRVTNEHVQK;LQEELDIDR;LSYSPLLISLHNR;SSTRVTNEHVQK;YLFAGVVDGR	10	13.5	0.99488	3.1659	0	0	0	0	0	0	0	0	0	0	0	0	0	0	0	0	0	0	0	0	0	0	0	0	0	0	0	0	0	0	0	0	0	0	0	0	0
A0A7J6DKD2	A0A7J6DKD2_CANSA	Ubiquitin-like protease family profile domain-containing protein	G4B88_000425	Cannabis sativa (Hemp) (Marijuana)	proteolysis [GO:0006508]		cysteine-type peptidase activity [GO:0008234]	GSDKNVKDVEKPK;HPRHYNCYEDGAKK;HYNCYEDGAK;IVELSGLPSQQKK;LDLNERMLFLYNSLR;TAKMNAAAR;TAKMNAAARNAMK;VGGDADDADK	8	19.1	2.1859	323.31	0	0	0	0	0	0	0	0	0	0	0	0	0	0	0	0	0	0	0	0	0	0	0	0	0	0	0	0	0	0	0	0	0	0	0	0	0
A0A7J6DKD6	A0A7J6DKD6_CANSA	DNA 3'-5' helicase (EC 5.6.2.4)	G4B88_028545	Cannabis sativa (Hemp) (Marijuana)	recombinational repair [GO:0000725]	nucleus [GO:0005634]	3'-5' DNA helicase activity [GO:0043138]; ATP binding [GO:0005524]; DNA binding [GO:0003677]; hydrolase activity [GO:0016787]; isomerase activity [GO:0016853]	AFVDLITER;AIIAMLRTTLPGCDDGSYRR;ANESEIPLLHEFNGAAK;CSYGNIAILYR;DVLRLLKSFLK;EKDLAEEKGCHSALK;ELTISTFHSFSLQLCR;ELTISTFHSFSLQLCRSYAEK;ERKIPFNVHGVAFYR;FLKDFLYNSLHEERR;FVTQAKASGKTTAECFK;GFSTINRVPLADIPVNTPPR;IERTSDFLIYGHAQQR;IGSMPSEFSKYMLSLNDR;ITRNFRAAK;KAFQDPK;LAEITKILISDVVR;LKIENSMGSSAPTAK;LLTDYPEVFR;LLTDYPEVFRECQESWK;MGDEMGATILGNYNDILK;NVDTDNSCGSK;NYRSTRYIVEAASFVIQNNIK;QEHFLKLK;REDNKNSVTLTTIHQSK;SIVSHV…	33	33.6	2.1861	323.31	0	0	0	0	8.85409	0	7.2971	7.93174	14.9338	9.86978	5.40139	0	14.8219	0	0	0	0	13.1327	1.96373	0	0	0	5.22497	8.06242	0	0	0	0	11.4491	9.38122	12.0125	11.8671	10.4204	10.9301	12.6098	11.5458	11.7303
A0A7J6DKD8	A0A7J6DKD8_CANSA	Mitochondrial arginine transporter BAC1	G4B88_022255	Cannabis sativa (Hemp) (Marijuana)	mitochondrial L-ornithine transmembrane transport [GO:1990575]	membrane [GO:0016020]	L-ornithine transmembrane transporter activity [GO:0000064]	EFQESSFSNQFIKKR;EQGRSVFTLMDLLNQIFEVESEK;ESIGNAAFFSVYEYVR;GDLKNLELHNVGEMK;HNTEAHGIQYKNGWHCTTR;HWYFYIIFAK;ITQVFFYRQVSK;KRLNEGLK;LREFQESSFSNQFIKK;LSNEVNNVWVVEK;NTTRNPFQILNSIYR;SLRQSKMDELENEK;TVKSEGVK	13	25.1	2.1862	323.31	0	0	0	0	0	0	0	0	0	0	0	0	0	0	0	0	0	0	0	0	0	0	0	0	0	0	0	0	0	0	0	0	0	0	0	0	0
A0A7J6DKE1	A0A7J6DKE1_CANSA	Uncharacterized protein	G4B88_028546	Cannabis sativa (Hemp) (Marijuana)				GIRCYFDKALPVMLLYK;GLKERAR;IIVHSSFQPTIALKGLK;MTSDSLAEILK;TSDSLAEILKGIR	5	69	2.1863	323.31	0	0	0	0	0	0	0	0	0	0	0	0	0	0	0	0	0	0	0	0	0	0	0	0	0	0	0	0	0	0	0	0	0	0	0	0	0
A0A7J6DKE2	A0A7J6DKE2_CANSA	Agglutinin domain-containing protein	G4B88_027801 G4B88_027832 G4B88_029735	Cannabis sativa (Hemp) (Marijuana)				AILRMREDLQR;EAKTSDTILWK;HKPSTNEK;IQSVAINKYWRLER;KTYLQFGNPLPAKK;TSDTILWK;TSDTILWKAILR;VFYCVGNDKYCKAYSIGSVQDCLNAR	8	46.9	2.1866	323.31	0	3.69988	0	0	0	0	0	0	0	7.31497	0	0	0	7.89002	7.19259	7.14057	0	0	7.3175	0	0	0	0	0	0	0	0	0	7.90989	0	0	0	6.22006	2.86572	0	0	6.2137
A0A7J6DKE3	A0A7J6DKE3_CANSA	Reverse transcriptase zinc-binding domain-containing protein	F8388_018112 G4B88_015250	Cannabis sativa (Hemp) (Marijuana)			nucleic acid binding [GO:0003676]; RNA-DNA hybrid ribonuclease activity [GO:0004523]	LKLIWWQLERDAFPTEGK;LVHIRRR;VINLKLVHIR;VINLKLVHIRR;WFNRNDAKAIVNIQLPK	5	16.7	2.1867	323.31	0	0	0	0	0	0	0	0	0	0	0	0	0	0	0	0	5.9683	0	0	0	0	0	0	0	0	0	0	0	2.90806	0	0	0	0	0	0	3.99657	0
A0A7J6DKE6	A0A7J6DKE6_CANSA	DC1 domain-containing protein	G4B88_022258	Cannabis sativa (Hemp) (Marijuana)				CDGYDSYCK;CSGEVCYGCK;CSGEVCYGCKR;DDDEQDCR;DDDEQDCRR;DGAINDDVSCFVCR;EGRLNQQQK;GFWRPMFLGFFAR;GFWRPMFLGFFARWWGHK;LCTDKFQTFICNSCHK;LEREGRLNQQQK;MGFWRPMFLGFFARWWGHK;NQEQHRPIQTPFHSSHPLK;RDDDEQDCR;SCKSCNKENLIFTYECR;SYIFWCAKCDFK	16	33.3	2.187	323.31	0	0	0	0	0	0	0	3.53094	0	0	0	0	0	0	0	0	2.06819	0	6.56294	0	0	0	0	0	0	0	0	0	0	0	0	4.61477	0	0	0	0	0
A0A7J6DKE8	A0A7J6DKE8_CANSA	Uncharacterized protein	G4B88_018316	Cannabis sativa (Hemp) (Marijuana)				AELKNFFPK;CISSEEYHSSK;DGSPSDFFIDKVLGDK;DKLLFLQELLYAK;EFKDHVGEMENMR;ELILIQKQNTQK;FGEKPLWDSHLQSK;ISNSKSESK;KLHKDGSPSDFFIDK;LSASAFSNHELGK;NFFPKSWCDR;RKPFKSLFQK;SGISEKIQSFSAK;SIFDLEESK;SLFQKEQR;TILPFNFK;TILPFNFKKK;WSKNDSEDETAPLPLNER	18	31.8	2.1871	323.31	0	0	2.40425	0	0	0	0	0	0	0	0	3.71501	7.18011	0	0	0	0	0	3.4064	0	0	0	0	7.52857	0	0	0	0	0	0	5.49205	0	0	0	7.64918	8.97774	0
A0A7J6DKF0	A0A7J6DKF0_CANSA	Uncharacterized protein	G4B88_002283 G4B88_025504	Cannabis sativa (Hemp) (Marijuana)				NDTFINDCGNLDSSCR	1	9.6	2.1872	323.31	0	0	0	0	0	0	0	0	0	0	0	0	0	0	0	0	0	0	0	0	0	0	0	0	0	0	0	0	0	0	0	0	0	0	0	0	0
A0A7J6DKF1	A0A7J6DKF1_CANSA	Ubiquinol oxidase (EC 1.10.3.11)	G4B88_010807	Cannabis sativa (Hemp) (Marijuana)	alternative respiration [GO:0010230]	membrane [GO:0016020]; mitochondrion [GO:0005739]	alternative oxidase activity [GO:0009916]; metal ion binding [GO:0046872]; superoxide-generating NADPH oxidase activity [GO:0106292]; ubiquinol:oxygen oxidoreductase activity [GO:0102721]	EKKDQSNAMVSSYWGSR;KDQSNAMVSSYWGSRDR;LLRIPTDLFFKR;MKMSTVSSSSSPAK;TTSLTEEKNKLK;TVKLLRIPTDLFFK;VAYRTVKLLR	7	23.8	2.1874	323.31	0	0	0	0	0	0	0	0	0	0	0	0	0	0	0	0	0	0	0	0	0	0	0	0	0	0	0	0	0	0	0	0	0	0	0	0	0
A0A7J6DKF4	A0A7J6DKF4_CANSA	RNase H type-1 domain-containing protein	G4B88_011052	Cannabis sativa (Hemp) (Marijuana)			nucleic acid binding [GO:0003676]; RNA-DNA hybrid ribonuclease activity [GO:0004523]	APMFVPTTHPSR;DLYKVEMASMLGSR;DTMREAFGGHR;HDAQYLGMANGR;RGYQTVLASQYRR	5	8.8	2.1865	323.31	0	0	0	0	13.9326	12.5186	0	12.6284	13.8866	0	0	0	0	13.2507	8.44137	0	11.8339	11.6531	5.19089	12.288	0	7.39172	8.29893	0	12.2684	0	0	0	0	7.2829	12.3308	0	0	0	0	7.50454	12.5789
A0A7J6DKF5	A0A7J6DKF5_CANSA	Uncharacterized protein	G4B88_022251	Cannabis sativa (Hemp) (Marijuana)				DWTAFGTMFNK;KSPERMIGR;MGSGNYYKLR;VALVAEKMSSEVDELK;YGYSYQGLKLFNSTNR	5	34.1	2.1899	323.31	0	0	0	12.4049	0	0	0	0	0	0	0	2.0391	0	0	0	0	0	0	0	0	0	0	0	0	0	0	0	2.04012	0	9.68096	0	0	0	0	0	0	0
A0A7J6DKF6	A0A7J6DKF6_CANSA	Ribulose bisphosphate carboxylase/oxygenase activase, chloroplastic (RA) (RuBisCO activase)	F8388_005524 G4B88_016801 G4B88_023122	Cannabis sativa (Hemp) (Marijuana)		chloroplast stroma [GO:0009570]; membrane [GO:0016020]; thylakoid [GO:0009579]	ATP binding [GO:0005524]; ATP hydrolysis activity [GO:0016887]; ribulose-1,5-bisphosphate carboxylase/oxygenase activator activity [GO:0046863]; transmembrane transporter activity [GO:0022857]	EGPPTFDQPK;LIRQRYR;SDDGSCEYKL;WISDVGVETIGKK;WLLLRAVQGKGPVQELK	5	5.7	2.1909	323.31	0	0	0	0	0	0	0	0	0	0	0	0	0	0	0	0	0	0	0	0	0	0	0	0	0	0	0	0	0	0	0	0	0	0	0	0	0
A0A7J6DKG3	A0A7J6DKG3_CANSA	Helicase/UvrB N-terminal domain-containing protein	G4B88_015464	Cannabis sativa (Hemp) (Marijuana)		cytoplasm [GO:0005737]	ATP binding [GO:0005524]; DNA binding [GO:0003677]; hydrolase activity [GO:0016787]	AANRSFTICHYAGEVKQNVVEQVNMEIER;HQSYRSFTICHYAGEVIR	2	33.6	0.99527	-24.85	0	0	0	0	0	0	0	0	0	0	0	0	0	0	0	0	0	0	0	0	0	0	0	0	0	0	0	0	0	0	0	0	0	0	0	0	0
A0A7J6DKG6	A0A7J6DKG6_CANSA	Uncharacterized protein	G4B88_019313	Cannabis sativa (Hemp) (Marijuana)	proteasome-mediated ubiquitin-dependent protein catabolic process [GO:0043161]	Cul4-RING E3 ubiquitin ligase complex [GO:0080008]		MDIVWDR	1	8.1	2.1924	323.31	0	0	0	0	0	0	0	0	0	0	0	0	0	0	0	0	0	0	0	0	0	0	0	0	0	0	0	0	0	0	0	0	0	0	0	0	0
A0A7J6DKH1	A0A7J6DKH1_CANSA	Uncharacterized protein	G4B88_030866	Cannabis sativa (Hemp) (Marijuana)	telomere maintenance [GO:0000723]	nucleus [GO:0005634]		IELLQGNVDPKK;IYSALAHFISCIHLK;KSQAFVEQCDSRVGAVDTAPEK;LELTEHQKEVR;LELTEHQKEVRR;LIPNEKDGCSRHHK;VGAVDTAPEKYR	7	23.9	2.1926	323.31	0	0	0	0	0	0	0	0	0	0	0	0	0	0	0	0	0	0	0	0	0	0	0	0	0	0	0	0	0	0	0	0	0	0	0	0	0
A0A7J6DKH2	A0A7J6DKH2_CANSA	HP domain-containing protein	G4B88_016803	Cannabis sativa (Hemp) (Marijuana)	cytoskeleton organization [GO:0007010]	membrane [GO:0016020]	actin binding [GO:0003779]	AAFYKLPK;ERFKHVK;ESPQPGDKRYQQLK;NKCFSFITDGGGCDAFR;NKCFSFITDGGGCDAFRAPR;QDMQKKNK;VIELRKK	7	32.3	2.1928	323.31	0	0	0	0	0	0	0	0	0	0	0	0	0	0	0	0	0	0	3.54461	0	0	0	0	0	0	0	0	0	0	0	0	0	0	0	0	0	0
A0A7J6DKH5	A0A7J6DKH5_CANSA	Reverse transcriptase zinc-binding domain-containing protein	G4B88_016804	Cannabis sativa (Hemp) (Marijuana)				IWRIAWKLQVPPK;LLHQADVTNTSDFEMKIWR;VLTTVREAYR;VYQLMWR;VYQLMWRALTGCLATK	5	56.1	2.1929	323.31	3.07558	0	0	0	0	0	0	0	0	0	0	0	0	0	0	0	0	0	0	0	0	0	0	0	0	0	0	0	0	0	0	0	0	0	0	0	0
A0A7J6DKH6	A0A7J6DKH6_CANSA	Uncharacterized protein	G4B88_025644	Cannabis sativa (Hemp) (Marijuana)				EQKSCPILTDMDK;HEEILNDNYK;IDEDSVINNK;LTSKHEEILNDNYK;NIAQAIPTR	5	15.6	0.99568	5.3053	0	0	0	0	0	0	0	0	0	0	0	0	0	0	0	0	0	0	0	0	0	0	0	0	0	0	0	0	0	0	0	0	0	0	0	0	0
A0A7J6DKH7	A0A7J6DKH7_CANSA	DUF4378 domain-containing protein	G4B88_018887	Cannabis sativa (Hemp) (Marijuana)				IDNSNDDLR;IDNSNDDLRMQR;KVPNYSHSR;LNKSRSFPVPNSSQTR;MGKHLQR;MQRLQRVR;NIRPISTLKHK;NSNIKVRLNK;QALKESKTENGHTTEAGMLSDIFEGR;SLRVRPELDQTLDDVVGRDLTK;TENGHTTEAGMLSDIFEGR;TLMAGSHSTSK;TTSLNESLDRYTQLFEHTSGSKK;VPNYSHSRSLRVTIEEK;VPSNTRKNCR;VTIEEKVPSNTR;VTIEEKVPSNTRK	17	21.3	2.193	323.31	0	0	0	7.08353	0	0	0	9.42796	0	0	4.72214	0	0	0	0	5.06609	0	0	9.42704	0	0	0	8.87135	0	0	0	0	0	0	0	0	0	8.64324	5.73221	0	0	0
A0A7J6DKH9	A0A7J6DKH9_CANSA	Nucleobase-ascorbate transporter 10	F8388_003347 G4B88_023903	Cannabis sativa (Hemp) (Marijuana)		membrane [GO:0016020]	transmembrane transporter activity [GO:0022857]	DSGLHWWEK;YIQSKTQKCDR	2	3.7	2.1931	323.31	0	0	0	0	11.5057	0	0	0	0	0	0	0	0	0	0	0	0	0	0	0	0	0	0	0	0	0	7.34154	0	0	0	0	0	0	0	0	0	0
A0A7J6DKI2	A0A7J6DKI2_CANSA	Protein kinase domain-containing protein	G4B88_015190	Cannabis sativa (Hemp) (Marijuana)	protein phosphorylation [GO:0006468]	membrane [GO:0016020]	ATP binding [GO:0005524]; protein serine/threonine kinase activity [GO:0004674]	ECEILSK;GDIYSFGVMLLEMITRK;IPAELGALK;LLSILRELRFEAPMSK;LPNLQKLYLVNNKLSGK;LSGEVPK;LYLVNNK;RECEILSK;SFTLLSALTK;TLDLSYNR;TLDLSYNRLSGEVPK;TTVAVKVFHK;VEQCCYR;VVALELIDMK	14	11.2	2.1932	323.31	0	0	13.9057	6.60924	0	7.24051	0	0	0	13.5605	0	10.781	0	0	0	0	0	0	0	0	8.416	0	0	0	13.1481	0	13.1858	0	0	0	0	0	0	0	0	0	0
A0A7J6DKI4	A0A7J6DKI4_CANSA	Uncharacterized protein	G4B88_007449	Cannabis sativa (Hemp) (Marijuana)	5S class rRNA transcription by RNA polymerase III [GO:0042791]; transcription initiation at RNA polymerase III promoter [GO:0006384]	transcription factor TFIIIC complex [GO:0000127]	DNA binding [GO:0003677]	ALEEICSHGEDR;IVAKQHLR;RTLHLLALAR	3	24.4	2.1934	323.31	0	0	0	0	0	0	0	0	0	0	0	0	0	0	0	0	0	0	0	0	0	0	0	0	0	0	0	0	0	0	0	0	0	0	0	0	0
A0A7J6DKI6	A0A7J6DKI6_CANSA	Uncharacterized protein	G4B88_016048	Cannabis sativa (Hemp) (Marijuana)				AFIVRMDMEGSLR;AWMIDHNMRK;RAFIVRMDMEGSLR;SVHAHLYK;YELVEETYP	5	42.3	2.1935	323.31	0	0	0	0	0	0	8.80348	0	12.4627	0	0	0	0	0	0	0	0	0	0	0	0	0	0	0	0	0	0	0	0	0	0	0	0	0	0	0	0
A0A7J6DKI9	A0A7J6DKI9_CANSA	DUF4378 domain-containing protein	G4B88_018397	Cannabis sativa (Hemp) (Marijuana)	regulation of monopolar cell growth [GO:0051513]			DLASFSAMSYYQSSPSCRK;DLIGETIR;DLYQHRFVEGNGFQGK;DNGGNEDR;DQQLEKHMEK;EESEDLFEVICRVMKK;FSREAPRLSLDSR;GEMEQSNRNR;GEMEQSNRNRSPSR;GLLHPKKPSYHTDYR;IFNARAGDPKTFVK;IVTPVNSQSDQVSLR;KSYFDSADFFPEPK;LQRRLIFDTISEILNR;MRGIDEPAKDLETLK;MTTGMVR;NENHNHGEEDDDK;NENHNHGEEDDDKNR;NINYTGEFLSSPRREQR;NQILAGK;NTRSTPSPDR;QILEALQLKGLLHPK;TAWKFSR;TAWKFSREAPR;TIQSPVVPRELEKHK	25	35.1	2.1938	323.31	0	0	0	0	0	12.9722	0	0	0	10.2246	0	0	11.8306	0	6.52511	0	0	0	9.93964	0	0	4.4923	0	0	0	0	0	0	0	0	7.74692	0	0	0	5.55207	0	0
A0A7J6DKJ2	A0A7J6DKJ2_CANSA	Uncharacterized protein	G4B88_028098	Cannabis sativa (Hemp) (Marijuana)				EEREFHSK	1	5.8	2.1921	323.31	0	0	0	0	0	0	0	0	0	0	0	0	0	0	0	0	0	0	0	0	0	0	0	0	0	0	0	0	0	0	0	0	0	0	0	0	0
A0A7J6DKJ3	A0A7J6DKJ3_CANSA	RNase H type-1 domain-containing protein	G4B88_022259	Cannabis sativa (Hemp) (Marijuana)		plasma membrane [GO:0005886]; side of membrane [GO:0098552]		NRNSKMIVDETQIIY;RGYQTVLASQYRR	2	9.6	2.1919	323.31	0	0	0	0	0	0	0	0	0	0	0	0	0	0	0	0	0	0	0	0	0	0	0	0	0	0	0	0	0	0	0	0	0	0	0	0	0
A0A7J6DKJ6	A0A7J6DKJ6_CANSA	TOG domain-containing protein	G4B88_017232	Cannabis sativa (Hemp) (Marijuana)	circumnutation [GO:0010031]; unidimensional cell growth [GO:0009826]	cortical microtubule, transverse to long axis [GO:0010005]	microtubule binding [GO:0008017]	AEHEGDQGPSR;AEHEGDQGPSRRGWDK;APVLTDK;DEATLEAIR;DEKNLKGER;DLNPEFFHK;DLNPEFFHKLETR;FFSVAFAIDNIQK;IAGKGEDGAPEDK;IIAHIVKR;IIAHIVKRLK;LCSRICK;MVECASDPPVVSFQKLCSR;NIERVNDLNQR;SSNSENHQPTEAAEK;SVWRASKDEATLEAIR;TLAGASSDGRSPK;VAGEDNGHGSR	18	19.3	2.1903	323.31	0	0	0	0	0	0	0	0	0	0	6.808	0	0	0	0	0	0	0	0	0	0	0	0	0	0	0	0	0	0	0	0	0	0	0	0	0	0
A0A7J6DKJ9	A0A7J6DKJ9_CANSA	Uncharacterized protein	G4B88_003633	Cannabis sativa (Hemp) (Marijuana)				SQLANNFEYDPRLTYHK	1	17.3	2.1904	323.31	0	0	0	0	0	0	0	0	0	0	0	0	0	0	0	0	0	0	9.91	0	0	0	0	9.91079	0	0	10.4743	0	0	0	0	0	0	0	0	0	0
A0A7J6DKK0	A0A7J6DKK0_CANSA	Protein kinase domain-containing protein	G4B88_006969	Cannabis sativa (Hemp) (Marijuana)	positive regulation of transcription elongation by RNA polymerase II [GO:0032968]; protein phosphorylation [GO:0006468]	cyclin-dependent protein kinase holoenzyme complex [GO:0000307]; nucleus [GO:0005634]	ATP binding [GO:0005524]; RNA polymerase II CTD heptapeptide repeat kinase activity [GO:0008353]	ANQPMSRIFSIVNR;ARDLESGR;EDAGWPSWLTSVAGDAVKGWAPRK;EIGVAGWDPK;FLVEVDVDR;KEIGVAGWDPK;VRFVNKDPESVR	7	29.8	2.1905	323.31	0	0	0	0	0	0	8.94169	0	0	0	0	3.17074	0	0	0	0	0	0	0	0	0	0	0	0	0	0	0	0	1.67604	0	0	0	0	0	0	0	0
A0A7J6DKK3	A0A7J6DKK3_CANSA	GPI-GlcNAc transferase complex PIG-H component conserved domain-containing protein	G4B88_002702	Cannabis sativa (Hemp) (Marijuana)	GPI anchor biosynthetic process [GO:0006506]	glycosylphosphatidylinositol-N-acetylglucosaminyltransferase (GPI-GnT) complex [GO:0000506]		ALCAVTTDNDK;MPAFGVQIETHYTRGR;VLRPPAK	3	35.4	2.1907	323.31	0	0	0	0	0	0	3.91179	5.41545	0	0	0	0	0	0	5.2955	0	0	0	0	0	4.81501	0	4.8798	0	0	0	0	0	0	0	0	0	0	0	0	0	0
A0A7J6DKK8	A0A7J6DKK8_CANSA	Ubiquitin-like protease family profile domain-containing protein	G4B88_023088	Cannabis sativa (Hemp) (Marijuana)	proteolysis [GO:0006508]		cysteine-type peptidase activity [GO:0008234]	ACQPFAVLLPHFFALFDEFKK;DFSLITAQHAIADYIRGR;DSAAIKACQPFAVLLPHFFALFDEFK;EVDFIDSEDEAPPKGPK;FTTTDCLFFKTIHALYKK;GLMMMTSFEMIK;GYRVAADIQEELPSK;LGGIIANIKSILSRGYR;LNIEERRMYMYNSLSTAMK;LTLHFNHFM;SILSRGYR	11	39.9	2.1907	323.31	0	0	0	0	0	9.50343	0	0	0	0	0	0	0	8.7848	0	0	0	0	0	0	0	0	0	0	7.98373	0	0	0	0	0	9.09416	9.03543	0	0	8.55961	0	0
A0A7J6DKK9	A0A7J6DKK9_CANSA	Ubiquitin-like protease family profile domain-containing protein	G4B88_028101	Cannabis sativa (Hemp) (Marijuana)	proteolysis [GO:0006508]		cysteine-type peptidase activity [GO:0008234]	DLPLHEVWREMDYYNIFVGNLDFCK;ERPSTFSFASFCIRR;ESLPYRDLPLHEVWR;RAQNSFYLLVYLSLDA;TLVRQSNKIK;TVEVWDSLADEK	6	55.7	0.99589	-1.5579	0	0	0	0	0	0	0	0	0	0	0	0	0	0	0	0	0	0	13.9621	0	0	0	0	0	0	0	0	0	0	0	0	0	0	0	0	0	0
A0A7J6DKL0	A0A7J6DKL0_CANSA	UspA domain-containing protein	F8388_015899	Cannabis sativa (Hemp) (Marijuana)				AFGPIKRLQLLLTV;ITEAVFDHALK;RITEAVFDHALK	3	32.1	2.1902	323.31	0	0	0	0	0	0	0	0	0	0	0	0	0	0	0	0	0	0	0	0	0	0	0	0	0	0	10.239	0	0	0	0	8.17453	0	0	0	0	0
A0A7J6DKL2	A0A7J6DKL2_CANSA	NADH dehydrogenase [ubiquinone] iron-sulfur protein 1, mitochondrial	G4B88_028386	Cannabis sativa (Hemp) (Marijuana)	ATP synthesis coupled electron transport [GO:0042773]	membrane [GO:0016020]	4 iron, 4 sulfur cluster binding [GO:0051539]; metal ion binding [GO:0046872]; NADH dehydrogenase (ubiquinone) activity [GO:0008137]; NADH dehydrogenase activity [GO:0003954]	FTDMKRSVVDK;FVYLMGADDVNLDK;GSGEEIGTYVEK;GVYRANVILPASAFSEK;IIPRLNEDINEEWISDKTR;KTVRANHAK;NLGPLVK;SGYLMNTSISDLEK;TPVGGAR;TVAPNLLHVDER;TVMTRCIQCTR	11	17.8	0.99597	-3.4917	0	0	0	0	0	0	0	0	0	0	0	0	0	0	0	0	0	0	0	0	0	0	0	0	9.63873	0	0	0	0	0	0	0	0	0	0	0	0
A0A7J6DKL4	A0A7J6DKL4_CANSA	Nicalin	G4B88_017316	Cannabis sativa (Hemp) (Marijuana)	regulation of signal transduction [GO:0009966]	endoplasmic reticulum membrane [GO:0005789]		GYNSYPSYYACASMF;KVYCLFIWFMR;VAPFLPK;VAWEHEQFSKLR;VGLKHKK	5	16.6	2.1908	323.31	0	0	0	0	0	0	0	0	7.5985	0	0	0	0	0	0	0	0	6.35145	0	0	0	0	0	0	0	7.83453	0	0	0	0	0	0	0	0	0	0	6.97945
A0A7J6DKL5	A0A7J6DKL5_CANSA	RING-type domain-containing protein	G4B88_007410	Cannabis sativa (Hemp) (Marijuana)	protein ubiquitination [GO:0016567]		metal ion binding [GO:0046872]; ubiquitin protein ligase activity [GO:0061630]	DFYGDYYISFSVATR;DFYGDYYISFSVATRR;DWRGRSQSCPFCR;LPLVVPDPIYIPYDAHVR;LSEADKR;LTMSVYERK;RALLIWRTGNR;SDAIDLSTILREDR;VLPNCSHSMCLKCYR;YAMLDTR	10	61.2	2.1911	323.31	0	0	0	0	0	0	0	0	0	0	0	0	0	0	0	0	0	0	0	0	0	10.8218	0	0	0	0	0	0	0	0	0	0	0	0	0	2.14997	0
A0A7J6DKL7	A0A7J6DKL7_CANSA	Retrotransposon Copia-like N-terminal domain-containing protein	G4B88_009916	Cannabis sativa (Hemp) (Marijuana)				FNQYSER;GKSEVGGFVLWQK;LDKNNYFLWK;MMGSEMK;QVGSTLTQSFALK;SEVGGFVLWQK;SEVGGFVLWQKNPDLWYLELVVSGFK;TMVSAIVRGHRLDGYR	8	24	2.1912	323.31	0	0	0	0	0	0	0	0	0	0	0	0	0	0	11.6488	0	0	0	0	7.11072	0	0	0	0	0	0	0	0	8.90818	0	0	0	0	8.0965	0	10.2961	0
A0A7J6DKL9	A0A7J6DKL9_CANSA	DUF4283 domain-containing protein	F8388_010731 G4B88_030232	Cannabis sativa (Hemp) (Marijuana)				ALHHSRGK;FWVQIHFLPHDYFSR;GCNLNCLGDEGNR;GGGQVRTVWLPKR;LVVNGGDLLR;SKYASCFSGK;TVWLPKR;VGVLGPR	8	16.5	2.1913	323.31	0	0	0	0	0	0	0	0	0	0	0	0	0	0	0	0	5.41	0	0	0	0	0	0	6.98675	0	0	0	0	0	0	0	0	9.42953	0	0	0	0
A0A7J6DKM1	A0A7J6DKM1_CANSA	Uncharacterized protein	G4B88_018244	Cannabis sativa (Hemp) (Marijuana)		nucleus [GO:0005634]	DNA-binding transcription factor activity [GO:0003700]; sequence-specific DNA binding [GO:0043565]	AVAQGKSGFFLPTK;AYQVYITACPFK;CPGRDLWR;DELVVVNCLYR;DFLVEQLGEWLMQGWK;DINNIIACEGMERVERPESYK;EFGSDSPEEEEEEGR;ESCGLDEKEDNKPRQQR;FEHDHHNLDHGFYK;FEKAVYGR;FHFLPTPTTHR;FHFLPTPTTHRLDK;FKVPFECNMIAQKWETVK;FNVPSEYNVIAQK;INKDELVVVNCMYR;ISRKSPMIHSPK;KSPMIHSPKEDLNK;LAHYFANGFEAR;LDKNLAPNK;LENFCERFNVPSEYNVIAQK;LNGTAFAIQEK;LSEKANR;LSERPGGPPMLR;LSPRSGGGGKR;LVRNMVKK;MSYSFANQTIK;NELTVVNCLDR;NHQGEFGDGNSEEEVR;NLAPNKLRISR…	49	25.6	2.1916	323.31	0	6.98982	0	9.14377	0	10.1283	10.3704	8.72993	7.7486	0	8.44758	0	10.3939	7.1472	12.7491	0	5.76519	0	0	7.96832	0	10.2441	0	8.2861	8.7734	9.41513	4.83426	8.15005	0	6.68916	0	12.0562	8.17273	0	10.5335	0	12.852
A0A7J6DKM3	A0A7J6DKM3_CANSA	Uncharacterized protein	G4B88_024797	Cannabis sativa (Hemp) (Marijuana)				IAGGFLAKDAER;INEAIWRGIIIKTVEK;VVTVWKKINEAIWR	3	25.5	2.1917	323.31	0	0	0	0	0	0	0	0	0	0	5.87069	0	0	0	0	0	0	0	0	0	0	0	0	0	0	0	0	0	0	0	0	0	9.32168	0	0	0	0
A0A7J6DKM7	A0A7J6DKM7_CANSA	B-like cyclin	G4B88_000676	Cannabis sativa (Hemp) (Marijuana)	cell division [GO:0051301]; mitotic cell cycle phase transition [GO:0044772]; regulation of cyclin-dependent protein serine/threonine kinase activity [GO:0000079]	cyclin-dependent protein kinase holoenzyme complex [GO:0000307]; cytoplasm [GO:0005737]; nucleus [GO:0005634]	cyclin-dependent protein serine/threonine kinase regulator activity [GO:0016538]	AMLVIFKYSK;AVMRASSREK;DKTEPEQSDDDSSK;EPSQEAMEEAAMR;HGQHGDATAEK;SIAEEPK;TEPEQSDDDSSK	7	12.5	2.19	323.31	0	0	0	0	0	0	0	0	0	0	0	0	0	0	0	0	0	0	0	0	0	0	0	0	0	0	0	0	0	0	0	0	5.19924	3.83178	0	0	0
A0A7J6DKM8	A0A7J6DKM8_CANSA	C3H1-type domain-containing protein	G4B88_030231	Cannabis sativa (Hemp) (Marijuana)			DNA binding [GO:0003677]; metal ion binding [GO:0046872]	EEDKMYK;GEDCTYAHGDHELRQEASMYWGLTEMHGFSTK;SLQQDLSVLPTLR;VHQLLTDEQK	4	30.5	0.99522	-32.696	0	0	0	0	0	0	0	0	0	0	0	0	0	0	0	0	0	0	0	0	0	0	0	0	0	0	0	0	0	0	0	0	0	0	0	0	0
A0A7J6DKN0	A0A7J6DKN0_CANSA	F-box domain-containing protein	G4B88_023414	Cannabis sativa (Hemp) (Marijuana)				GHSIGANQCRMK;HKLALAK;IIRMPCYPSK;LALAKGSIVVNQWR;LENFNKFFKSDLR;LLQVFYMKQQK;RHLYTHGSSRAR;SFLRSTGFKAK;VFDMYSK;VFDMYSKKCSR;VMRLWSLGNYK;YLDPEAVVGCEDGTVR	12	23	2.186	323.31	0	0	7.83851	0	0	0	0	0	0	8.56346	0	0	0	9.52748	0	0	0	0	0	6.74833	10.778	0	8.4048	6.77531	0	0	0	0	0	0	0	0	0	0	7.1035	0	0
A0A7J6DKN2	A0A7J6DKN2_CANSA	Retrotransposon Copia-like N-terminal domain-containing protein	G4B88_009917	Cannabis sativa (Hemp) (Marijuana)				RNFELSVSARSK	1	12.4	2.1859	323.31	0	8.77739	0	0	0	0	0	0	0	0	0	0	0	0	0	0	0	0	0	8.67366	0	0	0	0	0	9.56207	9.11894	0	0	0	0	0	0	0	0	0	0
A0A7J6DKN9	A0A7J6DKN9_CANSA	Transmembrane protein	F8388_012400 G4B88_019933	Cannabis sativa (Hemp) (Marijuana)		membrane [GO:0016020]		REEQHAR;VLIILLGLVAVIGFCVLLFK	2	27	2.1795	323.31	0	0	0	0	0	0	0	0	0	0	0	0	0	0	0	0	0	0	0	0	0	0	0	0	0	0	0	0	0	0	0	0	0	0	0	0	0
A0A7J6DKP3	A0A7J6DKP3_CANSA	Uncharacterized protein	F8388_024936 G4B88_030341	Cannabis sativa (Hemp) (Marijuana)				DSSSISMDTNNNNNK;DVSSSFPFLDFQLQ;LPGRTDNEIK;NAGLQRCGK	4	13.8	2.1797	323.31	0	0	0	5.21909	0	0	0	0	0	0	0	0	0	0	0	0	0	0	0	0	0	0	0	0	0	0	0	0	0	0	0	0	0	0	0	0	0
A0A7J6DKP5	A0A7J6DKP5_CANSA	Uncharacterized protein	G4B88_009602	Cannabis sativa (Hemp) (Marijuana)				DSEESAQNLPLVPRAYSQLR;SLQPTTSRR	2	27.6	2.1798	323.31	0	0	0	0	0	0	0	0	0	0	0	0	0	0	0	0	0	0	0	0	0	0	0	0	0	0	0	0	0	0	0	0	0	0	0	0	0
A0A7J6DKP6	A0A7J6DKP6_CANSA	Cupin type-1 domain-containing protein	G4B88_018242	Cannabis sativa (Hemp) (Marijuana)		apoplast [GO:0048046]	manganese ion binding [GO:0030145]	GTLYVGFVSSNQDGNR;IDYAPYGQNPPHTHPR;NVIDQLQK;QFWYGNDN	4	25.3	2.1799	323.31	0	0	0	0	0	0	0	0	0	5.54377	0	0	0	0	0	0	0	0	0	0	0	0	0	0	0	6.5172	0	0	0	0	0	0	0	8.29577	0	0	0
A0A7J6DKP7	A0A7J6DKP7_CANSA	Leucine-rich repeat-containing N-terminal plant-type domain-containing protein	G4B88_030567	Cannabis sativa (Hemp) (Marijuana)				FLTDLANCSSLEK;FLTDLANCSSLEKLNLSN;IPFQLGFLTKLEQLRIR	3	10.1	0.99508	3.6374	0	0	0	0	0	0	0	0	0	0	0	0	0	0	0	0	0	0	0	0	0	0	0	0	0	0	0	0	0	0	0	0	0	0	0	0	0
A0A7J6DKP8	A0A7J6DKP8_CANSA	AIG1-like protein	G4B88_019932	Cannabis sativa (Hemp) (Marijuana)			GTP binding [GO:0005525]	ADQVEQLLSLVNNVVEK;DILSLCENR;DLEEAGNNK;ECPEPLK;ECPHPLK;EDLLLFDQEGPMKK;EIVKCINMAK;ENASICNENK;GENKMGGYACEYSDR;ILEERILNLR;ILNLRRDLEEAGNNK;ITEMRGLNMR;KIVEMIEAR;RALQEQKILEER;RGENKMGGYACEYSDR;TVVLVGR;VESRLKETTTR;VLLFDNKTR;VMVGRCENR	19	26.1	2.18	323.31	0	0	0	10.5532	0	0	0	0	4.0365	0	0	3.48311	0	0	0	0	0	0	0	0	4.06255	0	0	3.65524	0	0	0	0	0	0	0	0	10.7561	0	0	7.0343	10.0508
A0A7J6DKP9	A0A7J6DKP9_CANSA	Cytochrome P450	G4B88_009910	Cannabis sativa (Hemp) (Marijuana)		membrane [GO:0016020]	heme binding [GO:0020037]; iron ion binding [GO:0005506]; monooxygenase activity [GO:0004497]; oxidoreductase activity, acting on paired donors, with incorporation or reduction of molecular oxygen [GO:0016705]	DIGYKSK;DISTAPYGEYWR;DPTLWEEEPDKFEPER;FEPERFLLKNAAIDYK;HPNAMKK;ILEDVDEFIR;IRKSCGTGVNLSELFVR;KYKGTQDGVR;LGWLSRVSGLDGR;LGWLSRVSGLDGRMDK;LIFNLSNTTHK;LLKWRPKIVVGTLGR;LLYQARDISTAPYGEYWRQVR;LSMAHKLLYQAR;MDKVAKEFDEFLEGVLHDHMNTNK;RVLSFRSVR;SICVLHLLSPK;SKTASQIFGLLR;SVREEETSLMIDLIK;SVSVLHLLNNKRVQSYR;THDVVLSNRPKLSMAHK;TLQAWSR;TVREEETKLMVEK;YGPVMQLR	24	21.7	2.1801	323.31	0	0	0	0	0	0	0	0	0	0	0	0	0	0	0	0	0	0	0	0	0	0	0	0	0	9.52892	0	0	0	0	0	0	0	0	0	0	0
A0A7J6DKQ6	A0A7J6DKQ6_CANSA	AB hydrolase-1 domain-containing protein	G4B88_011201	Cannabis sativa (Hemp) (Marijuana)			epoxide hydrolase activity [GO:0004301]	DWSSISENIYEINNIK;GYRCIAPDLRGYR;ILPSWLTK;SLPIPKILPSWLTK;TGGAGEK;TGGAGEKRPEK;TGGAGEKRPEKGR;TLPSWLTDEVLGCYTK;TLPSWLTDEVLGCYTKLFR	9	12.1	2.1794	323.31	0	0	12.5318	11.7987	12.0763	11.6722	11.7798	11.8103	11.6842	11.9275	8.90761	11.8368	11.6166	11.5143	11.3941	0	7.96665	8.33602	12.2692	12.2583	2.28374	11.9208	11.8599	12.2832	12.3547	12.3089	12.3606	0	12.1816	12.0989	0	8.0398	0	7.44468	7.77268	7.76301	10.3559
A0A7J6DKR3	A0A7J6DKR3_CANSA	Rhodanese domain-containing protein	G4B88_009911	Cannabis sativa (Hemp) (Marijuana)				DTDLIVACQKGLR;HRTQLWCLDKHFLR;ILIYRVKK;KQSIRHR;LWGFLLLTLFPLISITK;TQLWCLDKHFLR;VVAAKAGWGYR;VVAAKAGWGYRLLFSAR	8	21.7	2.1802	323.31	0	0	0	0	0	0	0	0	0	0	0	0	0	0	0	0	0	0	0	0	0	0	0	0	0	0	0	0	0	0	0	11.7226	0	0	0	0	0
A0A7J6DKR5	A0A7J6DKR5_CANSA	Cytochrome P450	G4B88_009912	Cannabis sativa (Hemp) (Marijuana)		membrane [GO:0016020]	heme binding [GO:0020037]; iron ion binding [GO:0005506]; monooxygenase activity [GO:0004497]; oxidoreductase activity, acting on paired donors, with incorporation or reduction of molecular oxygen [GO:0016705]	ALEEAQAELQNVLGER;CLSLWIMSYCFDVPK;EPFLQISSIIFLAIILK;KPTFINLPPSPPK;RTNLKTPNLAATFR;RVKEDHSK;SLAHPTK;TNLKTPNLAATFRR;VGLEVLAKPR	9	14.8	2.1805	323.31	0	6.31119	0	0	0	0	0	8.96786	0	0	0	0	0	0	0	0	0	0	0	0	0	8.03919	0	0	0	0	5.00464	0	0	0	0	0	0	0	0	0	0
A0A7J6DKR6	A0A7J6DKR6_CANSA	Nucleoside phosphorylase domain-containing protein	G4B88_024798	Cannabis sativa (Hemp) (Marijuana)	nucleoside metabolic process [GO:0009116]		catalytic activity [GO:0003824]	MKNDQNSMMREMELK	1	16.5	2.1806	323.31	0	0	0	0	0	0	0	0	0	0	0	0	0	0	0	0	0	0	0	0	0	0	0	0	0	0	0	0	0	0	0	0	0	6.09094	0	0	5.71795
A0A7J6DKR8	A0A7J6DKR8_CANSA	Paladin	G4B88_009218	Cannabis sativa (Hemp) (Marijuana)		cytosol [GO:0005829]	protein tyrosine phosphatase activity [GO:0004725]	ARPELYSILRRLLR;CASMQNLR;CASMQNLREAIATYR;CLEADGFPIKYAR;CSALQNIRQAVLQYR;DTAFVFNCQMGRGR;EAIATYRNSILR;EDGYNITYR;ELQVDRYLVDYER;FFTVPEELR;IIFNCQMGRGR;ISQADINTK;KVFNQQHVEPRVR;LKEDILREAER;LKEDILSEVR;MEARLKEDILR;RGEYGVIR;VDADLVIERCAGAGHLR;VDQWEPVSRDFVK;VERMEARLK;VIDKCASMQNLR;VLEGGLEGKR;VLEGGLEGKRQVDK;VPITDEKSPK;YLICALFFPGDI;YLVDYER;YYFLICFAVYIHSEK	27	24.4	2.1809	323.31	0	0	0	0	0	0	0	0	0	0	0	0	0	0	0	0	0	0	0	0	0	0	0	0	0	0	0	0	0	0	0	0	0	0	0	0	0
A0A7J6DKR9	A0A7J6DKR9_CANSA	LysM domain-containing protein	G4B88_027830	Cannabis sativa (Hemp) (Marijuana)				EKEKPKQGK;EKPKQGKAK	2	3.9	2.181	323.31	0	0	0	0	0	0	0	0	0	0	0	0	0	0	0	0	0	8.02802	0	0	0	0	0	0	0	0	0	0	0	0	0	0	0	0	0	0	0
A0A7J6DKS0	A0A7J6DKS0_CANSA	Uncharacterized protein	G4B88_015095	Cannabis sativa (Hemp) (Marijuana)				QRLTEHQFPK	1	8.3	2.1811	323.31	0	0	0	0	0	0	0	0	0	0	0	0	0	0	0	0	0	0	0	0	0	0	0	0	0	0	0	0	0	0	0	0	0	0	0	0	0
A0A7J6DKS7	A0A7J6DKS7_CANSA	RRM domain-containing protein	G4B88_015094	Cannabis sativa (Hemp) (Marijuana)	mRNA splicing, via spliceosome [GO:0000398]	membrane [GO:0016020]; U2 snRNP [GO:0005686]	RNA binding [GO:0003723]	FSRRWGSSSWIK;ITPQNPMAITFPKK;NFTKTLSNESGKPIECK;NIEVGVMRVRVR;TLSNESGKPIECK;TLSNESGKPIECKEEMK	6	22.3	2.1804	323.31	10.6999	10.9972	0	0	0	0	0	0	0	0	0	0	9.18641	0	0	0	0	9.95076	0	0	0	0	0	0	0	0	0	0	0	0	0	0	0	0	0	0	0
A0A7J6DKS8	A0A7J6DKS8_CANSA	Glycosyltransferase	G4B88_016254	Cannabis sativa (Hemp) (Marijuana)			UDP-glycosyltransferase activity [GO:0008194]	AGIEVEK;AIKTAMEDDNEVGKEVR;EVRANLAK;FDLLMSMEKEK;GDQIFYAR;GDQIFYARILEKTFK;ITEAELMKPPR;TFKAGIEVEK;VEHLNRFPK	9	15.8	2.1791	323.31	0	0	0	0	0	0	0	0	0	0	0	0	0	0	0	0	0	0	0	0	0	0	0	0	0	0	0	0	0	0	0	0	0	0	0	0	0
A0A7J6DKS9	A0A7J6DKS9_CANSA	UEV domain-containing protein	G4B88_018401	Cannabis sativa (Hemp) (Marijuana)	endosome to lysosome transport [GO:0008333]; protein modification process [GO:0036211]; protein transport [GO:0015031]	ESCRT I complex [GO:0000813]	ubiquitin binding [GO:0043130]	AGAQREIEELRK;EIEELRKLR;GSEMAEQADVVR;GSEMAEQADVVRNWLR;KLRAEMR;LAGAAYYDVANFKAGAQR;MIGGLETEK;MIGGLETEKEELK;NWLRFNDREELVAAIGGDEIEK;SSLPVLVR;VEFGERMIGGLETEK;VSKREALDR	12	28.8	2.178	323.31	5.16603	0	0	0	0	0	0	0	0	0	0	0	0	0	0	0	0	0	0	0	9.64227	0	0	0	0	0	0	0	0	0	0	0	0	0	0	0	0
A0A7J6DKT1	A0A7J6DKT1_CANSA	PGG domain-containing protein	G4B88_015098	Cannabis sativa (Hemp) (Marijuana)		membrane [GO:0016020]		DSEKWMKK;MNLRGQTPQDLFTEKHTELMK;MREQILWFQEVR;NIVIPSLR	4	22.4	2.179	323.31	15.6326	15.5177	15.4962	14.9441	14.9315	0	0	0	0	15.0093	12.4102	0	14.8219	14.8735	14.8562	0	13.5803	13.4881	9.94528	0	13.5702	0	13.5615	0	14.4738	0	0	0	14.5703	6.49253	8.3051	16.3674	10.2747	15.2604	0	0	0
A0A7J6DKT2	A0A7J6DKT2_CANSA	carotenoid 9,10-dioxygenase (EC 1.14.99.n4)	G4B88_012602	Cannabis sativa (Hemp) (Marijuana)	carotene catabolic process [GO:0016121]	chloroplast stroma [GO:0009570]	carotenoid dioxygenase activity [GO:0010436]; metal ion binding [GO:0046872]	ATYVSRYVKTSR;CLFGTTTR;CLFGTTTRTSR;DGFMHDQEMVMENK;EKKMIFSFDTTK;FSVNTSLYEMRFNMK;GGGQATK;GIFGLLMLSLYMLRQK;IENLDLSMYGGDIK;KSAVHVIDAK;KSMVHVIDAK;LENFSNELYEMRFNMK;LKQEEYFGGAK;LTHSFTAHPK;NFIISFDATKKAR;NGKATYASRYVR;QEEYFGGPKFMK;QLSASAVDFPK;QRYVYGTRLDSHPR;TTTRTSRVLSSK;VLEDGDLQTLGLLDYDKR;VNESYTGRK	22	12.5	2.1771	323.31	8.76454	0	0	0	0	0	7.91271	9.04718	0	0	7.47679	0	0	6.65707	8.5755	0	0	0	7.55298	0	0	0	0	0	6.8485	14.1032	0	0	0	0	0	0	0	0	0	0	0
A0A7J6DKT5	A0A7J6DKT5_CANSA	Methyltransferase (EC 2.1.1.-)	G4B88_012605	Cannabis sativa (Hemp) (Marijuana)	methylation [GO:0032259]	endosome [GO:0005768]; membrane [GO:0016020]; trans-Golgi network [GO:0005802]	methyltransferase activity [GO:0008168]	AGGYFVWAAQPVYK;CNMTSIMFEIDR;ELLKAESK;ELLKAESKYWAENIK;GYQNRIPWPQSR;KLNFRNILDMR;KLNSTERGEK;LLKKEGYIAIWQKPLNNSCYSNR;LQSITMDGYISR;LQSITMDGYISRKELLK;LVADKGGQNWITVK;VNWTRDDGILLLEVNR	12	20.9	0.99545	-12.332	0	0	0	0	0	0	0	0	0	0	0	0	0	0	0	0	0	0	0	0	0	0	0	0	0	0	0	0	0	0	0	0	0	0	0	0	0
A0A7J6DKT7	A0A7J6DKT7_CANSA	Serine-threonine kinase receptor-associated protein	G4B88_011780	Cannabis sativa (Hemp) (Marijuana)	cytoplasmic translational initiation [GO:0002183]; protein phosphorylation [GO:0006468]	eukaryotic translation initiation factor 3 complex, eIF3m [GO:0071541]	ATP binding [GO:0005524]; protein kinase activity [GO:0004672]; RNA binding [GO:0003723]; translation initiation factor activity [GO:0003743]	ALVLLITTLSTLPMK;EPKIFARTPVLATLALISK;IPHKPFSK;ISSLSER;LGFEYVGVDLRKFQR;LWDTRTLTLIK;QEEAQLLQLKNR;QLDLGIGTSLSRRPIFKYLDK;SASNSSEASSMNCER;SASNSSEASSMNCERR;TIAEDPEDR;VLRRHLPFNVQTPVR;YLDKETGK	13	23.1	2.1772	323.31	0	0	0	0	0	0	0	0	0	0	0	5.62711	0	0	0	0	0	0	0	0	0	0	0	0	0	0	0	0	0	0	0	0	0	0	0	0	0
A0A7J6DKT8	A0A7J6DKT8_CANSA	Cytochrome P450	G4B88_009909	Cannabis sativa (Hemp) (Marijuana)		membrane [GO:0016020]	heme binding [GO:0020037]; iron ion binding [GO:0005506]; monooxygenase activity [GO:0004497]; oxidoreductase activity, acting on paired donors, with incorporation or reduction of molecular oxygen [GO:0016705]	AVREEETKLMVEK;DPDTWEDDPNQFKPER;ETLRLHPPVPLLVPR;LLGCFNIGDYIPK;LLGCFNIGDYIPKLSWLSR;LQAWSRRYGPVMLLR;LSWLSRVSGYDGR;LWFYITTPKLK;SNSTITEDNVTEDDLHK;VKSIAFGK;YDEESGGKR	11	24.7	2.1773	323.31	0	0	0	0	0	0	0	0	0	0	0	0	0	0	0	6.59761	0	0	0	0	0	0	0	0	0	0	0	9.8089	0	0	0	0	0	0	0	0	0
A0A7J6DKT9	A0A7J6DKT9_CANSA	Sucrose synthase (EC 2.4.1.13)	F8388_012881 G4B88_022239	Cannabis sativa (Hemp) (Marijuana)	sucrose metabolic process [GO:0005985]		sucrose synthase activity [GO:0016157]	FSIAGLQR;FSIAGLQRINECYTWK;GVLNQWVSR;GWGDTAERVKETMR;IADFFEMCKKDVTYWNK;IKQQGLSIKPQILVVTR;INECYTWK;IYANKVLNMGCIYNFWK;KDVTYWNKFSIAGLQR;KKPIIFSMARFDTVK;KMHSLIEK;LHHLMDEMETVIDDK;LQTALIIADVFLSALPK;MHSLIEKYQLKGQIR;NITGLTEWYGK;NRNGELYRCIADTK;QQGLSIKPQILVVTRLIPDAK;QSRYHMK;SESIADSMPDALR;TKPYQDFEAR;TKYEDSDLK;TLSEVLQAPDPLNMEK;TLSVRIEK;VLNMGCIYNFWKQLNK;VPFRTEK;YEDSDLKWKELDPK	26	31.4	2.1775	323.31	4.30393	4.88416	5.774	8.55313	0	0	0	0	0	0	0	10.9276	8.78001	0	0	0	0	8.88237	0	6.20346	0	0	0	7.77142	0	0	0	0	0	7.59425	0	0	0	0	0	0	2.20229
A0A7J6DKU3	A0A7J6DKU3_CANSA	Uncharacterized protein	G4B88_027828	Cannabis sativa (Hemp) (Marijuana)	cell surface receptor signaling pathway [GO:0007166]; protein phosphorylation [GO:0006468]	plasma membrane [GO:0005886]	ATP binding [GO:0005524]; calcium ion binding [GO:0005509]; polysaccharide binding [GO:0030247]; protein serine/threonine kinase activity [GO:0004674]	DLMKNKK;FYNICKERQCK;GEERPTMKEVASELEGLIER;GVLTDNK;GVLTDNKMIAIKK;ILDHNLITSVEDNMEK;IPYPFGTKQGCYYNK;KLILLKQK;LIDKQSK;NFLLNCK;QGCYYNK;TANILIDDNYIAKVSDFGASR;VSRDCYDK	13	17.3	2.177	323.31	11.5843	0	0	1.80624	9.82397	0	0	0	0	0	4.38977	0	0	0	0	0	8.63655	0	0	0	0	1.57299	0	0	11.787	0	0	11.8805	0	0	0	0	9.72535	0	0	0	0
A0A7J6DKU4	A0A7J6DKU4_CANSA	RNase H type-1 domain-containing protein	G4B88_015100	Cannabis sativa (Hemp) (Marijuana)			nucleic acid binding [GO:0003676]; RNA-DNA hybrid ribonuclease activity [GO:0004523]	DCCSKFEEWDIYHISR;IIFLCDNLCVAK	2	28.3	2.1779	323.31	0	0	0	0	0	0	0	0	0	0	0	0	0	0	0	0	0	0	0	0	0	0	0	0	0	0	0	0	0	0	0	0	0	0	0	0	0
A0A7J6DKU5	A0A7J6DKU5_CANSA	DUF4283 domain-containing protein	G4B88_011066	Cannabis sativa (Hemp) (Marijuana)				GYQVDNAGPSK;LEGFVGTFIKSNPK;LQRGEDPK;SNPKNFQHVWR;YLFQFYHEIDLER;YNLVGSQWLR	6	15.6	0.99604	8.0677	0	0	0	0	0	0	0	0	0	0	0	0	0	0	0	0	0	0	0	0	10.55	0	0	0	0	0	9.94263	0	0	0	0	0	0	0	0	0	0
A0A7J6DKU7	A0A7J6DKU7_CANSA	Uncharacterized protein	G4B88_022249	Cannabis sativa (Hemp) (Marijuana)				EAECFLRKYQEIFK;ILSSWWSGFSSEFKAGK	2	17.2	2.1781	323.31	0	0	0	0	0	0	0	0	0	0	0	0	0	0	0	0	0	0	0	0	0	0	0	0	0	0	0	0	0	0	0	0	0	0	0	0	0
A0A7J6DKU8	A0A7J6DKU8_CANSA	Ankyrin repeat-containing protein	G4B88_015101	Cannabis sativa (Hemp) (Marijuana)				ALELVKELWNRILK;FVRQLLR;LIHEVGLSK;LYYLALILLGDK;MEVIFLEGVR;NHLDNDWWR;NHLDNDWWRRNR;THENETIFNFAVKNR	8	20.7	2.1782	323.31	0	0	0	0	0	0	0	0	0	0	0	0	0	0	0	0	0	6.34876	0	7.62994	0	0	0	0	0	0	0	0	0	0	0	0	0	0	0	0	0
A0A7J6DKU9	A0A7J6DKU9_CANSA	Mitochondrial carrier protein	G4B88_021719	Cannabis sativa (Hemp) (Marijuana)		chloroplast envelope [GO:0009941]; mitochondrial inner membrane [GO:0005743]	S-adenosyl-L-methionine transmembrane transporter activity [GO:0000095]	EEEEREDLSR;ELITQQMQAGAKGRSWQVLLR;GASEMYK;IREEEEREDLSR;LQTRGASEMYK;LQTRGASEMYKNAFDAVVK;NLPAGVLSYSSFEYLK;YPSVLIPPTAGAMGNIVSSAIMVPK	8	21.4	2.1784	323.31	0	0	0	0	10.8782	0	0	0	0	0	0	0	0	0	0	0	0	0	0	11.4528	0	0	0	0	0	0	0	0	0	0	0	0	0	7.11956	0	0	11.6217
A0A7J6DKV1	A0A7J6DKV1_CANSA	CCHC-type domain-containing protein	G4B88_000908 G4B88_021775	Cannabis sativa (Hemp) (Marijuana)			nucleic acid binding [GO:0003676]; zinc ion binding [GO:0008270]	CGGNGSINGNTSFVK;CGKCGKPGHNR;DGNVGNGAKRFEDIK;FEDIKVGDLFWDK;FVDNKCTGIVIEK;ILLFDDEDIVRRCGK;IPIFVLYDGKWDETTK;LYSVLELNPTQSK;NCYHDFDNSSGEETE;RNCYHDFDNSSGEETE;TYDNVHTCDLDAVR;VGDLFWDK;VGDLFWDKDTLK;VYAGRLSITEFFEVR;YTGLSGK;YTGLSGKRNK	16	51.9	2.1785	323.31	0	0	0	0	0	0	0	0	0	0	0	5.60143	0	0	0	0	0	0	0	0	0	0	4.86943	0	0	0	0	4.9875	0	0	0	0	4.24382	0	0	0	0
A0A7J6DKV2	A0A7J6DKV2_CANSA	DUF4283 domain-containing protein	G4B88_012538	Cannabis sativa (Hemp) (Marijuana)				FMGKIGEMCGGLLDVEK;HARGWSELAR;HARGWSELARCLNGVLK;IGEMCGGLLDVEK;KGHYPTGFDWLKNPDPLATR;LGGDEDGFVPK;LLVEEEFVRR;LVVSQMYDDR;MVSTETPLVLGRK;NILQKNKNQR;NMFPRAR;QPAKPLR;QSRREDQMELK;TIIWCKNEEEMESLLK;TIIWCKNEEEMESLLKLHK;VGWSVIFYNLSR;VGWSVIFYNLSREIDR;VGWSVIFYNLSREIDRK;WSMEEQNR	19	49.2	2.1786	323.31	0	0	0	0	0	0	0	0	0	0	0	0	0	0	0	0	0	0	0	0	0	0	0	0	0	0	0	0	0	0	0	0	0	0	0	0	0
A0A7J6DKV4	A0A7J6DKV4_CANSA	Nuclear condensin complex subunit 3 C-terminal domain-containing protein	G4B88_012607	Cannabis sativa (Hemp) (Marijuana)	anther dehiscence [GO:0009901]; fruit dehiscence [GO:0010047]; pectin catabolic process [GO:0045490]	membrane [GO:0016020]	polygalacturonase activity [GO:0004650]	AAYYVLADK;AHMNAGPIYRFTSR;AIEPTEILQSILLPGAK;ALAVTFYDCKNLK;AVLDGWGNR;AYISAISKILVLLHFR;DYRIMRQR;ELKRMADHLSEVVR;ENGNTHGLMTR;ENPEVYTVEKLAKDYR;FHLFFDACVNVK;FHLFFDSCDNVK;FLLVASAAANKTPRFR;FNCSKIFECR;FSLLTFK;GDGTDDR;GGGGGWK;HVHLDVQRISIR;IFECRGISMRNVNLVR;ILDEASVSNANHNR;ISDVVYNNIR;IWWKKSCTVFK;KAAYYVLADK;KWWINSCK;LEVDFNLDPR;LMRRILVSVTASVSTTER;LSHGSSHR;MNNKNNIPK;NLNVTNIWFKDSQK;QCLSVFFEHYPSLSANHK;RRPSNGWNFTVEK…	42	18.3	2.1788	323.31	0	5.66317	0	8.16641	0	6.93275	7.49969	7.78333	8.04549	8.92781	8.38729	8.37573	8.0337	8.58485	8.21553	6.35519	0	9.39787	7.63459	0	8.32274	7.23582	0	0	8.33798	0	8.65675	7.33262	0	0	5.74087	0	6.03949	0	0	9.88399	0
A0A7J6DKV5	A0A7J6DKV5_CANSA	Uncharacterized protein	G4B88_020484	Cannabis sativa (Hemp) (Marijuana)	carbohydrate metabolic process [GO:0005975]		beta-glucosidase activity [GO:0008422]	DHQKRYPK;DKYQESQK;DVLKGWCEGER;EMNLDAYRFSISWSR;EYTELCFK;EYTELCFKEFGDRVK;GLDFMFGWFMDPLTK;GPSIWDTFTYKYPEK;GVKYYNDLIDELIAK;IKDGSNGDVAVDAYHR;IMKEMGLDAYR;KGVKYYNDLIDELIAK;LGHWWMVMVLLIGVIK;LLPNGKVSGGVNKK;LPKFTEEEAK;LPKFTEEEAKVVK;QRVDYYFK;VSGGVNK;YKEDVGIMKEMNLDAYR	19	19.1	2.1789	323.31	0	10.2687	0	10.4887	0	0	7.52081	0	0	0	0	0	0	0	9.13548	0	0	0	0	0	0	0	0	0	0	0	0	0	6.31461	0	0	11.0129	0	0	6.04821	0	0
A0A7J6DKV6	A0A7J6DKV6_CANSA	Uncharacterized protein	G4B88_019970	Cannabis sativa (Hemp) (Marijuana)	carbohydrate metabolic process [GO:0005975]	cytoplasm [GO:0005737]	carbohydrate binding [GO:0030246]; glucose-6-phosphate 1-epimerase activity [GO:0047938]	MTLENGSTAILMLPSGLITSYK;SNRGDSGQELEGEETDNYK	2	13.4	0.99555	-15.497	0	0	0	0	0	0	0	0	0	0	0	0	0	0	0	10.3751	0	0	0	0	0	0	0	0	0	0	0	0	0	0	0	0	0	0	0	0	0
A0A7J6DKV8	A0A7J6DKV8_CANSA	AMP-dependent synthetase/ligase domain-containing protein	G4B88_028537	Cannabis sativa (Hemp) (Marijuana)		cytosol [GO:0005829]	ATP binding [GO:0005524]	GNTVMNGYLKNVK;LQLWEGPTTTR;NVTAKEIFDSIAQHK	3	14.7	2.1813	323.31	0	0	0	0	0	0	0	0	0	0	0	0	0	0	0	0	0	0	0	0	0	0	0	0	0	0	0	10.3895	0	0	0	0	0	5.93199	0	0	0
A0A7J6DKW2	A0A7J6DKW2_CANSA	H(+)-exporting diphosphatase (EC 7.1.3.1)	F8388_003139	Cannabis sativa (Hemp) (Marijuana)		membrane [GO:0016020]	diphosphate hydrolysis-driven proton transmembrane transporter activity [GO:0009678]; inorganic diphosphate phosphatase activity [GO:0004427]	CAEIQNAISEGRDLSFR;VTPERNPSSSGPNSNK	2	35.9	2.1815	323.31	0	0	0	0	0	0	0	9.66468	0	0	0	0	0	0	7.69397	0	0	0	0	0	0	0	0	0	0	0	0	0	0	5.94019	6.75942	0	0	0	0	0	0
A0A7J6DKW7	A0A7J6DKW7_CANSA	Ubiquitin-like protease family profile domain-containing protein	G4B88_028547	Cannabis sativa (Hemp) (Marijuana)	protein desumoylation [GO:0016926]; proteolysis [GO:0006508]	nucleus [GO:0005634]	deSUMOylase activity [GO:0016929]	ESFLEAR;ESFLEARWIAQDLAR;FDGRSFAFDSNEER;GRESFLEARWIAQDLAR;HYLLARVMIK;IVRAANVPR;KMHYYER;LETQKMVDKTWHK;LQEIFQGEETWK;MAEHIEKAFLKQPK	10	30	2.1827	323.31	0	0	0	0	0	0	0	0	0	0	0	0	0	0	0	0	0	0	0	0	0	0	0	0	0	0	0	0	0	0	0	0	0	0	0	0	0
A0A7J6DKX0	A0A7J6DKX0_CANSA	Uncharacterized protein	F8388_015812 G4B88_008173	Cannabis sativa (Hemp) (Marijuana)		nucleus [GO:0005634]	DNA-binding transcription factor activity, RNA polymerase II-specific [GO:0000981]; RNA polymerase II cis-regulatory region sequence-specific DNA binding [GO:0000978]	LVDRYGAR;LVDRYGARNWSLISR;SGKSCRLR	3	8.9	2.1839	323.31	0	9.7939	0	0	0	0	0	0	0	0	0	0	0	0	0	0	0	0	0	0	0	0	0	0	0	0	0	0	0	0	0	0	7.64832	0	0	0	0
A0A7J6DKX2	A0A7J6DKX2_CANSA	Uncharacterized protein	G4B88_003641	Cannabis sativa (Hemp) (Marijuana)		membrane [GO:0016020]		LLPLKSIELSINLSGIK	1	16.8	2.1842	323.31	0	0	0	0	0	0	0	0	0	0	0	0	0	0	0	0	0	0	0	0	0	0	0	0	0	0	0	0	0	0	0	0	0	0	0	0	0
A0A7J6DKX5	A0A7J6DKX5_CANSA	FAD dependent oxidoreductase domain-containing protein	G4B88_031058	Cannabis sativa (Hemp) (Marijuana)		cytoplasm [GO:0005737]	oxidoreductase activity [GO:0016491]	FELLSCLCR;IVVCGDR;NGAPVTLVK	3	14.5	2.1843	323.31	0	0	5.80653	0	0	0	0	0	0	0	0	0	0	0	0	0	0	5.65117	0	0	0	0	0	0	5.41876	0	0	0	5.2201	4.47897	4.43703	0	0	0	0	0	0
A0A7J6DKX7	A0A7J6DKX7_CANSA	Uncharacterized protein	G4B88_015252	Cannabis sativa (Hemp) (Marijuana)				GILGIFGPNLPKGK;NNSDATESAADNNK	2	45.2	2.1844	323.31	0	0	0	0	8.74271	0	0	5.19967	0	0	0	0	0	0	0	0	0	0	0	0	0	0	0	0	0	0	0	0	0	0	0	6.60231	0	0	0	0	0
A0A7J6DKX8	A0A7J6DKX8_CANSA	Uncharacterized protein	G4B88_020486	Cannabis sativa (Hemp) (Marijuana)	defense response to other organism [GO:0098542]		ADP binding [GO:0043531]	ADEASSSSYVHKQKELR;CFALYCERIEK;CIGQGDQQHDVDSNYR;CISQGDQQHDGDSR;CSGLPLAIIVLAGLLSKKHTIR;CYSIGTDPSDSNDDEER;CYSIGTDPSDSNDDEERKK;CYSIGTDSSDSNDDEER;DADACVRNGDERVR;DDPMPTLEK;DGSLRCLALYGGKIEYR;DIEELVTLLTEKENSRK;DLCVSKAQEENFLHFTDWQNKR;DLLLSDILQQESLK;EGIDVHK;ELYNFQK;ENPHMHKVISLCGMGGLGK;ENSLDLEDVIETYVLK;ERMEEGGDDFHK;FGKFLRSTK;GDEMVCSR;GVSGVLGLSYSELPR;HLKPCFLYLAR;ILRHACNHFLK;KHTLYEWELMK;KIDGSLRCFALYCER;KKELAV…	51	27	2.1846	323.31	0	7.87098	0	0	13.0411	0	8.50783	9.42675	9.30044	0	0	0	7.66107	0	0	0	9.27861	0	0	4.40163	3.1388	3.74352	0	0	3.77495	0	0	6.24491	0	0	0	0	0	0	0	0	3.89879
A0A7J6DKX9	A0A7J6DKX9_CANSA	FAD-binding PCMH-type domain-containing protein	G4B88_008646	Cannabis sativa (Hemp) (Marijuana)			FAD binding [GO:0071949]; oxidoreductase activity [GO:0016491]	AMGEDLFWAIR;DLDIGRNKK;IMDHSFPELGLIK;LVSVPEK;LVSVPEKVTVFR;LYEYMAPYVSMSPR;QSRVWGEK;QSRVWGEKYFK;STSDGAK;TLEQGAK;VGGMMSR;VTVFRITKTLEQGAK	12	14.5	2.1847	323.31	0	0	0	0	0	0	0	0	0	0	0	0	0	0	0	0	0	0	0	0	0	0	0	0	0	0	0	0	0	0	0	0	0	0	0	0	0
A0A7J6DKY1	A0A7J6DKY1_CANSA	Uncharacterized protein	G4B88_003640	Cannabis sativa (Hemp) (Marijuana)				SDETLKYYWCFHK;VLFVGTDQLSR;YKSDETLKYYWCFHK;YYWCFHK	4	32.1	2.1848	323.31	0	0	0	0	0	0	0	0	0	10.7149	0	0	0	0	0	0	0	0	0	0	0	0	0	0	0	0	0	0	0	0	0	0	0	0	0	0	0
A0A7J6DKY5	A0A7J6DKY5_CANSA	AAA+ ATPase domain-containing protein	G4B88_027000	Cannabis sativa (Hemp) (Marijuana)	defense response to other organism [GO:0098542]	membrane [GO:0016020]	ADP binding [GO:0043531]; ATP hydrolysis activity [GO:0016887]	AELLRMRLK;AYQTFNSRSR;EDEEIKVEDLIR;EIGELRRLQVLDLR;EMDMVGCPKQSLFRHNK;FCAANSCVVFPLLSSLR;HNKVIFPMVK;HNKVIFPMVKELR;IECPLLSR;IEEITLQLR;IICHGNQLPR;ILKNIMAAVGDGNR;ITISQTPNTK;LGEEETHMER;LKQEEESGILLILDDIWK;LQIMECPK;LSYDFLGRHEEEAK;MHDVIRDVCLTIGK;MLLTSRSQR;NCDRLKNLFPLSVAK;NSNFTGIEEMHDK;NVNVRNCDR;QEEESGILLILDDIWK;QSLFRHNKVIFPMVK;RNVSLVEIK;TMLADEIGRR;VMNFPYLDQLYLSECPK;VNEALNNCHEIEADVR;VVKITISQTPNTK;YIFNSRDVIQR	30	19.3	2.1851	323.31	10.9519	8.49033	11.0725	0	8.20501	9.9512	0	10.7016	0	0	0	0	0	0	0	9.66423	0	0	7.79999	8.77225	8.10559	9.6245	0	8.58624	10.5962	0	11.1547	10.994	10.4062	0	9.85089	0	0	0	0	0	0
A0A7J6DKY6	A0A7J6DKY6_CANSA	KOW domain-containing protein	G4B88_012606	Cannabis sativa (Hemp) (Marijuana)	translation [GO:0006412]	mitochondrion [GO:0005739]; ribosome [GO:0005840]	RNA binding [GO:0003723]; structural constituent of ribosome [GO:0003735]	AAEKLIRHWK;GVGMPDL;IGTKYLEDGTKVR;LIRHWKIVR;TYDAKRGVGMPDL	5	24.5	2.1852	323.31	8.87292	0	3.24779	0	0	0	0	0	0	0	11.0594	8.7118	0	0	0	0	0	0	0	1.77062	18.268	18.0224	2.4426	3.68314	0	0	0	0	18.3344	0	0	0	7.27202	7.20506	6.96717	0	0
A0A7J6DKY8	A0A7J6DKY8_CANSA	Retrotransposon Copia-like N-terminal domain-containing protein	G4B88_020992	Cannabis sativa (Hemp) (Marijuana)				SLAPLTIK;TNYPYWR	2	5.9	2.1853	323.31	0	7.02591	0	0	0	0	3.34724	0	4.18484	0	4.37629	0	7.00663	6.93664	6.31368	4.82985	4.59634	5.90891	0	3.58676	6.33989	6.30117	0	0	0	0	4.56748	0	3.15549	0	0	0	5.44367	0	0	0	0
A0A7J6DKY9	A0A7J6DKY9_CANSA	Cytochrome P450	G4B88_003637	Cannabis sativa (Hemp) (Marijuana)			heme binding [GO:0020037]; iron ion binding [GO:0005506]; monooxygenase activity [GO:0004497]; oxidoreductase activity, acting on paired donors, with incorporation or reduction of molecular oxygen [GO:0016705]	CEINGYEIPMK;DHRNTMSR;EAQQLSATAVAR;ELLSPAR;ESREKCEINGYEIPMK;GNNFEFIPFGAGR;IMEDIIKDHRNTMSR;KGLVDESLIDEMEYLK;SSRIMEDIIKDHR;SVVKETLR;SVVKETLRLHPPGPLLLPR;VMKKTQDEVR;YESFNLRSSR	13	17.8	2.1855	323.31	0	0	12.8329	0	0	0	0	0	0	0	10.6205	0	0	0	0	0	0	10.0721	0	0	0	0	0	0	0	0	0	0	7.64299	0	0	0	0	0	0	4.09322	0
A0A7J6DKZ0	A0A7J6DKZ0_CANSA	AAA+ ATPase domain-containing protein	G4B88_026996	Cannabis sativa (Hemp) (Marijuana)	defense response to other organism [GO:0098542]		ADP binding [GO:0043531]; ATP hydrolysis activity [GO:0016887]	AELLRMRLK;ALESSEAISLFK;DIAMIGELK;DVCIVIAKGDDDHDDHK;EDEEIQVEDLMR;EIGALQRLQVLDLR;EIGALQRLQVLDLRGCR;EIQQHIAEK;EVYVRCCGRLK;FQGWDKIEEGGIR;GHRMMKNIAMCEDER;GIVCLLTMEFVISIGAK;GYESFDSR;GYESFDSRGEILK;GYESFDSRR;HQLSRKANK;KIKVEDCEGMEDIIR;LEEKDSTGKR;LERYEICIEDENSKK;LERYNISIGVK;LEYLHLWSLPNLKRFCK;LFLHKYHTIRTLK;LGEEETQLQR;LGEEETQLQRGFFPK;LIHHITIRK;LQSSNFTGIGEMR;LQSSNFTGIGEMRDK;LSYDFLGRHEEEAK;LTVLYLSVSSEHVFR;MIVL…	47	16.9	2.1856	323.31	6.16177	6.87344	5.41613	0	4.07459	0	4.09322	8.65145	8.09598	3.67152	0	0	0	0	0	12.4542	3.22293	7.97739	10.5069	10.1293	0	9.21733	0	11.5012	0	0	2.30545	7.01792	0	0	0	8.46797	7.98527	10.6943	8.0562	12.4711	8.21383
A0A7J6DKZ2	A0A7J6DKZ2_CANSA	SRR1-like domain-containing protein	G4B88_027007	Cannabis sativa (Hemp) (Marijuana)	microtubule-based process [GO:0007017]	cytoplasm [GO:0005737]; nucleus [GO:0005634]		ENQEGGTLKNVVSK;IDMVIYCIGSIKHREK;NVVSKLQSSK;SRLQLSLALLLKEK	4	23.1	2.1857	323.31	0	0	0	0	0	0	0	0	0	0	0	0	0	0	0	0	0	0	0	0	8.03766	0	0	0	0	0	0	0	0	0	0	0	0	0	0	0	0
A0A7J6DKZ3	A0A7J6DKZ3_CANSA	Transposase Tnp1/En/Spm-like domain-containing protein	G4B88_020488	Cannabis sativa (Hemp) (Marijuana)				AQAIRAKNMYNHR;EYDDTYSCVFIEKIIK;GEIEGPAKEVADRIVEYR;GVTQTQFFK;GVTQTQFFKTPRPR;KQVEEGTLVEEGK;LKTMVMGWPDMYAPQIK;LSVTRYPKPGLTTTLKK;LTPEWEK;LTPEWEKK;QVEEGTLVEEGK;SDIWMRMHTNKK;TGRGGAK;TKLTSQLIYKYK;TMVMGWPDMYAPQIK;TVGEAIGCYVAWPR;VDGKEYDDTYSCVFIEK;VRGMGRGVTQTQFFK;YNDWRKVPK	19	26.3	2.1838	323.31	0	6.83895	7.65578	0	0	7.94492	0	0	0	0	10.8329	0	0	0	10.3393	0	0	0	0	0	0	8.82318	0	7.65371	0	10.139	8.97994	9.60459	10.006	0	0	9.18195	9.46295	0	0	13.6161	9.82118
A0A7J6DKZ4	A0A7J6DKZ4_CANSA	Uncharacterized protein	G4B88_016796	Cannabis sativa (Hemp) (Marijuana)	response to abscisic acid [GO:0009737]			AQLDRSLLRR;ATMEQLLR;LVWDKGVSVK;NTSTIPSSPQTTTSVR;SVLSKVKEK;TPCKATMEQLLR;TVSETESQK	7	16.2	2.1837	323.31	0	0	0	0	0	0	6.59523	0	0	0	6.30889	0	0	0	0	0	0	0	0	0	0	0	0	0	0	0	0	0	0	0	0	0	7.85661	5.25908	0	7.29223	0
A0A7J6DKZ7	A0A7J6DKZ7_CANSA	Myosin motor domain-containing protein	G4B88_011067	Cannabis sativa (Hemp) (Marijuana)	actin filament organization [GO:0007015]; vesicle transport along actin filament [GO:0030050]	cytoplasm [GO:0005737]; myosin complex [GO:0016459]; vesicle [GO:0031982]	actin filament binding [GO:0051015]; ATP binding [GO:0005524]; microfilament motor activity [GO:0000146]	EHDIRLLLRAWVF;LRTMISSKEHDIR;VVAAILHLGNIKFAK	3	20.8	2.1834	323.31	0	0	0	0	0	0	0	0	0	0	0	0	0	0	0	0	0	0	0	0	0	0	0	0	0	0	0	0	0	0	0	0	0	0	0	0	0
A0A7J6DKZ8	A0A7J6DKZ8_CANSA	Aminotransferase class I/classII large domain-containing protein	G4B88_018653	Cannabis sativa (Hemp) (Marijuana)	ceramide biosynthetic process [GO:0046513]; sphingosine biosynthetic process [GO:0046512]	endoplasmic reticulum membrane [GO:0005789]; serine palmitoyltransferase complex [GO:0017059]	pyridoxal phosphate binding [GO:0030170]; serine C-palmitoyltransferase activity [GO:0004758]	ENSNFFR;ENSNFFRSELQK;GSGATVR;ICISASHSR;LPEIIAICKKYK;QLPDSDSKK;TLNRTSNTTK;VDGGTTTLHVELEK;VGDLVGIK;YFPAEPSKQLPDSDSK	10	18.2	2.1817	323.31	0	4.14731	0	0	8.4363	0	0	0	10.8222	0	0	0	0	9.0232	9.00815	0	0	0	0	0	0	0	0	0	8.58508	0	0	0	8.07633	0	0	0	0	0	7.6034	8.0284	0
A0A7J6DKZ9	A0A7J6DKZ9_CANSA	Uncharacterized protein	G4B88_007060	Cannabis sativa (Hemp) (Marijuana)	endocytic recycling [GO:0032456]; protein transport [GO:0015031]	endosome [GO:0005768]		DVYLQSTIKFLGK;DVYLQSTIKFLGKR;LMETAKSCLSR;RDVYLQSTIKFLGK;RFPPLSSFEISSQICV;VKDVDEILSSVR	6	29.1	0.9961	3.9921	0	0	0	0	0	0	0	0	0	0	0	0	0	0	0	0	0	0	0	0	0	0	0	0	0	0	0	0	0	0	0	0	0	0	0	0	0
A0A7J6DL00	A0A7J6DL00_CANSA	Reverse transcriptase zinc-binding domain-containing protein	G4B88_007059	Cannabis sativa (Hemp) (Marijuana)				AEAQSSPVYSMATFLIPK;AVWFASRWALRSDSLCFDSPR;DLVTIVAM;EKICSKIEGWQCK;LKMFLWKLCR;LLSQAGR;LPRSQEDLLVWK;MFLWKLCR;NETCWLIADGSK;RLPRSQEDLLVWK;TPCLETDQAVR	11	23.4	2.1818	323.31	12.3225	0	0	0	0	0	0	0	0	0	0	0	0	0	0	0	0	0	0	0	0	0	0	0	0	0	0	0	0	0	0	0	0	0	0	0	0
A0A7J6DL02	A0A7J6DL02_CANSA	Glycosyltransferase (EC 2.4.1.-)	G4B88_003638	Cannabis sativa (Hemp) (Marijuana)			UDP-glucosyltransferase activity [GO:0035251]	ELMEGEVGK;GGSSWETLK;GIVVRDWVNQMEILK;GLEYSNVNFFWVLRK;MVKELMEGEVGK;QTETETVVSDFPWIK	6	14.3	2.1821	323.31	0	8.94784	0	0	0	0	0	0	0	0	0	0	0	0	0	0	0	0	0	0	0	0	0	0	0	0	0	0	0	0	0	0	0	0	0	0	0
A0A7J6DL03	A0A7J6DL03_CANSA	AAA+ ATPase domain-containing protein	G4B88_027006	Cannabis sativa (Hemp) (Marijuana)			ADP binding [GO:0043531]; ATP hydrolysis activity [GO:0016887]	AELLGMRMKQDESK;AILPFGKLESLQLKK;AISFLDYDDFDNLPQK;ALDLSMSYSITRLPK;ALDLSVCPSIERLPK;DEDIWKDALR;DVCIVIAKEEHGHR;EEHGHRMMNNITSAAMYEEFVFHER;EIGALKRLQVLDLR;EIQQHIAEK;ELGNLQR;FCEEDYYCIECPLSQMR;FCSTTDSSLCK;GCNNMKYLFSSSLAR;GSFNQLRK;GVYTVKDTR;GYESFDSR;HQLSRKANK;IDLLPKLESLGLYNLLSLQRFCSAEK;IGLYGMGGIGKTMLAK;ILKNIMAAVGDAANRR;KVDVSDCDR;LEDLNNATQRMER;LERYQICIGVEHFSFSR;LFTEKLERYQICIGSR;LHVNGCEK;LSIYGCEK;MEQLIVEKMNTE…	49	18.9	2.1822	323.31	0	0	9.37691	16.189	8.52701	0	0	0	0	10.5787	10.7678	9.66814	4.50799	10.4334	0	8.13709	8.52485	10.3119	0	0	10.662	0	0	0	8.3572	8.12205	12.008	6.94907	5.17229	0	7.26444	0	0	0	4.79155	6.17431	10.4895
A0A7J6DL04	A0A7J6DL04_CANSA	UDP-glycosyltransferases domain-containing protein	G4B88_026248	Cannabis sativa (Hemp) (Marijuana)			UDP-glucosyltransferase activity [GO:0035251]	FGASQLREIASGLKR;KLMEGDHNVVMRK;KSVEEGGSSFTAIGK;LFITILSMK;RRTQLIIK	5	6.4	2.1824	323.31	0	0	0	0	0	0	0	10.3046	0	0	0	0	0	0	0	0	0	0	0	0	0	0	0	0	0	0	11.3337	0	0	0	0	0	0	0	0	0	0
A0A7J6DL05	A0A7J6DL05_CANSA	RanBD1 domain-containing protein	F8388_011694 G4B88_022021	Cannabis sativa (Hemp) (Marijuana)	mRNA transport [GO:0051028]; nucleocytoplasmic transport [GO:0006913]; protein transport [GO:0015031]	cytoplasm [GO:0005737]; nuclear pore [GO:0005643]	GTPase activator activity [GO:0005096]	ASKEPEHEPR;DGNQWKER;FDKDGNQWKER;GAGTVKFLKHK;LFMETFQEVAESQQQK;TEEKAEEK;TEEKTEEK;TEEKTEEKEEK	8	29.5	2.1825	323.31	0	0	0	0	0	0	0	0	0	0	0	0	0	0	0	5.8676	0	0	0	0	0	0	0	6.32258	0	0	0	0	0	0	0	0	0	0	0	0	0
A0A7J6DL08	A0A7J6DL08_CANSA	SUEL-type lectin domain-containing protein	G4B88_007830	Cannabis sativa (Hemp) (Marijuana)			ATP binding [GO:0005524]; ATP hydrolysis activity [GO:0016887]; carbohydrate binding [GO:0030246]	AEFTDNTIQAR;AEFTDNTIQARTM;EIKAEFTDNTIQARTM;HLWVNGFSK;QQCFSNRYHVPR;SRLNDENK	6	7.7	2.1826	323.31	0	0	0	0	0	0	0	0	0	0	0	0	0	8.69202	0	0	0	0	0	0	0	0	0	0	0	0	0	0	0	0	8.19535	0	0	0	0	0	0
A0A7J6DL15	A0A7J6DL15_CANSA	Outer envelope membrane protein 7	F8388_007261 G4B88_008562 G4B88_009961	Cannabis sativa (Hemp) (Marijuana)				SSDDSEVATDE	1	14.9	2.1829	323.31	3.19815	0	0	0	0	0	4.60015	0	0	0	0	0	0	0	0	0	0	0	0	0	0	0	0	0	0	0	0	0	0	0	0	0	0	0	0	0	0
A0A7J6DL16	A0A7J6DL16_CANSA	Cytochrome P450	G4B88_003635	Cannabis sativa (Hemp) (Marijuana)		membrane [GO:0016020]	heme binding [GO:0020037]; iron ion binding [GO:0005506]; monooxygenase activity [GO:0004497]; oxidoreductase activity, acting on paired donors, with incorporation or reduction of molecular oxygen [GO:0016705]	AAFGNKSNDHDEFISIMEEIVK;AAIIVER;AAIIVERIIKLHTDQDK;AQDEMKYLKSVVK;AQDEVREIFGK;DLAQKHGPFMYLK;DLYLIPSKYDPPSMAK;DLYVIPSK;EEEAFNIVKDIASK;EKCDINGYEIPMK;EKCEINGYEIPIK;ETLRLHPPAAMLFPR;FGITICRKK;FGITTCR;FLESSIDFK;FTLTNDNIK;GLVDESSINEMK;GNNFEFIPFGAGR;GSNFEYIPFGAGRR;HEELDMAER;ICLQELLSPSRVKTFYPIR;ICVQELLTSSRVK;IINSHTDQDK;IINSHTDQDKEIK;ILERIVNLHIDQGKDIK;KAQDDVR;KAQDEVR;KICFQELLTPSRVK;KICSQELLSPSR;KICSQELLSPSRVR…	49	23.3	2.183	323.31	0	0	0	0	0	0	8.01787	7.90286	0	0	0	0	0	0	0	0	0	0	0	0	3.36541	0	0	0	4.25429	0	0	0	0	0	0	0	0	10.8172	0	0	0
A0A7J6DL19	A0A7J6DL19_CANSA	Calcium-dependent protein kinase 29	G4B88_011470	Cannabis sativa (Hemp) (Marijuana)	intracellular signal transduction [GO:0035556]; peptidyl-serine phosphorylation [GO:0018105]; protein autophosphorylation [GO:0046777]	cytoplasm [GO:0005737]; nucleus [GO:0005634]	ATP binding [GO:0005524]; calcium ion binding [GO:0005509]; calcium-dependent protein serine/threonine kinase activity [GO:0009931]; calcium/calmodulin-dependent protein kinase activity [GO:0004683]; calmodulin binding [GO:0005516]	DDNAPIK;DLKPENFLLASK;ELGRGQFGVTYLCK;ELGRGQFGVTYLCKEK;GKLINEK;GNCLFRWFK;GSYSEREAAK;GTILERPYDDIKSIYK;LGTRNREK;LSEAEIQQLMEAADVDR;MGNCLFRWFKR;MISKGSYSER;MLERDPTKR;SIYKLKK;WFKRIVSCFYR	15	25.2	0.99637	-6.1581	0	0	0	0	0	0	0	0	0	0	0	0	8.18502	0	0	0	0	0	0	0	0	0	0	0	0	0	0	0	0	0	0	0	0	0	0	0	0
A0A7J6DL21	A0A7J6DL21_CANSA	non-specific serine/threonine protein kinase (EC 2.7.11.1)	G4B88_007167	Cannabis sativa (Hemp) (Marijuana)	recognition of pollen [GO:0048544]	membrane [GO:0016020]	nucleotide binding [GO:0000166]; transferase activity [GO:0016740]	DGTTLVSEDETFR;GTQKYYRSGSWNGLR;NCSCMAYSNSDIR;NDNLNCSNANNHR;NFLRGAR;RNGLIEK;THDSDMK;YLGIWYNK	8	15.2	2.1833	323.31	0	0	0	0	0	0	0	0	0	0	0	0	0	4.7713	0	0	0	0	0	0	0	0	0	0	0	0	0	0	0	0	0	0	0	0	0	0	0
A0A7J6DL22	A0A7J6DL22_CANSA	Nuclear pore complex protein NUP214	G4B88_027004	Cannabis sativa (Hemp) (Marijuana)	RNA export from nucleus [GO:0006405]		structural constituent of nuclear pore [GO:0017056]	DSSNKTAEK;ELSPYCILMCLTLEGK;EVVQPDSALGKTQPSEK;FDENGGLHAGKRSTQSR;HVMEDWNAK;HVMEDWNAKGNYIALAR;KELHTSVETVK;KVIEIDEELDADR;QKLSSELELK;QVQSYHILHNTMSSQLAAAEK;SSVLKSYGQETAR;STQSRYGPSR;SYGQETAR;TKDVIALSLEIK;TSEELNSSK;TVNSHTLER;TVNSHTLERTALAR;VGEVQNLLDK;VIEIDEELDADRICSTDYFFDR;VSSSSEK	20	11	0.99615	4.498	0	0	0	0	0	0	0	0	0	0	0	0	0	0	0	0	0	0	0	0	0	0	0	0	0	0	0	0	0	0	0	0	0	0	0	0	0
A0A7J6DL27	A0A7J6DL27_CANSA	Uncharacterized protein	G4B88_031059	Cannabis sativa (Hemp) (Marijuana)				AQESRACNLYPHR;EVGHQITEFDRSEIWK;GGVRMIQEQMEK;MIQEQMEK;MTIAKGGDRWK;NDITKMVSEGRK;RIDSFTVGI;VSQDLKNQLWEHIK;VTRIGAWVR	9	31.6	0.99575	9.4098	0	0	0	0	0	0	0	0	0	0	0	0	0	0	0	0	0	0	0	0	0	0	0	0	0	0	0	0	0	0	0	0	0	0	0	0	0
A0A7J6DL34	A0A7J6DL34_CANSA	Uncharacterized protein	G4B88_007832	Cannabis sativa (Hemp) (Marijuana)		membrane [GO:0016020]		IESLMDRIHFR;KIESLMDRIHFR	2	7.2	2.2282	323.31	0	0	0	10.9166	0	0	0	0	0	0	0	0	0	0	0	0	0	0	0	0	0	0	0	0	0	0	0	0	5.65813	5.74058	0	0	0	0	0	0	0
A0A7J6DL35	A0A7J6DL35_CANSA	NAC domain-containing protein	G4B88_011468	Cannabis sativa (Hemp) (Marijuana)	regulation of DNA-templated transcription [GO:0006355]		DNA binding [GO:0003677]	CQNLQDYYALYKVFK;CQNLQDYYALYKVFKK;LKVSTDWVMHEYTLDEEELK;SAIVETPVER;TLVFNKGHAPQAFR	5	27.5	2.1941	323.31	0	0	0	0	0	0	0	0	0	0	0	0	0	0	0	0	0	0	0	0	0	0	0	0	0	0	0	0	0	0	0	0	8.14512	9.28501	7.85025	0	0
A0A7J6DL36	A0A7J6DL36_CANSA	PPM-type phosphatase domain-containing protein	G4B88_026328	Cannabis sativa (Hemp) (Marijuana)	peptidyl-threonine dephosphorylation [GO:0035970]		protein serine/threonine phosphatase activity [GO:0004722]	DLHWFGTWK;DLHWFGTWKESFFK;IIKSKGR;LVECAARAWKSK;SKGRVFCLEDEPGVYR;TYAAIDQELK	6	15.8	2.2284	323.31	0	0	0	0	0	0	0	0	0	0	0	0	0	0	0	0	0	0	0	0	0	0	0	0	0	0	0	0	0	0	0	0	0	0	0	0	0
A0A7J6DL38	A0A7J6DL38_CANSA	Anion-transporting ATPase-like domain-containing protein	G4B88_011237 G4B88_013287	Cannabis sativa (Hemp) (Marijuana)	post-translational protein targeting to endoplasmic reticulum membrane [GO:0006620]	GET complex [GO:0043529]	ATP binding [GO:0005524]; ATP hydrolysis activity [GO:0016887]	LLKLKQK;MATSCATSTFSPLLNK;SIGKLLKLK;SVFGQEQPK;VIQFLDSPEYSMFTR;VYRLSETDKLER	6	14.6	0.99622	4.2132	0	0	0	0	0	0	0	0	0	0	0	0	0	0	0	0	0	0	0	0	0	0	0	0	0	0	0	0	0	0	0	0	0	0	0	0	0
A0A7J6DL42	A0A7J6DL42_CANSA	CCR4-NOT transcription complex subunit 10	G4B88_011111	Cannabis sativa (Hemp) (Marijuana)	mRNA catabolic process [GO:0006402]; negative regulation of translation [GO:0017148]	CCR4-NOT complex [GO:0030014]		ALNNCASLR;GNHRKAIK;LINGSSLESQLEYAR;SDVIIYVIGKGKWR	4	9.1	2.2754	323.31	0	0	0	0	0	0	0	0	0	0	0	0	0	0	0	0	0	0	0	0	0	0	0	0	0	0	0	0	0	0	0	0	0	0	0	0	0
A0A7J6DL43	A0A7J6DL43_CANSA	Ceramidase	G4B88_027671	Cannabis sativa (Hemp) (Marijuana)	ceramide metabolic process [GO:0006672]	membrane [GO:0016020]	hydrolase activity, acting on carbon-nitrogen (but not peptide) bonds, in linear amides [GO:0016811]	INLSVKYWENCLVSMK;MQWGRLRGLIFEVNQR	2	8.1	0.99611	10.688	0	0	0	8.67037	0	0	0	0	0	0	0	0	0	0	0	0	0	0	0	0	0	0	0	0	0	0	0	0	0	0	0	0	0	0	0	0	0
A0A7J6DL47	A0A7J6DL47_CANSA	Protein ELC-like	F8388_023328 G4B88_013275 G4B88_019967	Cannabis sativa (Hemp) (Marijuana)	endosome to lysosome transport [GO:0008333]; protein modification process [GO:0036211]; protein transport [GO:0015031]	ESCRT I complex [GO:0000813]	ubiquitin binding [GO:0043130]	EEQLNTGVK;EQFFHRAMGAK;NLSLMFGRDPPLYSQR;SIRLLSREQFFHR;WLIRQHLVSLTSSYPSLEPK	5	14.8	2.2756	323.31	0	0	0	0	0	0	0	0	0	0	0	0	0	0	0	0	0	0	0	0	0	0	0	0	6.6703	0	0	0	0	0	0	0	0	0	0	0	0
A0A7J6DL51	A0A7J6DL51_CANSA	Uncharacterized protein	G4B88_024792	Cannabis sativa (Hemp) (Marijuana)	'de novo' IMP biosynthetic process [GO:0006189]	cytosol [GO:0005829]	IMP cyclohydrolase activity [GO:0003937]; phosphoribosylaminoimidazolecarboxamide formyltransferase activity [GO:0004643]	DGDAIDCCNK;ESLRIALKK;IKNNCMLGIGSGQPNRR	3	37.1	2.2758	323.31	0	0	0	0	0	0	0	0	0	0	0	0	0	0	0	0	0	0	0	0	0	0	0	0	0	0	0	0	0	0	0	0	0	0	0	0	0
A0A7J6DL62	A0A7J6DL62_CANSA	Uncharacterized protein	G4B88_024805	Cannabis sativa (Hemp) (Marijuana)	tRNA methylation [GO:0030488]	cytoplasm [GO:0005737]		DEGLPSSSSEVFSIWWRK;FFILHDEVSMRFYLR;VLEFVNCNEK;VLEFVNCNEKK	4	19.3	2.2761	323.31	0	0	0	0	0	4.43576	0	0	0	0	0	0	9.70724	8.89181	0	0	0	0	0	0	0	0	0	0	0	0	0	0	0	0	4.76893	0	0	0	0	0	0
A0A7J6DL64	A0A7J6DL64_CANSA	Cytochrome P450	G4B88_015468	Cannabis sativa (Hemp) (Marijuana)	biosynthetic process [GO:0009058]	membrane [GO:0016020]	heme binding [GO:0020037]; iron ion binding [GO:0005506]; monooxygenase activity [GO:0004497]; oxidoreductase activity, acting on paired donors, with incorporation or reduction of molecular oxygen [GO:0016705]	AEDLLDILISLK;AMEVVNKYQGSLVKER;ATVVSPCDDQWR;DNKKVEDLLDVLISLK;DSNNNKK;EDGGPGK;FKLLFNNNNK;HPEMLEKATQEIDR;LAWLLDKR;LLQCFAWKIPK;LLQCFNWK;NPTVWDDQPLVFNPDR;RMIFGRR;RTQEADNLVR;RYFGKGR;SVRKAMEVINK;WFDLDGHQTSVR;WLHDLMNDFNTDIACIR	18	20.9	2.2753	323.31	0	0	0	0	0	0	0	7.48776	0	0	0	0	0	0	0	0	0	0	9.52201	0	0	0	0	4.94949	0	0	0	0	0	0	0	0	8.77597	0	0	0	0
A0A7J6DL71	A0A7J6DL71_CANSA	NADH:flavin oxidoreductase/NADH oxidase N-terminal domain-containing protein	G4B88_016980	Cannabis sativa (Hemp) (Marijuana)			FMN binding [GO:0010181]; oxidoreductase activity [GO:0016491]	ILLKALLR;QFVQRLPLK;VSNAEPKFVAYENSK	3	15.1	2.2763	323.31	0	6.96636	0	0	0	0	0	11.7781	0	0	12.0677	0	0	0	0	0	0	0	0	0	0	0	0	0	0	0	0	0	0	0	9.07117	11.3913	0	0	0	0	0
A0A7J6DL74	A0A7J6DL74_CANSA	Uncharacterized protein	G4B88_029725	Cannabis sativa (Hemp) (Marijuana)				DRNDSPEALLWSSLPANLLK;EDNELILNNK;IIDQSNEIVPLKDK;LEWAKGDSTKEIK;MDLVKVMFGK;NLASLVATEAQKEATK;SGIIRGKQQEQTSQENVHMNLSSNNR;SNSSSENDGLMETVDR	8	24.4	2.2766	323.31	0	0	0	0	0	0	0	0	0	0	0	0	0	0	0	0	0	0	0	0	0	0	0	0	0	0	0	0	0	0	0	0	0	0	0	0	0
A0A7J6DL78	A0A7J6DL78_CANSA	Piezo non-specific cation channel R-Ras-binding domain-containing protein	G4B88_016977	Cannabis sativa (Hemp) (Marijuana)	cellular response to mechanical stimulus [GO:0071260]; detection of mechanical stimulus [GO:0050982]; regulation of membrane potential [GO:0042391]; response to stress [GO:0006950]	membrane [GO:0016020]	mechanosensitive monoatomic ion channel activity [GO:0008381]; monoatomic cation channel activity [GO:0005261]	APYPPVGFSILR;AYLYNYFWESSK;AYLYNYFWESSKESRK;CVLDWSCTTTSLTMYDWLK;CWLGTIADDPR;DASVQIEIKTISGR;EFVFILMAIFFLIVLDR;EHLQHICKSQEQKCLR;EVLNGTANSFTIR;FGMPNKSALYR;FTRDRPKGK;IESGINRLLKILHDQR;ILHDQRCK;ILISYYVVFMFSCFK;IVLGMILIFLLFEHKLR;IYRSPHMLLEYTK;KEHLQHICKSQEQK;LEDIHGSLFLVKCDVELNR;LLIWHSEK;LTLFETTLCEK;NHLQQDHVKR;NLQVEKMKSEMLNLK;QPAAQVPCHDCWR;QPAAQVPCHDCWRSFEVYYSFCQK;SFEVYYSFCQK;SQEQKCLRNLQVEK;SVLLYSEQIETCK;T…	34	16.9	2.2768	323.31	0	0	0	0	0	0	0	0	0	0	0	0	0	0	0	0	0	0	0	0	0	3.92391	0	0	0	0	0	0	0	0	3.34582	0	0	3.8539	0	0	0
A0A7J6DL80	A0A7J6DL80_CANSA	DUF1985 domain-containing protein	G4B88_000143	Cannabis sativa (Hemp) (Marijuana)				AKEEKDK;EDLEKWFLIRDR;EMEPSCELEFDPK;FLSGEFDDDVDAVK;GVYADFIK;GVYADFIKAK;IAGDIDPPFDFSIAQINDK;IFPDLTIKVIQEQVRAR;KEMEPSCELEFDPK;LGKALVCIQEDQK;MAIVFLLSHYLYGYENGKR;MGNNKWNIALPHLALVR;MLNWESTYK;RIANTYPR;RVMTTCTYFVATIK;SILFDASVNK;TFHYMNLAFK;WNIALPHLALVR	18	30.8	0.99582	-3.5099	0	0	0	0	0	0	0	0	0	0	0	0	0	0	0	0	0	0	0	0	0	0	0	0	0	0	0	0	0	0	0	0	0	0	0	0	0
A0A7J6DL85	A0A7J6DL85_CANSA	Uncharacterized protein	G4B88_022257	Cannabis sativa (Hemp) (Marijuana)				ISEIEPEQEK;QSLHEPFLERED;RISEIEPEQEK;TEAKTTTAMDPTTVK;WRPLALRPLLLPK	5	47.2	2.2768	323.31	0	0	0	0	0	0	0	7.39369	7.65069	0	0	14.1677	7.71891	0	0	0	0	0	0	0	0	0	0	0	0	0	0	0	0	0	0	5.59039	0	0	0	0	1.90497
A0A7J6DL87	A0A7J6DL87_CANSA	DUF1985 domain-containing protein	G4B88_017014	Cannabis sativa (Hemp) (Marijuana)				EDVRNMKK;EIWFKFGDENFR;EWDLYFKPSEK;MENVSDDEDR;TRSSISPSHSVK;YFCDQSMTISAVEHR	6	23.6	2.277	323.31	0	0	0	0	8.54539	0	0	0	0	7.83086	0	0	0	0	0	0	0	0	0	0	0	0	0	0	0	0	0	0	0	0	0	0	0	0	0	0	0
A0A7J6DL92	A0A7J6DL92_CANSA	stearoyl-[acyl-carrier-protein] 9-desaturase (EC 1.14.19.2)	F8388_025692 G4B88_004531 G4B88_015466	Cannabis sativa (Hemp) (Marijuana)	fatty acid biosynthetic process [GO:0006633]	chloroplast stroma [GO:0009570]	metal ion binding [GO:0046872]; stearoyl-[ACP] desaturase activity [GO:0045300]	AQDYVCKLPQRIR;DETGASPTSWGIWTR;ELRERAK;ETENGKKPYSPPK;HETAYTK;KKISMPAHLMYDGK;LAQICGTIAADEK;LAQICGTIAADEKR;LCMASTLHSISK;LEERAQGR;LPQRIRK;LSSMINFPTHNVSSKPHTLR;TENNPYLGFIYTSFQER;TKQASMVPFSWIFGR;YLYLSGR;YLYLSGRVDMKQVEK	16	43.5	2.2764	323.31	0	8.0648	0	0	0	0	0	0	8.71342	0	0	0	0	0	0	11.57	0	0	0	0	0	0	7.16942	0	0	0	0	0	0	0	0	0	0	0	0	0	0
A0A7J6DL94	A0A7J6DL94_CANSA	Protein kinase domain-containing protein	G4B88_017010	Cannabis sativa (Hemp) (Marijuana)	protein phosphorylation [GO:0006468]	membrane [GO:0016020]	ATP binding [GO:0005524]; protein kinase activity [GO:0004672]	IILATRTIIGILFIIGLIIYKWR;KESVQEDIITEEQEDK;LGEGGFGTVYKGK;TIIGILFIIGLIIYKWR;YAYSDIK	5	22.4	2.2751	323.31	0	0	0	0	0	0	0	0	4.46741	4.45766	0	0	0	0	7.82056	0	0	0	0	0	0	0	0	0	0	0	7.23228	0	0	0	0	0	0	0	0	0	0
A0A7J6DL96	A0A7J6DL96_CANSA	Uncharacterized protein	G4B88_015474	Cannabis sativa (Hemp) (Marijuana)	defense response to virus [GO:0051607]; regulatory ncRNA-mediated post-transcriptional gene silencing [GO:0035194]	cytoplasm [GO:0005737]; ribonucleoprotein complex [GO:1990904]	RNA binding [GO:0003723]; RNA endonuclease activity [GO:0004521]	ALVSAQQHTEEIIQDLYK;DGVSDGQFNR;DIVKELGTLNYLGNVRVAYDGR;ELGTLNYLGNVR;GVKVTCRHLDDTMLFK;IVERQRCCK;KMINGGHVK;NFNVRYNSTPLDDHVR;QIFRQNNYNDQNLVR;QNNYNDQNLVR;SFYHDTMSR;VGGRNTVLSDALNK;VGGRNTVLSDALNKR;VLLYEMDAIR;VTCRHLDDTMLFK	15	19.1	2.2742	323.31	0	0	0	0	0	0	0	0	0	0	0	0	0	0	0	0	0	0	0	0	0	0	0	0	7.46712	0	0	0	0	0	0	0	0	0	0	0	0
A0A7J6DL99	A0A7J6DL99_CANSA	Uncharacterized protein	G4B88_000618	Cannabis sativa (Hemp) (Marijuana)	Group II intron splicing [GO:0000373]; mRNA cis splicing, via spliceosome [GO:0045292]; photosystem I assembly [GO:0048564]			ELGEMMEQWRRSK;MKHLSAPVLEMK	2	29.1	2.2749	323.31	0	0	0	0	0	0	0	0	0	0	0	0	0	0	0	0	0	0	0	0	0	0	0	0	0	0	0	0	0	0	0	0	0	0	0	0	0
A0A7J6DLA4	A0A7J6DLA4_CANSA	Methyltransferase type 11 domain-containing protein	G4B88_014995	Cannabis sativa (Hemp) (Marijuana)	methylation [GO:0032259]		S-adenosylmethionine-dependent methyltransferase activity [GO:0008757]	DGYEDIMNIDISSVAIEMMKR;LLNRPLCQITYGDPRVR;MPHLNKPVYNWK;VLMVGCGNAVMSEDMVK;YMQMDVR;YSALRPFVR;YSALRPFVRNYFPTSSR	7	33.5	2.2731	323.31	0	4.69482	0	11.694	0	10.608	10.3889	10.5295	0	0	0	10.233	11.4125	0	11.5688	0	9.03549	8.57954	0	12.2569	10.125	0	0	12.2614	10.6423	10.3039	10.3651	10.543	10.4094	10.3145	0	0	0	0	0	0	0
A0A7J6DLA5	A0A7J6DLA5_CANSA	PGG domain-containing protein	G4B88_015093	Cannabis sativa (Hemp) (Marijuana)		membrane [GO:0016020]		EEILWFQEVR;ESEKWMKK;KIVIPAFRNK;LIHEVGLSK;NIFYYAVKYR;NIFYYAVKYRQVEIFK;RSPNENTTLETTSPR;RSPNENTTLETTSPRR;RVFGWYHEIENREAR;SPNENTTLETTSPR;VFGWYHEIENR;VFGWYHEIENREAR	12	13.3	2.2732	323.31	0	0	11.4757	0	0	0	0	0	0	0	7.84681	0	0	0	0	0	0	0	0	0	0	0	0	0	0	0	8.62852	0	0	0	0	0	0	0	10.6472	0	0
A0A7J6DLA6	A0A7J6DLA6_CANSA	Uncharacterized protein	G4B88_015484	Cannabis sativa (Hemp) (Marijuana)				AASIPLDPNDELHR;HDSSSSSS;NAHVMTFEVGAVLEDSK	3	28.3	2.2734	323.31	0	0	0	0	0	0	0	0	0	0	0	0	0	0	0	0	0	0	0	0	0	0	0	0	0	0	0	0	0	0	0	0	0	0	0	0	0
A0A7J6DLA7	A0A7J6DLA7_CANSA	ASCH domain-containing protein	F8388_005398 G4B88_005668	Cannabis sativa (Hemp) (Marijuana)		nucleus [GO:0005634]	transcription coactivator activity [GO:0003713]	FSLKPGSIAAHYPRSK;GRLWIHAASK;LLIPFEMR;QMKNRSSEEK;VPDEATIKAMEQFYR	5	18.9	2.2735	323.31	0	0	0	0	0	0	0	0	0	0	0	0	0	0	0	0	0	0	0	0	0	0	0	0	0	0	0	0	0	0	0	0	0	0	0	1.89763	0
A0A7J6DLB0	A0A7J6DLB0_CANSA	Ubiquitin-like protein ATG12	G4B88_015473	Cannabis sativa (Hemp) (Marijuana)	autophagosome assembly [GO:0000045]; autophagy of mitochondrion [GO:0000422]; C-terminal protein lipidation [GO:0006501]; nucleophagy [GO:0044804]	Atg12-Atg5-Atg16 complex [GO:0034274]; phagophore assembly site membrane [GO:0034045]		ATGDAPILKQAK;DVDKRLVALPEIR;KMEEERIEAEK;LVALPEIR;MEEERIEAEK	5	15.3	2.2737	323.31	0	0	0	0	0	0	0	0	0	0	0	0	9.89937	0	9.85588	0	0	0	0	0	0	0	0	0	0	0	0	0	0	0	0	0	0	0	0	0	0
A0A7J6DLB1	A0A7J6DLB1_CANSA	Ancestral coatomer element 1 Sec16/Sec31 domain-containing protein	G4B88_015002	Cannabis sativa (Hemp) (Marijuana)	COPII-coated vesicle cargo loading [GO:0090110]; endoplasmic reticulum organization [GO:0007029]; intracellular protein transport [GO:0006886]	COPII vesicle coat [GO:0030127]; endoplasmic reticulum exit site [GO:0070971]	structural molecule activity [GO:0005198]	DIPVVGETPSSER;DIPVVGETPSSERFNR;DQYLKISRSPYLK;ETLALLCSFASR;ETWGLLK;IGALFAK;LEESESDDER;LFGSDEVTPELEILK;LFGSDEVTPELEILKER;LSWSKPTDSGSEK;LVSFQTK;SLSTEHEK;SLSTEHEKSYVDR;TVEIWSKSLSTEHEK;YFLPQANGMSAISG	15	13.3	2.2738	323.31	7.55367	0	9.61066	0	0	10.7438	0	0	0	0	0	0	9.37334	6.33117	9.54516	0	0	0	0	0	0	0	0	0	0	8.74769	0	0	0	0	0	0	0	0	0	0	0
A0A7J6DLB2	A0A7J6DLB2_CANSA	Uncharacterized protein	G4B88_015006	Cannabis sativa (Hemp) (Marijuana)				IPNIILDRK;ITFGRCKK;QAPLISLKKITFGR;VQRETGEDWPIIAR	4	42.6	2.2739	323.31	0	0	0	0	0	0	0	0	0	0	6.17674	0	0	0	0	0	0	0	0	0	0	0	0	0	0	0	0	0	0	0	0	0	0	0	0	0	0
A0A7J6DLB3	A0A7J6DLB3_CANSA	S-acyltransferase (EC 2.3.1.225) (Palmitoyltransferase)	G4B88_018404	Cannabis sativa (Hemp) (Marijuana)	protein palmitoylation [GO:0018345]	Golgi membrane [GO:0000139]	protein-cysteine S-palmitoyltransferase activity [GO:0019706]	AKHCSTCDR;GAIQAAELLLQEGAK;GFADSIR;HCSTCDR;HVAFFLGNARR;MSSEIEVVDDGVQSR;NDVYTAAAYGDLEK;SSEIEVVDDGVQSR	8	11	2.273	323.31	0	0	0	0	0	0	0	0	0	0	0	0	0	0	0	0	0	0	0	0	0	0	0	0	0	0	0	18.4616	0	0	0	0	0	17.5519	0	7.32301	0
A0A7J6DLB4	A0A7J6DLB4_CANSA	Wax synthase domain-containing protein	G4B88_015005	Cannabis sativa (Hemp) (Marijuana)	lipid metabolic process [GO:0006629]	membrane [GO:0016020]	O-acyltransferase activity [GO:0008374]	ALGDTWRVPKVMSR;IGVFEYKK;IINNNNNPSLKNLNKAK;KIGVFEYKK;LFGEYDAIR;LLLLAFQKGPLALK;LMFPHVLR;RWNLMVTR;TKIPLIPLTK;TTKETPK;WISGPLTVGFVMESCFR	11	20.7	2.2741	323.31	0	0	0	0	3.50373	0	0	0	0	0	0	2.7663	0	12.6733	0	0	0	0	0	0	0	0	0	12.4236	0	0	0	0	0	0	0	0	0	0	0	0	0
A0A7J6DLB5	A0A7J6DLB5_CANSA	Uncharacterized protein	G4B88_018412	Cannabis sativa (Hemp) (Marijuana)				MALTLQLVDGPDLTIAIPTDK	1	33.9	0.99596	-8.3468	0	0	0	0	0	0	0	0	0	0	0	0	0	0	0	0	0	0	0	0	0	0	0	0	0	0	0	0	0	0	0	0	0	0	0	0	0
A0A7J6DLB8	A0A7J6DLB8_CANSA	Reverse transcriptase zinc-binding domain-containing protein	G4B88_030128	Cannabis sativa (Hemp) (Marijuana)				ARVVGFHCINAK;CFRELQER;EIKCMVKAR;IINEQLLNRDHLSR;MCTTQAK	5	23.2	2.2743	323.31	0	0	0	0	0	0	0	0	0	0	0	0	9.0732	0	0	0	0	0	0	0	0	0	0	0	0	0	0	0	0	0	0	0	0	0	0	0	0
A0A7J6DLB9	A0A7J6DLB9_CANSA	Uncharacterized protein	G4B88_019268	Cannabis sativa (Hemp) (Marijuana)		cytosol [GO:0005829]	ATP binding [GO:0005524]	CCRLASSLRSLNIVK;DLSTMESVPRDGK;GGTNVCLRNTTAYDMYR;GVVYSHR;ILEAAVVAMPHPR;QTYERCCR;SLNIVKNNVNIATILK;TFTVMEKESCPK;TSVIYEGTR	9	18.3	2.2744	323.31	0	0	0	0	0	0	0	0	0	0	0	0	0	0	0	0	0	0	0	0	0	0	0	0	0	0	0	0	0	0	5.0682	0	0	0	0	0	0
A0A7J6DLC1	A0A7J6DLC1_CANSA	Protein kinase domain-containing protein	G4B88_017008	Cannabis sativa (Hemp) (Marijuana)	protein phosphorylation [GO:0006468]		ATP binding [GO:0005524]; protein kinase activity [GO:0004672]	LGEGAYGTVFK;SIPDSLYNAGLK;SNFPFQFK	3	7.4	2.2745	323.31	0	0	0	0	10.629	0	0	0	0	0	0	0	0	0	0	0	0	0	0	0	0	0	0	0	0	0	0	0	0	0	0	0	0	0	0	0	0
A0A7J6DLC5	A0A7J6DLC5_CANSA	Extensin domain-containing protein	G4B88_018815	Cannabis sativa (Hemp) (Marijuana)	plant-type cell wall organization [GO:0009664]		structural constituent of cell wall [GO:0005199]	AGDKEVK;GAKLRVK;SPPPPAIPTYVYK;SPPPPSPKYLYK;TPYGDCHK;YLYKSPPPPSPK;YSITVEGFNYRKYGGK;YVYKSPPPPATPAYVYK;YVYKSPPPPVPAYVYK	9	25.3	2.2748	323.31	0	0	0	0	0	0	0	0	0	8.52693	0	0	0	0	0	0	0	0	0	0	0	0	0	0	0	0	0	0	0	0	0	0	0	0	0	0	0
A0A7J6DLC9	A0A7J6DLC9_CANSA	NADH-quinone oxidoreductase subunit D domain-containing protein	F8388_024446	Cannabis sativa (Hemp) (Marijuana)	mitochondrial electron transport, NADH to ubiquinone [GO:0006120]	mitochondrion [GO:0005739]	NAD binding [GO:0051287]; oxidoreductase activity, acting on NAD(P)H [GO:0016651]; quinone binding [GO:0048038]	DVGALTPFLWAFEEREK	1	13	2.2771	323.31	0	0	0	0	0	0	0	0	0	0	0	0	0	0	0	0	0	0	0	0	0	0	0	0	12.2736	0	0	0	12.3956	0	8.57773	7.87873	0	10.2706	0	12.9356	0
A0A7J6DLD0	A0A7J6DLD0_CANSA	Chloroplast thylakoid membrane	F8388_002788 G4B88_025776	Cannabis sativa (Hemp) (Marijuana)		chloroplast [GO:0009507]		DSDYSEK;DWLKDQKK;FEQGVKDCLEI;LQHHHHLQPLPK	4	16.1	2.2773	323.31	0	0	0	0	0	0	0	0	0	0	0	0	0	0	0	0	0	0	0	0	0	0	0	0	0	0	0	0	0	0	0	0	0	0	0	0	0
A0A7J6DLD6	A0A7J6DLD6_CANSA	S-adenosyl-L-methionine-dependent methyltransferase	F8388_002789 F8388_015082 G4B88_025779	Cannabis sativa (Hemp) (Marijuana)	methylation [GO:0032259]		methyltransferase activity [GO:0008168]	GNDWLEKLETSGYVPEK;LETSGYVPEK;SLHEKIKK;VSADIKGNDWLEK	4	9	2.2788	323.31	0	16.6496	0	0	0	0	0	0	0	10.2238	0	10.3854	0	0	0	0	0	0	10.2871	10.8918	0	0	0	0	0	0	0	9.84529	0	0	9.37547	0	0	8.6376	0	0	0
A0A7J6DLD7	A0A7J6DLD7_CANSA	VOC domain-containing protein	G4B88_015001	Cannabis sativa (Hemp) (Marijuana)				MEDDKAKSK;VCKNVEESIDFYTK;VDQNHGDEQQQQPPLMALNHVSR	3	23.8	2.2803	323.31	0	0	0	0	0	0	0	0	0	0	0	0	0	0	0	0	0	0	0	0	0	0	0	0	9.3247	7.88655	0	0	0	0	0	0	0	0	0	0	0
A0A7J6DLD8	A0A7J6DLD8_CANSA	Uncharacterized protein	G4B88_006971	Cannabis sativa (Hemp) (Marijuana)				GPGSVRR;GSTDSNKLPTPDFEKDEHISSIEK;KRIHYSGPLVPR;QNEPLNPK;SKPDLRAETSQK;TSSHNYSSPLEDSLFGAQPPR	6	43.5	2.2804	323.31	0	0	0	0	11.0389	0	0	0	0	0	0	0	0	0	0	0	7.70072	0	6.48004	0	0	0	0	0	0	0	0	0	0	0	0	0	0	0	0	0	0
A0A7J6DLD9	A0A7J6DLD9_CANSA	Lipoxygenase (EC 1.13.11.-)	G4B88_020489	Cannabis sativa (Hemp) (Marijuana)	fatty acid biosynthetic process [GO:0006633]; lipid oxidation [GO:0034440]; oxylipin biosynthetic process [GO:0031408]	cytoplasm [GO:0005737]	metal ion binding [GO:0046872]; oxidoreductase activity, acting on single donors with incorporation of molecular oxygen, incorporation of two atoms of oxygen [GO:0016702]	ASLFSPMEKKNTAR;CRTGRPPAK;CRTGRPPAKTDIDK;DDSKIFESFK;DDSKIFESFKK;DEEFCRQTIAGLNPCCIELVK;DEELQAWWTEIR;DVPRDQQLRLFFSDK;EFPYPRRCR;EIRTIGHADK;EIRTVGHADK;EIYMKTISLCYDSSDDK;ETAPLIEKPQSLRDK;EWVTEYVK;FIKVYGYNNINEALKEK;FKQPPTADMDK;FKQPPTADMDKFFWFR;FQQRIKQIEDIIDER;FWRFELSEK;GMAVEDETCEHGLR;GMAVEDKDSEHGVR;GNGKGER;HDVPTDQHK;IEDIIDER;IFESFKKFQQR;KDKVMNYEAK;KLYLLDYHDVLLPYVSK;KMKCFPESK;LFFSDKEYER;LKPPHQVVQNLKCEK;LL…	48	23.2	2.2806	323.31	0	0	0	0	0	0	0	11.8369	0	0	11.461	0	11.8174	4.03289	0	0	12.5441	0	0	0	12.5879	12.9254	0	0	13.3375	0	0	13.5545	0	13.603	13.6375	13.5044	0	0	13.2726	14.3063	14.4267
A0A7J6DLE1	A0A7J6DLE1_CANSA	Choline transporter-like protein	G4B88_015003	Cannabis sativa (Hemp) (Marijuana)		plasma membrane [GO:0005886]	transmembrane transporter activity [GO:0022857]	EGGQLCIVVERER;EREEEEVR;GVQGILQASDIKR;RYVKPSNFTSAMDTDRELTK;TVPLNRHGK;VIALYYLRGMQSSTQFCFQR;YGNGWAFVQVLK	7	15.4	2.2807	323.31	0	0	0	0	0	0	0	0	0	0	0	0	0	0	0	0	0	0	0	0	0	0	0	0	0	0	0	0	0	7.58037	0	0	0	0	10.6374	0	0
A0A7J6DLE5	A0A7J6DLE5_CANSA	60S acidic ribosomal protein P0	F8388_002256 G4B88_024796	Cannabis sativa (Hemp) (Marijuana)	cytoplasmic translation [GO:0002181]; ribosomal large subunit assembly [GO:0000027]	cytosolic large ribosomal subunit [GO:0022625]	large ribosomal subunit rRNA binding [GO:0070180]; structural constituent of ribosome [GO:0003735]	DEKPVEESSDDDEPMLSLFD;EVAKEVGQYK;KGLRGNSEVLMGK;VGSSEAALLSK	4	16.8	2.2809	323.31	0	0	0	0	0	7.39	0	0	8.12407	0	0	0	0	0	0	0	0	0	0	0	0	0	0	0	0	0	0	0	0	4.66032	7.46801	3.73606	0	7.76335	8.77693	0	0
A0A7J6DLE6	A0A7J6DLE6_CANSA	G domain-containing protein	G4B88_027019	Cannabis sativa (Hemp) (Marijuana)		nucleolus [GO:0005730]	GTP binding [GO:0005525]	LGWFLNEFRSLSMWAK;LTHSSAETQKK;SNPSMSTWGSHLRLK;TVCKVAPIPGETK;VAPIPGETK	5	16.3	2.281	323.31	0	0	0	0	0	0	0	0	0	0	0	0	0	0	0	0	0	0	0	0	0	0	0	0	0	0	0	0	0	0	0	0	0	0	0	0	0
A0A7J6DLE8	A0A7J6DLE8_CANSA	Coactivator CBP, KIX domain-containing protein	F8388_014305 G4B88_022139	Cannabis sativa (Hemp) (Marijuana)	regulation of DNA-templated transcription [GO:0006355]	nucleus [GO:0005634]	transcription coregulator activity [GO:0003712]	AEEIMYSK;APIPKGK;LNERRPFISQEFCFFPGK;MPRPGPRPYECVRR;NTENASNMIPQMNAVDAREKR;PRPGPRPYECVRR;SLSLLHK;SQRHCNPR;TWSSGGEGQTIK	9	22.6	0.99596	-8.3449	0	0	0	0	0	0	0	0	0	0	0	0	0	0	0	0	0	0	0	0	0	0	0	0	0	0	0	0	0	0	0	0	0	0	0	0	0
A0A7J6DLF4	A0A7J6DLF4_CANSA	Uncharacterized protein	G4B88_022140	Cannabis sativa (Hemp) (Marijuana)		respiratory chain complex II (succinate dehydrogenase) [GO:0045273]		ALKYFSLAILLK;RELALLAEDPSLK;SHKPNVR;YFSLAILLK;YFSLAILLKWQYTNFK	5	24.2	2.2813	323.31	0	0	0	0	0	0	0	0	0	0	0	0	0	0	0	0	0	0	0	0	0	0	0	0	0	0	0	0	0	0	0	0	0	0	0	0	0
A0A7J6DLF7	A0A7J6DLF7_CANSA	Ubiquitin-like protease family profile domain-containing protein	G4B88_002936 G4B88_017234	Cannabis sativa (Hemp) (Marijuana)	proteolysis [GO:0006508]		cysteine-type peptidase activity [GO:0008234]	CLSVVVSQQGILMK;IMYSAEPK;IMYSAEPKIK;KHKSNTTTNVYCK;MYLARVNPCEGVAIISFMCILFFLK;SNTTTNVYCK;SNTTTNVYCKGK;SPFIELASGASKSGSSSVSPDDSVYK;VEFEEFKK;VVKYVRGLCPLDNK;YVRGLCPLDNK	11	22.9	0.99541	-16.961	0	0	0	0	0	0	0	0	0	0	0	0	0	0	0	0	0	0	0	0	0	0	0	0	0	0	0	0	0	0	0	0	0	0	0	0	0
A0A7J6DLF8	A0A7J6DLF8_CANSA	Uncharacterized protein	G4B88_022149	Cannabis sativa (Hemp) (Marijuana)				EAGKHKFKPTSSR;HKFKPTSSR;ISSPDISQSKTK;KEAGKHK;TFLKCTTTTNLIK	5	20.5	2.2815	323.31	0	0	0	0	0	0	0	0	0	0	0	0	0	0	0	0	0	0	0	0	0	0	0	0	0	0	0	0	0	0	0	0	0	0	0	0	0
A0A7J6DLG0	A0A7J6DLG0_CANSA	NADH dehydrogenase [ubiquinone] 1 alpha subcomplex subunit 12	G4B88_026713	Cannabis sativa (Hemp) (Marijuana)	mitochondrial respiratory chain complex I assembly [GO:0032981]	mitochondrial inner membrane [GO:0005743]		AGNRYFAR;APTSEEREEMEARR;EKRWVIFK;KAPTSEER;KEEEERK;LFSRVAGFFSNRTK;LNVALMKK;VEEQTDGEGEWQQER;YFKTNPRVFGANR	9	42.4	2.2817	323.31	0	0	0	0	5.76038	0	0	0	0	0	0	0	0	5.95678	0	0	0	0	9.54191	0	0	0	0	0	0	0	0	0	0	0	0	0	0	0	0	0	0
A0A7J6DLG1	A0A7J6DLG1_CANSA	Protein kinase domain-containing protein	G4B88_007328	Cannabis sativa (Hemp) (Marijuana)			ATP binding [GO:0005524]; protein serine/threonine kinase activator activity [GO:0043539]	ILDFERENCDLISH	1	18.9	2.2802	323.31	0	0	0	0	0	0	0	0	0	0	0	0	0	0	0	0	0	0	0	0	0	0	0	0	0	0	0	0	0	0	0	0	0	0	0	0	0
A0A7J6DLG3	A0A7J6DLG3_CANSA	DUF4283 domain-containing protein	G4B88_031587	Cannabis sativa (Hemp) (Marijuana)		membrane [GO:0016020]		AGWNQESR;EEDRSWARNHGPWCIR;GALTWGRAQQAMWISK;SWARNHGPWCIR	4	11.5	2.2799	323.31	0	0	0	0	0	0	0	0	0	0	0	0	0	0	0	0	0	0	0	0	0	0	0	0	0	0	0	0	0	0	0	0	0	0	0	0	0
A0A7J6DLG6	A0A7J6DLG6_CANSA	Uncharacterized protein	G4B88_027005	Cannabis sativa (Hemp) (Marijuana)				DAMYRSSFRNNDNNMK;KYSTTTTNNR;LELEEEK;MKDLSLFLVKNSLGGK;MMELEQGR;MMELEQGRRSVCCGELK;NAAMSQYPR;YSTTTTNNR	8	37.9	2.2777	323.31	0	0	0	9.46195	0	0	0	8.07724	0	0	0	0	0	0	0	0	0	0	0	0	0	0	0	0	9.42196	11.1529	11.2527	0	0	0	0	0	0	0	0	0	3.26758
A0A7J6DLH0	A0A7J6DLH0_CANSA	Inositol polyphosphate-related phosphatase domain-containing protein	G4B88_020995	Cannabis sativa (Hemp) (Marijuana)	phosphatidylinositol dephosphorylation [GO:0046856]		inositol-polyphosphate 5-phosphatase activity [GO:0004445]; phosphatidylinositol-3,4,5-trisphosphate 5-phosphatase activity [GO:0034485]; phosphatidylinositol-4,5-bisphosphate 5-phosphatase activity [GO:0004439]	ADDFQADDVIYEGVDEEWR;IDLDSSQVTDVHNYR;IIWLGDLNYRIALSYR;MDNDMSVIEPRLDR;NTYSEREACTIKK;RFSVCDRVIFGNR;YSNNSDRCDR	7	19.6	2.278	323.31	0	0	0	0	0	0	0	0	0	0	0	0	0	0	0	0	0	0	0	0	0	0	0	0	0	0	0	0	0	0	0	0	0	0	0	0	0
A0A7J6DLH1	A0A7J6DLH1_CANSA	Uncharacterized protein	G4B88_009601	Cannabis sativa (Hemp) (Marijuana)				ALEKDAKEYDSTVEALK;DAKEYDSTVEALKDII;EYDSTVEALKDII;TFSNEALEK;VNLRTFSNEALEK	5	45.8	2.2781	323.31	0	0	0	0	0	0	0	0	0	0	0	0	0	0	0	0	0	8.42782	0	0	8.73295	0	0	0	0	0	0	0	0	0	0	0	0	0	0	0	0
A0A7J6DLH3	A0A7J6DLH3_CANSA	Methylcrotonoyl-CoA carboxylase subunit alpha, mitochondrial	G4B88_020996	Cannabis sativa (Hemp) (Marijuana)		mitochondrion [GO:0005739]	ATP binding [GO:0005524]; metal ion binding [GO:0046872]; methylcrotonoyl-CoA carboxylase activity [GO:0004485]	AAALVKLK;GNSNPGVEIK;LANHWAFEEGK;MAFVAAVLR;SFSDSASASNRIEK;TVAVYSDADR;VEGGQPILVLEAMK;YITQPRHIEVQIFGDK;YLIESLLHDIQTK	9	14	2.2783	323.31	0	2.02152	0	0	0	0	0	9.03389	0	0	0	0	0	0	0	0	0	0	5.26626	0	0	0	0	0	4.56858	0	0	0	0	0	0	0	0	0	0	10.2084	0
A0A7J6DLH4	A0A7J6DLH4_CANSA	Maf-like protein	G4B88_025781	Cannabis sativa (Hemp) (Marijuana)			nucleoside triphosphate diphosphatase activity [GO:0047429]	AEAIISKLESLHNQNK;EIPEELVVALAEAK;IETGQVPLPNYK;VVGTTDSVMGLPK	4	18.8	2.2784	323.31	0	0	0	0	0	0	0	0	0	0	0	0	0	0	0	0	0	0	0	0	0	0	0	0	0	0	12.4199	0	0	0	0	0	0	0	0	9.91165	0
A0A7J6DLH5	A0A7J6DLH5_CANSA	Uncharacterized protein	F8388_012425 G4B88_011469	Cannabis sativa (Hemp) (Marijuana)				AASVITFQNPPFSPNR;APSLSQMKR;APSLSQMKRFASGR;GFSGPIISMIHDEAR;ISCMGQIK;MMRSENASKQLK;NKCEKVNNNVVMNNNK;RKPKNGDETQDQDPTSPK;RRTMAPPRPLEIR;VNNNVVMNNNK;VSSVVHQEAKPVTR;YQDKILK	12	49.4	2.2785	323.31	0	9.73215	9.73662	0	0	0	10.4046	9.21437	0	0	0	0	0	4.5828	0	0	0	0	0	0	0	8.74658	0	8.14139	0	0	0	10.6474	0	0	0	0	6.68187	0	0	0	0
A0A7J6DLH6	A0A7J6DLH6_CANSA	Ubiquitin-like protease family profile domain-containing protein	G4B88_009567	Cannabis sativa (Hemp) (Marijuana)	proteolysis [GO:0006508]		cysteine-type peptidase activity [GO:0008234]	AVENLHIDIIFYYLR;AVENLHIDIIFYYLRK;FVEKNNDISVLSLSHNVAQYIR;IMYSAEPK;IMYSAEPKIK;LDILIEGVVVPEVVSK;LEFEELKK;LNIAERRTYLYNSLR;LQDHWICGRLNIAER;LQDHWICGRLNIAERR;TYLYNSLR	11	28.7	2.2776	323.31	0	0	0	0	0	0	0	0	0	0	0	0	0	0	0	0	0	0	0	0	0	0	0	0	0	8.76914	0	0	0	0	0	0	0	0	0	0	0
A0A7J6DLI3	A0A7J6DLI3_CANSA	PPM-type phosphatase domain-containing protein	G4B88_020991	Cannabis sativa (Hemp) (Marijuana)	peptidyl-threonine dephosphorylation [GO:0035970]		protein serine/threonine phosphatase activity [GO:0004722]	ALVAGFVK;ELANEKIEK;KEQQRNDFK;KGEDFTLIK;LDCNEEECPR;TDKDFQER	6	22.6	2.279	323.31	0	0	0	0	0	0	10.8241	0	0	0	0	0	8.98131	0	0	0	0	0	0	0	0	0	0	0	6.96255	0	0	0	0	0	0	0	0	0	0	10.4763	0
A0A7J6DLI5	A0A7J6DLI5_CANSA	Ubiquitin-like protease family profile domain-containing protein	G4B88_002935 G4B88_017233	Cannabis sativa (Hemp) (Marijuana)	proteolysis [GO:0006508]		cysteine-type peptidase activity [GO:0008234]	CLSVVVSQQGILMK;DLRLSPWTR;DNDISLKDQRLR;GISTVSKVER;KHKSNTTTNVYCK;LSPWTREVDDEGVVR;SCYSLEDMVARDLR;SNTTTNVYCK;SNTTTNVYCKGK;SNTTTNVYCKGKDTIFR;SPFIELASGASKSGSSSVSPDDSVYK;TFAKDNDISLKDQR;VEFEEFKK;VVKYVRGLCPLDNK;YVRGLCPLDNK	15	18.8	2.2791	323.31	0	0	0	0	0	0	0	0	0	0	0	0	0	0	0	0	0	0	0	0	0	0	0	0	0	0	0	0	0	0	0	0	0	0	0	0	0
A0A7J6DLI7	A0A7J6DLI7_CANSA	RNase H type-1 domain-containing protein	F8388_014301 G4B88_022147	Cannabis sativa (Hemp) (Marijuana)			nucleic acid binding [GO:0003676]; RNA-DNA hybrid ribonuclease activity [GO:0004523]	FSEFYLVKECESIR;NDMTFNNSPPDPNASHR	2	12.4	2.2792	323.31	0	0	0	0	0	0	0	8.06334	0	0	0	0	0	0	0	0	0	0	0	0	0	0	0	0	0	0	0	0	0	0	0	0	0	0	0	0	0
A0A7J6DLI8	A0A7J6DLI8_CANSA	Uncharacterized protein	F8388_018951 G4B88_002934	Cannabis sativa (Hemp) (Marijuana)	protein ubiquitination [GO:0016567]			AHAFVRANNRSLEK;AYASLDQINRK;CWKNCQK;DLETMNAQLK;DLETMNAQLKDLQVCK;EPLVHESSKSSNR;IQRQMLRCLNI;IVPLLELCRAGDLLVK;KILGVGRLVDEYLTLVAR;KSVTREPLVHESSK;LVLPGFIKATIGIR;SGEESKHEK;SLEKERCWK;SLKIPIDNLPGGAKAFELVVK;TETFLSFSIFSSWK;TQVQESR;TQVQESRK;VTIECLVR	18	29.7	2.2794	323.31	0	0	11.0434	0	0	0	0	0	8.42932	10.1503	0	0	0	0	10.32	0	0	0	0	8.25054	0	8.9154	8.93112	0	0	1.92907	0	0	0	3.91514	0	0	9.26629	0	0	0	8.20892
A0A7J6DLJ2	A0A7J6DLJ2_CANSA	Pectinesterase (EC 3.1.1.11)	G4B88_022145	Cannabis sativa (Hemp) (Marijuana)	cell wall modification [GO:0042545]; pectin catabolic process [GO:0045490]		pectinesterase activity [GO:0030599]	AWREMPR;IIADGDTYLGRAWR;ISGDKAAFHNCK;KNAGNSKNNDVFYGEYK;VIKVSLDGK;VLATAQASSK;VSLDGKGDFK	7	19.2	2.2795	323.31	0	0	0	0	0	0	0	0	0	0	0	0	0	0	0	0	0	0	0	0	0	0	0	0	8.71263	0	10.6418	0	0	0	0	0	0	10.2825	0	0	0
A0A7J6DLJ4	A0A7J6DLJ4_CANSA	Uncharacterized protein	F8388_019709	Cannabis sativa (Hemp) (Marijuana)	ATP synthesis coupled electron transport [GO:0042773]; electron transport coupled proton transport [GO:0015990]	mitochondrion [GO:0005739]; respiratory chain complex I [GO:0045271]	NADH dehydrogenase (ubiquinone) activity [GO:0008137]; NADH dehydrogenase activity [GO:0003954]; ubiquinone binding [GO:0048039]	EVFEWVGGR;GLVLLPARPLSLILR;GLVLLPARPLSLILRK;GYARTTWAR;LDKEVFEWVGGRGYAR;LFLCRGLVLLPARPLSLILR;LRLDKEVFEWVGGR;SLRWVLR;SLRWVLRLR	9	30	2.2796	323.31	0	0	6.33734	0	0	0	0	0	0	8.97341	0	0	5.88745	5.54316	0	0	0	0	4.72585	0	7.47533	0	5.29366	0	0	0	5.18106	5.02932	0	0	0	0	4.97733	2.75298	4.80426	5.57437	0
A0A7J6DLJ5	A0A7J6DLJ5_CANSA	Endonuclease III homolog (EC 3.2.2.-) (EC 4.2.99.18) (Bifunctional DNA N-glycosylase/DNA-(apurinic or apyrimidinic site) lyase) (DNA glycosylase/AP lyase)	NTH1 F8388_019902 G4B88_021733	Cannabis sativa (Hemp) (Marijuana)	base-excision repair, AP site formation [GO:0006285]	chloroplast nucleoid [GO:0042644]; nucleus [GO:0005634]	4 iron, 4 sulfur cluster binding [GO:0051539]; class I DNA-(apurinic or apyrimidinic site) endonuclease activity [GO:0140078]; DNA binding [GO:0003677]; metal ion binding [GO:0046872]; oxidized pyrimidine nucleobase lesion DNA N-glycosylase activity [GO:0000703]	AGSLLPPK;AGSLLPPKALVTVAHLR;ALVTVAHLR;IRMSNQTNFSSK;SLIYPVGFYSR;SLIYPVGFYSRK	6	10.9	2.2752	323.31	4.39903	0	0	0	0	0	0	0	0	0	0	0	0	0	0	0	0	0	0	0	0	0	0	0	0	0	0	0	0	0	0	0	0	0	0	0	0
A0A7J6DLJ6	A0A7J6DLJ6_CANSA	Protein kinase domain-containing protein	G4B88_013286	Cannabis sativa (Hemp) (Marijuana)	protein phosphorylation [GO:0006468]		ATP binding [GO:0005524]; protein kinase activity [GO:0004672]	EFTFAELKTATKNFSR;FELILDPRLER;GITRSTVDSSK;LASVANRCLVR;LASVANRCLVRQPK;LIIFRDFK;LLEWIRPHLSDSK;LLEWIRPHLSDSKK;NEQKLLEWIRPHLSDSKK;SAMKCFYFHNKNK;TDLYKGLR;YSLKAAK	12	27.7	2.2727	323.31	0	0	0	0	0	0	0	0	0	0	0	0	0	0	0	0	0	0	0	0	0	0	0	0	0	0	0	0	0	0	0	0	0	0	0	0	0
A0A7J6DLK6	A0A7J6DLK6_CANSA	Thaumatin-like protein	F8388_010586 G4B88_013291	Cannabis sativa (Hemp) (Marijuana)	defense response [GO:0006952]	extracellular region [GO:0005576]		DEATGKVVACRSACDVFER;RIFTIVNYCK;SACDVFER;SACDVFERDEYCCR;TGCNFDK;VVACRSACDVFER	6	15.6	2.2666	323.31	0	0	0	0	0	0	0	0	0	0	0	0	0	0	0	8.20413	8.1335	0	0	0	0	0	0	11.0705	0	11.0645	0	0	0	0	0	0	0	0	0	0	0
A0A7J6DLK8	A0A7J6DLK8_CANSA	DUF1985 domain-containing protein	G4B88_009565	Cannabis sativa (Hemp) (Marijuana)		membrane [GO:0016020]		DFSFIQIDEK;DLPDHIK;DVFCSKDQPSCK;DVFLDQEFLMDDDDVVK;EKKENPVEVCDK;ENPVEVCDK;FADLFINEKINEIPR;FIQWLEHNINMK;FIQWLEHNINMKSTKK;IFNNPEVIVEDFR;IWFYTLQTCGNIKDR;KQIGGYQTEDDVQVR;KQIGGYQTEDDVQVRK;LSGMIEK;LSGMIEKMNSK;MNSKNHEK;NHEKMDTADLFGASDREAYYR;NMADRIATYR;NSQVCICNEMTIFRDEFSR;QLNMERDDEECWYKIGSK;VTRRDVR;VVDNTIKDVFCSK	22	25.7	2.2667	323.31	0	0	0	0	0	0	0	0	0	0	0	7.82566	9.28503	1.77989	0	0	0	0	10.0692	0	0	10.1455	0	9.40841	0	11.3135	0	9.47687	0	0	0	0	0	0	0	0	9.18599
A0A7J6DLL2	A0A7J6DLL2_CANSA	Glycosyltransferase (EC 2.4.1.-)	G4B88_001081	Cannabis sativa (Hemp) (Marijuana)			UDP-glycosyltransferase activity [GO:0008194]	AATSYLK;DEDQWLLEWLDK;DGDKIHSFDNEKQVK;EWVSQVEILGHK;FRDEDQWLLEWLDK;IHSFDNEKQVKR;QSGELVTSSMISTSVK;RIGELGAEVR;SLSSNIKR;TEMQEMKSQAGHLYNTCR;TLMFSEEGGDIRKR;VGLAVLEWK	12	26.1	2.2668	323.31	15.502	0	0	0	13.6991	0	0	0	0	13.356	9.1872	0	8.90349	12.9067	0	11.8053	0	0	0	8.58722	0	0	0	12.2629	0	13.0386	0	0	0	8.45236	5.32344	0	0	0	0	11.472	0
A0A7J6DLL8	A0A7J6DLL8_CANSA	Uncharacterized protein	G4B88_012604	Cannabis sativa (Hemp) (Marijuana)		membrane [GO:0016020]		ANQGDCESGTAGK;CKNNNNNNNIK;IASSSPIDEAVSR;IASSSPIDEAVSRMLSR	4	28.9	2.267	323.31	0	0	0	0	0	8.32085	0	0	0	0	0	0	0	0	0	0	0	0	0	0	7.57894	0	0	0	0	0	0	0	0	0	9.81743	0	0	0	0	0	5.83195
A0A7J6DLL9	A0A7J6DLL9_CANSA	CCHC-type domain-containing protein	G4B88_009814	Cannabis sativa (Hemp) (Marijuana)			nucleic acid binding [GO:0003676]; zinc ion binding [GO:0008270]	AWAPRKENFDLFEYVR;CYSYEEASVK;DEDINNIK;FRDKSTRPK;IIFLNFINLKMK;IIFLNFINLKMKDNSR;KKQIQHQK;KQIQHQK;LWIFCYNCGK;MTLCGENETLSKYK;SLNDHQVCSQK;SSESHGDGDGS;STRPKSTLEKATK;TLCGENETLSK;TWIHIYNLPR	15	29.6	2.2671	323.31	0	0	0	0	0	0	7.85605	0	8.56346	0	0	0	0	0	11.097	0	0	0	0	5.41566	0	0	0	0	0	0	11.9854	0	0	0	0	0	0	0	0	7.26397	10.3571
A0A7J6DLM7	A0A7J6DLM7_CANSA	RNase H type-1 domain-containing protein	G4B88_011049	Cannabis sativa (Hemp) (Marijuana)			nucleic acid binding [GO:0003676]; RNA-DNA hybrid ribonuclease activity [GO:0004523]	LHNVTGDIDLGAIEVGVFSNEEEWIPGAK	1	10.9	0.99534	-25.555	0	0	0	0	0	0	0	0	0	0	0	0	0	0	0	0	0	0	0	0	0	0	0	0	0	0	0	0	0	0	0	0	0	0	0	0	0
A0A7J6DLM8	A0A7J6DLM8_CANSA	BTB/POZ domain-containing protein	G4B88_001083	Cannabis sativa (Hemp) (Marijuana)	protein ubiquitination [GO:0016567]			FMMMLMTWLTLWVLR;MSSELSLVKYDHK;NDEYSGSGAWAARAVR	3	9.7	2.2673	323.31	0	0	0	0	0	0	0	0	0	0	0	0	0	0	0	0	0	0	0	0	0	0	0	0	0	0	0	0	0	0	0	0	0	0	0	0	0
A0A7J6DLM9	A0A7J6DLM9_CANSA	Pentatricopeptide repeat-containing protein	G4B88_020483	Cannabis sativa (Hemp) (Marijuana)	RNA modification [GO:0009451]	intracellular membrane-bounded organelle [GO:0043231]	RNA binding [GO:0003723]	ESIGYFSLMK;LVGMYASCGDMRDAK	2	24	2.2675	323.31	0	0	0	0	0	8.79821	8.59391	0	0	0	0	0	0	0	0	0	0	0	8.67518	0	0	0	0	0	8.13515	0	0	8.30081	8.529	0	0	0	0	0	0	0	0
A0A7J6DLN3	A0A7J6DLN3_CANSA	Uncharacterized protein	G4B88_030019	Cannabis sativa (Hemp) (Marijuana)		membrane [GO:0016020]	antiporter activity [GO:0015297]; xenobiotic transmembrane transporter activity [GO:0042910]	NMAMVICMGR;VGNELGAERPEK	2	7.2	2.2677	323.31	0	0	0	0	0	0	0	0	0	0	0	0	0	0	0	0	0	0	0	0	0	0	0	0	0	0	0	0	0	0	0	0	0	0	0	0	0
A0A7J6DLN4	A0A7J6DLN4_CANSA	3-hydroxyacyl-CoA dehydrogenase	G4B88_030016	Cannabis sativa (Hemp) (Marijuana)	fatty acid beta-oxidation [GO:0006635]	peroxisome [GO:0005777]	3-hydroxyacyl-CoA dehydrogenase activity [GO:0003857]; 3-hydroxybutyryl-CoA epimerase activity [GO:0008692]; delta(3)-delta(2)-enoyl-CoA isomerase activity [GO:0004165]; enoyl-CoA hydratase activity [GO:0004300]; NAD+ binding [GO:0070403]	EAEAFQELLHSETCK;FSGGFDISAFGGLQGGQK;GADAYQIDKVMTK;GKMTQEK;LAKLSEK;LSEKDIVEMMFFPVVNEACR;MTQEKFDKTISLIK;RRPWVASLHK;SLVHIFFSQPNLQSR;TSPQVIIDLFDVGKKIK;YIEKLRSMSGVDIDPK;YIYSKLEEWSK	12	23.2	2.2679	323.31	0	9.45713	0	0	0	0	0	0	0	0	0	7.63996	1.30667	0	0	1.70947	0	0	0	0	0	7.16732	2.43672	0	4.89293	0	0	0	0	0	8.8653	8.70158	8.64677	0	0	0	0
A0A7J6DLN5	A0A7J6DLN5_CANSA	Uncharacterized protein	G4B88_018405	Cannabis sativa (Hemp) (Marijuana)				CFKKLQSLEICGGGITDAGVK;CIVDSDLQALSGLTSLK;CSLSDDGCEK;GLELSDTEVGSNGLR;ILQCVALPNLISFRPE;ITDSGMK;ITDSGMKYLR;KRDQPVMEDTVPHEVSSR;LRSLNIRCCK;RDQPVMEDTVPHEVSSR;SLTLESCK	11	21.6	2.268	323.31	0	0	0	0	0	0	0	0	0	0	0	0	0	0	0	0	0	0	0	0	0	0	0	0	0	0	0	0	0	0	0	0	0	0	0	0	0
A0A7J6DLN6	A0A7J6DLN6_CANSA	H(+)-transporting two-sector ATPase (EC 7.1.2.2)	F8388_008420	Cannabis sativa (Hemp) (Marijuana)	photosynthetic electron transport chain [GO:0009767]	chloroplast thylakoid membrane [GO:0009535]; photosystem [GO:0009521]; proton-transporting ATP synthase complex, catalytic core F(1) [GO:0045261]	ATP binding [GO:0005524]; chlorophyll binding [GO:0016168]; proton-transporting ATP synthase activity, rotational mechanism [GO:0046933]	DLEPVLFMTPLN;GSNYIPSLVR	2	13.6	2.2682	323.31	0	0	8.83886	0	0	4.13299	0	0	7.90845	0	0	0	0	0	0	0	0	0	0	0	6.54088	0	0	0	0	0	0	0	0	0	0	0	0	0	0	0	0
A0A7J6DLN7	A0A7J6DLN7_CANSA	Inositol-pentakisphosphate 2-kinase (EC 2.7.1.158)	G4B88_004177	Cannabis sativa (Hemp) (Marijuana)	inositol phosphate biosynthetic process [GO:0032958]; phosphorylation [GO:0016310]	nucleus [GO:0005634]	ATP binding [GO:0005524]; inositol-1,3,4,5,6-pentakisphosphate 2-kinase activity [GO:0035299]	EVVLDQEHAAQWTYR;IKQSVSR;IVSCYKQMVK;KIVSCYKQMVK;LVWKETEDIVSSPTR;MEVVLDQEHAAQWTYR;NESNPDK;NESNPDKSLTALGLHER;SIKDLFSSPQNNFR;SLTALGLHERLVWK;VLRIQKVPR;YTTLHSISLDESLKIVK	12	24.7	2.2672	323.31	0	0	0	0	0	0	0	0	0	0	0	0	0	0	0	0	0	0	8.95099	6.75395	0	0	0	0	0	0	0	0	0	0	3.47327	6.43724	0	0	6.2683	0	4.2991
A0A7J6DLN9	A0A7J6DLN9_CANSA	Uncharacterized protein	G4B88_004178	Cannabis sativa (Hemp) (Marijuana)				DLLGGGSSSSSSFSSSK;HQITNTTVPK;IDLNMAI;NNPKCPR;SALERAEK;TLPLNLFDDTNLELK;VYLQRCHSNNHHHHHK	7	27.7	2.2648	323.31	0	8.03524	9.12407	8.36448	0	0	0	0	0	0	0	0	8.47111	0	8.61117	0	0	7.78549	0	8.3805	0	0	0	0	0	0	0	8.31886	0	7.96023	0	0	0	7.87418	0	3.64051	9.19933
A0A7J6DLP0	A0A7J6DLP0_CANSA	Uncharacterized protein	F8388_017842 G4B88_011441	Cannabis sativa (Hemp) (Marijuana)				IEYVESGK;KNSLEEQQHPR;KNSLEEQQHPRW;KSEDKMYPVLDESAK;NSLEEQQHPRW;SEDKMYPVLDESAKSSPSK;SSSSSSSSDDESR;SVERVSRER	8	19.7	2.2659	323.31	0	0	0	0	0	0	0	8.38063	0	0	0	0	9.61589	0	0	0	0	0	0	0	0	0	0	0	0	0	0	0	10.4925	0	0	0	0	0	0	0	0
A0A7J6DLP1	A0A7J6DLP1_CANSA	Uncharacterized protein	G4B88_004181 G4B88_024445	Cannabis sativa (Hemp) (Marijuana)	auxin-activated signaling pathway [GO:0009734]; endoplasmic reticulum to cytosol auxin transport [GO:0080162]	membrane [GO:0016020]		ETEHSKTPFIAR;IQIIPKSTFKLLSK;ISRYLNELYQNNVK;LNFLVVGDRMYR;MISRYLNELYQNNVK;SIRCLAEPR	6	13.7	2.2639	323.31	0	0	10.5302	0	8.21247	0	9.36903	0	0	0	0	3.77558	0	0	8.51068	0	8.56716	0	0	0	6.71685	0	0	0	0	8.59119	0	6.01185	0	0	0	0	0	0	0	0	9.20797
A0A7J6DLP4	A0A7J6DLP4_CANSA	NAC domain-containing protein	G4B88_030020	Cannabis sativa (Hemp) (Marijuana)	regulation of DNA-templated transcription [GO:0006355]		DNA binding [GO:0003677]	CYPIISSEGNTIGYETHLK;LSEGGNK;LSEGGNKRPSR;QPNNNNNNK;RFTTSTTTEDQKEEDNK;TLDECVLCK	6	20.7	2.2642	323.31	0	0	0	0	0	0	0	0	8.38974	0	0	0	0	0	0	0	0	0	0	0	0	0	0	0	0	0	0	0	0	0	0	0	9.64276	0	0	8.80565	0
A0A7J6DLP7	A0A7J6DLP7_CANSA	Peptidase S9 prolyl oligopeptidase catalytic domain-containing protein	F8388_015807 G4B88_025163	Cannabis sativa (Hemp) (Marijuana)	proteolysis [GO:0006508]		serine-type peptidase activity [GO:0008236]	DQRLYKQFLNSK;FESHYIDNLVGSEK;IIWSSSPDCLK;KSGFWNIFKWVESDNK;LNQIIPTKQHYQFHR;LSSANATTDIVTVSLGSDDIQEPR;SPINFVDK;TELWVGYISEKGEIYK;TWGIVDVNDCCSCAK;VADEITPIK;VTLDKPK;VTLDKPKSKAVDFK;VVPPDQARK;WSSSGELFFITDR	14	23.9	2.2642	323.31	0	0	0	0	0	0	0	0	0	5.71707	0	0	0	0	0	0	6.85474	0	0	0	0	8.04723	0	0	0	0	0	0	0	0	0	0	0	0	0	0	0
A0A7J6DLP8	A0A7J6DLP8_CANSA	Fe2OG dioxygenase domain-containing protein	G4B88_011448	Cannabis sativa (Hemp) (Marijuana)				EFFARKLSEINK;EFFNMPIEEK;EMVEEFFNMGIEEK;EMVEEFFNMGIEEKNK;ETLEAYSTELENVAK;GVFARELR;HLRKPHLLPKLPLPFR;LDWADMFFLVTLPK;LPYEEKK;LSEINKLGSSIPVPLVQELAK;LSVATFYSSK;LVSSDKSTMESELQK;RVPIENYFKEFFAR;SIEHRATVNAEK;SIEHRATVNAEKER;SIEHRATVNSSK;SYIDLMRVDSR;TIRVEDYFR;VDSRDEGKNDLV;VPIENYFK;VPIENYFKEFFARK	21	21.1	2.2644	323.31	0	0	0	0	0	0	0	0	0	0	0	0	3.73205	0	0	0	0	8.99486	0	0	2.29131	0	0	0	0	0	0	0	0	0	0	0	0	0	0	7.44045	0
A0A7J6DLQ0	A0A7J6DLQ0_CANSA	peptide-methionine (S)-S-oxide reductase (EC 1.8.4.11) (Peptide-methionine (S)-S-oxide reductase) (Protein-methionine-S-oxide reductase)	G4B88_031057	Cannabis sativa (Hemp) (Marijuana)	cellular response to oxidative stress [GO:0034599]	cytoplasm [GO:0005737]	L-methionine-(S)-S-oxide reductase activity [GO:0036456]; peptide-methionine (S)-S-oxide reductase activity [GO:0008113]	FGLIGKHHR;SAIFCKNEEERK;SLCDIFWETHDSTNR;TSLKTQELSKESK	4	18.6	2.2645	323.31	0	0	0	0	0	0	0	0	0	0	0	0	0	0	0	0	0	0	0	0	0	0	7.68377	0	0	0	0	0	0	0	0	0	0	0	0	0	0
A0A7J6DLQ1	A0A7J6DLQ1_CANSA	FLZ-type domain-containing protein	G4B88_030018	Cannabis sativa (Hemp) (Marijuana)				GDKGFCSVECRGR	1	13.3	2.2637	323.31	0	0	0	0	0	0	0	0	0	0	0	0	0	0	0	0	0	0	0	0	0	0	0	0	0	0	0	0	0	0	0	7.5479	0	0	0	0	0
A0A7J6DLQ2	A0A7J6DLQ2_CANSA	SH3 domain-containing protein	F8388_017841 G4B88_011451	Cannabis sativa (Hemp) (Marijuana)				AASIYGDAR;AASIYGDARKHVEK;EAPIPENVAKLHAAEAK;ELSLTVGDYVVVR;HIETGTK;HIETGTKLSEDCCR;HQQLEKLYR;IASILGDVEAEMVVEKQHK;KVTPSGWSEGECRGK;LLSLQVLDPLR;LSEDCCR;MRQDAETQATEVSR;YSRMRQDAETQATEVSR	13	37.4	2.2647	323.31	0	0	0	8.42568	0	0	5.1521	0	5.19936	0	0	0	11.1372	7.03573	0	0	0	0	0	0	0	0	0	0	0	0	0	0	0	0	9.76919	6.05296	0	0	0	0	0
A0A7J6DLQ6	A0A7J6DLQ6_CANSA	BHLH domain-containing protein	G4B88_003575	Cannabis sativa (Hemp) (Marijuana)		RNA polymerase II transcription regulator complex [GO:0090575]	DNA-binding transcription factor activity, RNA polymerase II-specific [GO:0000981]; protein dimerization activity [GO:0046983]; RNA polymerase II transcription regulatory region sequence-specific DNA binding [GO:0000977]	DEVIIQICRPR;DEVIIQICRPRNK;DEVIIQICRPRNKQK;IENINGVSK;ISETYMALGLSHK;SSKCNKK	6	11.3	2.2649	323.31	0	0	0	0	0	0	0	0	0	0	0	0	0	0	0	0	0	0	0	0	0	0	0	0	0	0	0	0	0	0	0	0	0	0	0	0	0
A0A7J6DLQ8	A0A7J6DLQ8_CANSA	5-methyltetrahydropteroyltriglutamate--homocysteine S-methyltransferase (EC 2.1.1.14)	G4B88_011723	Cannabis sativa (Hemp) (Marijuana)	methionine biosynthetic process [GO:0009086]; methylation [GO:0032259]; protein phosphorylation [GO:0006468]		5-methyltetrahydropteroyltriglutamate-homocysteine S-methyltransferase activity [GO:0003871]; ATP binding [GO:0005524]; protein kinase activity [GO:0004672]; zinc ion binding [GO:0008270]	CLLSWRLTFCKCR;GMLTGPVTILNWSFVR;KGMLTGPVTILNWSFVR;MDLSATWVGSPYYVVPK;SQLASANKSR	5	10.1	2.2651	323.31	0	0	0	0	0	0	0	0	0	0	0	0	0	0	0	0	0	0	0	0	0	0	0	0	0	0	0	2.21048	0	0	0	0	0	0	0	9.02755	0
A0A7J6DLR1	A0A7J6DLR1_CANSA	Importin N-terminal domain-containing protein	F8388_003306 F8388_010984 G4B88_003578	Cannabis sativa (Hemp) (Marijuana)	protein import into nucleus [GO:0006606]	cytoplasm [GO:0005737]; nucleus [GO:0005634]	nuclear import signal receptor activity [GO:0061608]; nuclear localization sequence binding [GO:0008139]; small GTPase binding [GO:0031267]	ANEIFDTVMSTYIK;EFIPSILNVSR;ELASSDPTNR;ILVKHSTYFHEDVR;LEPVLHIVLGALR;LSPQLKQLVK;QSLIESITMEHSPPVR;RLAKDPQVVPALVQHLR	8	10	2.2654	323.31	0	0	0	0	0	0	0	0	0	0	0	0	0	0	0	0	0	0	0	0	0	0	0	0	0	0	0	0	0	0	0	0	0	0	0	0	0
A0A7J6DLR2	A0A7J6DLR2_CANSA	RNase H type-1 domain-containing protein	F8388_003313 G4B88_003581	Cannabis sativa (Hemp) (Marijuana)		membrane [GO:0016020]	nucleic acid binding [GO:0003676]; RNA-DNA hybrid ribonuclease activity [GO:0004523]	ATPISQHIQR;TSHPFHFR	2	4.2	2.2655	323.31	0	0	0	0	0	0	0	0	0	0	0	0	0	0	0	0	0	0	0	0	0	0	0	0	0	0	0	0	0	0	0	0	0	0	0	0	0
A0A7J6DLR3	A0A7J6DLR3_CANSA	Uncharacterized protein	F8388_017848 G4B88_011452	Cannabis sativa (Hemp) (Marijuana)		membrane [GO:0016020]	dipeptide transmembrane transporter activity [GO:0071916]	ASILYESKNHWKSK;DQDEEPSVEEKPEIITR;FLISFGIFFGK;GKEKDQDEEPSVEEKPEIITR;HSWIPFGCTTLKK;LCCCCFFNK;LCCCCFFNKGK	7	15.6	2.2656	323.31	0	0	0	4.81193	0	0	0	0	3.8921	3.93612	4.62217	0	0	5.35195	0	0	0	0	0	0	0	4.3292	0	0	3.87253	6.91217	0	0	0	0	0	0	8.1819	0	0	0	0
A0A7J6DLR4	A0A7J6DLR4_CANSA	NADH:quinone oxidoreductase/Mrp antiporter membrane subunit domain-containing protein	F8388_012256	Cannabis sativa (Hemp) (Marijuana)	ATP synthesis coupled electron transport [GO:0042773]; electron transport coupled proton transport [GO:0015990]	membrane [GO:0016020]; mitochondrion [GO:0005739]; plastid [GO:0009536]	NADH dehydrogenase (ubiquinone) activity [GO:0008137]; NADH dehydrogenase activity [GO:0003954]	SVIHAMSDEQDMRK	1	10.8	2.2658	323.31	0	0	0	0	0	0	0	0	0	0	0	0	0	0	0	0	4.08636	0	0	0	0	0	0	0	0	0	0	0	0	0	0	0	0	4.18484	0	3.9631	0
A0A7J6DLR6	A0A7J6DLR6_CANSA	DUF4283 domain-containing protein	G4B88_027009	Cannabis sativa (Hemp) (Marijuana)				CYSYEEASVK;GIGFDILGFSPKK;SGNGNGCFEK;SHTPRSVSR;SLMVTGRRAQGGVQGCIR;SVSRSLMVTGR;SWALEHGPWTVR;VSPGSSMPR;VWVHIFNLPR	9	15.3	2.2683	323.31	0	0	15.68	9.66679	0	0	0	0	0	0	0	0	0	0	0	5.68232	0	0	7.09212	13.7167	0	0	0	0	0	0	0	0	0	0	0	0	0	0	0	12.4771	0
A0A7J6DLR7	A0A7J6DLR7_CANSA	Uncharacterized protein	G4B88_022256	Cannabis sativa (Hemp) (Marijuana)				EKEPGIVRR;EPGIVRR;LGHQRLPVKEMEQSLELR;LLALLPLLQPK;LPVKEMEQSLELR;QSLHEPFLEREKLR;RWRLLALLPLLQPK;TEARTTTAMDPTTPKR	8	52.2	2.2684	323.31	4.95098	7.6647	0	0	0	7.99865	7.46107	0	0	0	0	0	0	0	0	0	0	7.11728	0	0	0	0	6.53414	0	0	0	0	0	0	3.82191	0	0	0	0	4.07048	0	0
A0A7J6DLR9	A0A7J6DLR9_CANSA	Protein HGH1 homolog	G4B88_015004	Cannabis sativa (Hemp) (Marijuana)				AGRELLLDPK;DDSFSTLISRISVEK;IVQVGYEDEK;IVQVGYEDEKDPK;LLGTPETDLR;NLAIKNK;NLAIKNKVVFGTGDYWR;NPVWIIVSDR;RCINVIERLR;RRSLEFFTLK;SLAIYANK;SLAIYANKLLPSLSR;SLISTTTTK;TYRDASILEIRTK	14	16.2	2.2686	323.31	0	0	2.82959	0	0	0	0	0	0	0	0	0	0	0	0	8.62055	0	0	0	0	0	0	0	0	3.13159	9.01114	0	8.60526	0	0	0	0	0	0	0	0	0
A0A7J6DLS1	A0A7J6DLS1_CANSA	RNase H type-1 domain-containing protein	G4B88_001090	Cannabis sativa (Hemp) (Marijuana)			nucleic acid binding [GO:0003676]; RNA-DNA hybrid ribonuclease activity [GO:0004523]	FIHSLASIPCLDSVRKEITSR;LVRIDTIPGNNISEVIR;NLCSSLDPACRVK	3	26.2	2.2704	323.31	0	0	0	0	0	0	0	0	0	0	0	0	10.9684	0	0	0	0	0	0	0	0	0	0	0	0	0	0	0	0	0	0	0	0	0	0	0	0
A0A7J6DLS4	A0A7J6DLS4_CANSA	FYVE zinc finger domain-containing protein	G4B88_011450	Cannabis sativa (Hemp) (Marijuana)			metal ion binding [GO:0046872]	AEMQRELLGLKR;EAASPDDLR;EGRLDESEEELKK;ELERQADALEK;ERFKLQQK;GANLIDKTQVVAHK;GANLIDKTQVVAHKK;GKELERQADALEK;GKILEHQLEEMEK;GKILEHQLEEMEKGLNVK;GQGDSPVR;GVVEKPHPHESK;ICEPCKTLEEAARFELR;ILEHQLEEMEK;KEALASGLGSSSKQLVSSPQGAAR;KMYKQLK;LLERDLEGLEPRK;LLVELSSHELGTLFVGSFTVCLK;NEIGDLEISRR;QADALEKNLR;QESRVAKDEK;RAGNVSEAMNLLKK;REGRTEEADAEFELAK;SKAEMQR;SLALRRK;TLEEAARFELRHGHR;VDLSIDK;VGHSEGK;VGRGRPLDELR;VLEIQIEELEAPK;…	31	23.3	2.2706	323.31	0	0	0	0	0	0	0	0	0	0	0	0	0	0	0	0	0	0	0	0	0	0	0	0	10.0539	0	0	0	0	0	0	0	0	0	0	0	3.82599
A0A7J6DLS6	A0A7J6DLS6_CANSA	Methyltransferase PMT27	F8388_009300 G4B88_016943 G4B88_026251	Cannabis sativa (Hemp) (Marijuana)	methylation [GO:0032259]	endosome [GO:0005768]; membrane [GO:0016020]; trans-Golgi network [GO:0005802]	methyltransferase activity [GO:0008168]	AIGEVENLLK;AMSSLTASMCWELVTIKKDK;AVYGGFAAAMK;AVYGGFAAAMKDVK;CRVPWHAEGGTLLLELNR;DVLAMSFAPK;IWYHNVPHTLLAEVK;KSWSTQAAQSENEK;QEDESNDNNNNVEEEK;SLHWEVRLTFSK;TYDLLHADHLFSK;VEELDQEKNR	12	17.9	2.2707	323.31	0	0	0	0	0	8.35896	0	0	0	0	9.03774	0	0	11.1706	0	0	0	0	0	0	0	0	0	0	0	0	4.6272	0	0	0	0	0	0	0	0	0	0
A0A7J6DLS7	A0A7J6DLS7_CANSA	E2 ubiquitin-conjugating enzyme (EC 2.3.2.23)	F8388_009312 G4B88_002061 G4B88_016950 G4B88_026254	Cannabis sativa (Hemp) (Marijuana)			ATP binding [GO:0005524]; transferase activity [GO:0016740]	ELLEWQVNPPAGFKHK;IACSRLQK;KALSKIACSR;LQKELLEWQVNPPAGFK;SPKETRWWFHDDK	5	20.8	2.2709	323.31	0	0	0	0	0	0	0	0	0	0	0	0	0	0	0	0	0	0	0	0	0	0	0	0	0	0	0	0	0	0	0	0	0	0	0	0	0
A0A7J6DLS8	A0A7J6DLS8_CANSA	Glutaredoxin domain-containing protein	F8388_009301 G4B88_016958 G4B88_026257	Cannabis sativa (Hemp) (Marijuana)	cellular response to oxidative stress [GO:0034599]	cytoplasm [GO:0005737]	glutathione disulfide oxidoreductase activity [GO:0015038]	IAFFSKSYCPYCMR;MLSELDQEPFIVELDLR	2	24.4	2.271	323.31	0	0	0	0	0	0	0	0	0	0	0	0	0	0	0	0	0	0	0	0	0	0	0	0	0	0	0	0	0	0	5.44029	0	0	0	0	0	0
A0A7J6DLS9	A0A7J6DLS9_CANSA	Aldehyde dehydrogenase	F8388_009302 G4B88_026260	Cannabis sativa (Hemp) (Marijuana)	cellular aldehyde metabolic process [GO:0006081]	cytoplasm [GO:0005737]	aldehyde dehydrogenase (NAD+) activity [GO:0004029]	AIQVIEGGPQICEK;DEIGCPISLVFFPAK;FIRLAYRLNYFGILLLLLGLK;IFFTGSAQIGR;LAYRLNYFGILLLLLGLK;LNYFGILLLLLGLK;LNYFGILLLLLGLKK;LSKALFHDLGKHPAEAYR;SLARIVNQR;TRSLEWRK;YSFDTFSHEK	11	24.6	2.2711	323.31	0	0	0	0	0	0	0	0	0	0	0	0	0	0	0	0	0	3.72585	0	0	0	0	0	0	12.4827	0	0	0	0	0	12.1111	0	0	0	0	0	9.08722
A0A7J6DLT0	A0A7J6DLT0_CANSA	Uncharacterized protein	F8388_019965	Cannabis sativa (Hemp) (Marijuana)	carbohydrate metabolic process [GO:0005975]	cytosol [GO:0005829]	phosphoglucomutase activity [GO:0004614]	AIPYFQNGPK;VAEKLGLPFFENDK	2	24.7	2.2713	323.31	0	0	0	0	0	0	0	0	0	0	0	0	0	0	0	0	0	0	0	0	0	0	0	0	0	0	0	0	0	0	0	0	0	0	0	0	0
A0A7J6DLT1	A0A7J6DLT1_CANSA	SAM-dependent MTase RsmB/NOP-type domain-containing protein	G4B88_007829	Cannabis sativa (Hemp) (Marijuana)	methylation [GO:0032259]; translation [GO:0006412]	cytosolic large ribosomal subunit [GO:0022625]	methyltransferase activity [GO:0008168]; RNA binding [GO:0003723]; structural constituent of ribosome [GO:0003735]	AKSKYFLR;ELRKIPIIVVPLYLK;RSSDGANLNR;VKKTNGQVLAINEDVK	4	25	2.2714	323.31	0	4.51835	0	0	0	0	0	0	0	0	0	0	0	0	0	0	0	0	0	12.7646	0	0	0	0	0	0	0	0	0	12.3859	0	0	0	0	0	0	0
A0A7J6DLT3	A0A7J6DLT3_CANSA	RecQ-mediated genome instability protein 2	G4B88_018814	Cannabis sativa (Hemp) (Marijuana)	DNA repair [GO:0006281]; maintenance of rDNA [GO:0043007]; negative regulation of double-strand break repair via homologous recombination [GO:2000042]; regulation of sister chromatid segregation [GO:0033045]	cytosol [GO:0005829]; nuclear speck [GO:0016607]		LFYETLIDDFV	1	7.7	2.2716	323.31	0	0	0	0	0	0	0	0	0	0	0	0	0	0	0	0	0	0	0	0	0	0	0	0	0	0	0	0	0	0	0	0	0	0	0	0	0
A0A7J6DLT6	A0A7J6DLT6_CANSA	Uncharacterized protein	G4B88_003576	Cannabis sativa (Hemp) (Marijuana)				EWNSFSSNGR;LFKQQELYK;LVAVVTQMSKASKSMR;LWRPAAIR;LWRPAAIRNLRNQWSK;NLRNQWSK;SISCFEK;SMRCYLK;VDGIFAEIGEEMGVNNL	9	31.5	2.2717	323.31	0	0	0	0	0	0	0	0	0	0	0	0	0	0	0	0	0	5.81337	4.64374	4.94453	0	5.34206	0	0	5.15676	9.43704	0	0	4.46369	0	0	0	0	0	0	0	0
A0A7J6DLT7	A0A7J6DLT7_CANSA	Folate transporter 1, chloroplastic	G4B88_026261	Cannabis sativa (Hemp) (Marijuana)	folate import into mitochondrion [GO:1904947]	chloroplast envelope [GO:0009941]; membrane [GO:0016020]	FAD transmembrane transporter activity [GO:0015230]; folic acid transmembrane transporter activity [GO:0008517]	FQVNDGRVSNLPTYK;KVIVDFK;KVIVDFKSR;SRLQQRPSSEGIPK;TIMREEGWR;VSNLPTYK	6	15.4	2.2718	323.31	0	0	0	0	4.45345	0	0	0	0	0	0	0	0	0	0	0	0	0	0	0	0	0	0	0	0	0	0	0	0	0	3.68122	0	0	0	2.9458	3.51008	0
A0A7J6DLT9	A0A7J6DLT9_CANSA	NADP-dependent oxidoreductase domain-containing protein	G4B88_009990	Cannabis sativa (Hemp) (Marijuana)		cytoplasm [GO:0005737]	aldo-keto reductase (NADPH) activity [GO:0004033]	DIVPIPGTTKVENLDK;EICDCVPADEVAGER;EVSALSKYAWKFANTPK;GITFFDTADIYGNK;GTPEYVRECCEASLK;GTPEYVRECCEASLKR;IHPITALQMEYSLWSR;IKYIGLSEASVDTIRR;LEVDYIDLYYQHR;LSDDDLK;VDTSVPIEDTMGELK;VIYARLASLAK;VIYARLASLAKK	13	45.5	2.272	323.31	0	0	0	0	0	0	0	0	0	0	0	0	3.26788	0	0	9.46634	0	0	0	3.05174	0	4.86859	0	0	0	0	0	0	0	0	0	0	0	10.5043	0	0	0
A0A7J6DLU3	A0A7J6DLU3_CANSA	Uncharacterized protein	G4B88_009994	Cannabis sativa (Hemp) (Marijuana)				CLVEWEGLTVR;SFGCNRWR;SFGCNRWRGSR	3	26.5	2.2723	323.31	0	0	0	0	0	0	0	0	0	0	0	0	0	0	0	0	0	0	0	0	0	0	0	0	0	0	0	0	0	0	0	0	0	0	0	0	0
A0A7J6DLU5	A0A7J6DLU5_CANSA	Ubiquitin-like protease family profile domain-containing protein	G4B88_005189	Cannabis sativa (Hemp) (Marijuana)	proteolysis [GO:0006508]		cysteine-type peptidase activity [GO:0008234]	AGEIETFK;DFTSEKDGVFEK;DPYLEVICDEYCK;EEYRIEIDPKIFGSDQDLYIEPK;EIQKNVR;ELKNDKITNLTITYNK;GPTRGDR;IFGSDQDLYIEPK;IIKCNNR;IIPRSVKAILLSVQYR;IQDVFKLDFAK;ITNLTITYNKGELR;KNGWINQIGEEK;LEKIIKDFTSEK;LPVHVRDDLIFVK;LSIELSSKSK;MENYYTNEEVDEIR;NAYSNHRHNCHRHYK;NFIAMIFDYYNASK;NGWINQIGEEKYK;QVHGKDLEKGNVR;SIKAGEIETFKK;VKFMHRGGSK;VPPTEKK;WMCTACFSSEEWK	25	31.5	2.2724	323.31	0	0	0	0	0	0	0	0	0	0	0	0	0	0	0	0	0	0	9.55252	0	0	0	0	0	0	0	9.14799	0	0	0	0	0	7.91073	7.53893	8.13945	0	0
A0A7J6DLU8	A0A7J6DLU8_CANSA	Reverse transcriptase zinc-binding domain-containing protein	F8388_011696 G4B88_022024	Cannabis sativa (Hemp) (Marijuana)			nucleic acid binding [GO:0003676]; RNA-DNA hybrid ribonuclease activity [GO:0004523]	AEDAWIPR;AGYLSGKR;DKLIHFIGMSWLIWQRR;DSSFLVFSFKSSQDLNR;EILSLQHHFISVQLLK;KETMKAGYLSGK;LCSNRPMSR;LSHGEEPFK;LSHGEEPFKYIK;LVGFDTKLFVKFTTAPDFLFFLWK;MLSHGEEPFKYIK;NGLYSVASGYK;TWWQFIWSSKLIPK;VFLPEGTTLDKLIDDEGNWK;YLSKDKLIHFIGMSWLIWQR	15	28.9	2.2703	323.31	12.1472	0	0	0	0	0	0	0	0	3.90429	9.95112	0	0	0	0	0	8.41329	0	0	0	0	0	6.96035	9.24515	10.8053	9.29731	0	0	0	0	4.25724	0	8.76868	0	8.64933	0	0
A0A7J6DLV3	A0A7J6DLV3_CANSA	AB hydrolase-1 domain-containing protein	G4B88_002062 G4B88_016952 G4B88_026255	Cannabis sativa (Hemp) (Marijuana)			epoxide hydrolase activity [GO:0004301]	DIGFDGMGHK;DIGFESYRTK;ENQSNDK;ENQSNDKDIGFDGMGHK;FIAGDKDIGFESYRTK;MPARGPLSHSGTHK;TTVEPSSSISIEAPR	7	13.1	2.2689	323.31	0	0	0	0	0	0	0	0	0	0	0	0	13.4256	0	8.69223	0	11.7548	0	0	0	12.3415	0	0	0	0	0	0	0	0	0	0	0	0	0	0	5.71243	12.4047
A0A7J6DLV7	A0A7J6DLV7_CANSA	S-protein homolog	G4B88_018137	Cannabis sativa (Hemp) (Marijuana)	rejection of self pollen [GO:0060320]	extracellular region [GO:0005576]		FSRWVRGSSK;VACSACLDM;VLLVDATVVIDNEREVK	3	19.1	2.2691	323.31	0	0	0	0	0	0	0	0	0	0	0	0	0	0	0	0	0	0	0	0	0	0	0	0	0	0	0	0	0	0	0	0	0	0	0	0	0
A0A7J6DLV8	A0A7J6DLV8_CANSA	PGG domain-containing protein	G4B88_002247	Cannabis sativa (Hemp) (Marijuana)		membrane [GO:0016020]		DEMPALRLAK;FTEKELVR;FTEKELVRR;IFKLIHEINVLK;ILEGHEYEYFEIR;ISFQSAR;RNRFHQTPK	7	10.9	0.99493	3.1659	0	0	0	0	0	0	0	0	0	0	0	0	0	0	0	0	0	0	0	0	0	0	0	0	0	0	0	0	0	0	0	0	0	0	0	0	0
A0A7J6DLW0	A0A7J6DLW0_CANSA	POX domain-containing protein	G4B88_027014	Cannabis sativa (Hemp) (Marijuana)			DNA-binding transcription factor activity, RNA polymerase II-specific [GO:0000981]; RNA polymerase II cis-regulatory region sequence-specific DNA binding [GO:0000978]	AKLASMLDEVEQR;AKLASMLDEVEQRYR;ATSKTLGEEECLGVK;CLKDAISAQIK;DKAAMKSNGER;ISAELSTVQR;LASMLDEVEQR;LASMLDEVEQRYR;SSGCNCQDVR;SSGCNCQDVRACR;TPTPELGGSRNSGGESSSSK	11	13	2.2692	323.31	8.41878	0	7.72451	7.28337	0	0	0	0	0	0	0	0	7.56902	0	0	0	0	0	0	0	0	0	0	0	9.1692	0	4.8502	0	0	0	0	0	0	0	0	0	0
A0A7J6DLW1	A0A7J6DLW1_CANSA	Uncharacterized protein	G4B88_001920 G4B88_016985	Cannabis sativa (Hemp) (Marijuana)				CYKVECQRCK	1	12.3	2.2693	323.31	0	0	0	0	0	0	0	0	0	0	0	0	0	0	8.1333	0	0	0	0	0	0	0	0	7.45401	0	0	0	0	0	0	0	0	0	0	0	0	0
A0A7J6DLW2	A0A7J6DLW2_CANSA	Transposase MuDR plant domain-containing protein	G4B88_019310	Cannabis sativa (Hemp) (Marijuana)				ALEMNVKQLNR;GDECLAAYLLDYGENNR;GNDAIVDFGQRQCSCR;IGISMKLNYFRR;QIESHQLEMAK;TRLDFTDNS	6	32.1	2.2695	323.31	0	0	0	0	6.94181	0	5.18456	4.57247	7.64169	0	5.65698	8.06053	0	0	5.1292	0	0	0	8.69988	0	0	0	0	0	0	0	0	0	0	0	0	0	0	0	0	0	0
A0A7J6DLW3	A0A7J6DLW3_CANSA	PDZ domain-containing protein	G4B88_019309	Cannabis sativa (Hemp) (Marijuana)	proteolysis [GO:0006508]		serine-type endopeptidase activity [GO:0004252]	AGVPRHAIIKK;ALSKVVPAVVVLR;CLNSTMKREQAIDNENR;DRSGVFSGER;EQAIDNENRAQQK;ISVLKNNMMK;KALSKVVPAVVVLR;LRGIILTNRHVVK;MGDHLQSLGSEAEGLESNVK;SGPVVAEAMFVNR;SSSASAFFLPLERVVR;TVIIPEEEK;VPLEYVSYTDR;VPLEYVSYTDRHR;YQSLLQEMEGGSKKR	15	26.2	2.2687	323.31	0	0	0	0	0	0	0	0	0	0	0	0	0	0	0	0	0	0	0	0	0	0	0	0	0	0	0	0	0	0	0	0	0	0	0	0	7.77919
A0A7J6DLW4	A0A7J6DLW4_CANSA	RRM domain-containing protein	G4B88_002254	Cannabis sativa (Hemp) (Marijuana)	mRNA splicing, via spliceosome [GO:0000398]	catalytic step 2 spliceosome [GO:0071013]; precatalytic spliceosome [GO:0071011]; U2 snRNP [GO:0005686]	RNA binding [GO:0003723]	EVQILLLII;ISEEASWHANYK	2	26.9	2.2696	323.31	0	0	0	0	0	3.6339	0	0	0	0	0	0	0	0	0	0	0	0	0	0	0	0	0	0	0	0	0	0	0	0	0	0	0	0	0	0	0
A0A7J6DLW5	A0A7J6DLW5_CANSA	Reverse transcriptase zinc-binding domain-containing protein	G4B88_002251	Cannabis sativa (Hemp) (Marijuana)				AKEFLFMAMK;DHSSESK;GETKGDKEELK;GYQEILPTRNGLFR;GYQEILPTRNGLFRR;KSVRSMSER;MDHSSESKLR;SHEEDASVSFSEK;SLQNMFK;SLQNMFKVENFTR;SLQNMFKVENFTRFGK;SLVLENEESGGTPVMGK;SSQANGR;TTKFEPESHFEHIIK;VVFGRSLSNK	15	18.3	2.2699	323.31	0	0	0	0	0	0	0	0	0	0	0	0	0	0	0	0	0	0	0	0	3.44546	7.71301	0	0	9.16734	6.52193	8.77419	0	0	0	0	0	0	0	0	0	6.65177
A0A7J6DLX0	A0A7J6DLX0_CANSA	Retrotransposon gag domain-containing protein	G4B88_002938	Cannabis sativa (Hemp) (Marijuana)				NEGVHSAWSPR;TYQGIEFALEIGLVSKK;VKVHQFDR	3	9.3	2.27	323.31	0	0	0	0	0	0	0	0	0	0	0	0	0	0	0	7.81044	0	0	0	0	0	0	0	0	0	0	4.15995	0	0	0	0	0	0	0	0	0	0
A0A7J6DLX1	A0A7J6DLX1_CANSA	Uncharacterized protein	G4B88_018129	Cannabis sativa (Hemp) (Marijuana)			calmodulin binding [GO:0005516]	ALKGLVRLQALVR;IQTAFRGFLAR;KQAAITLRCMQALVR;KSEKSQSSEK;MALESQNRTTK;QAAITLRCMQALVR	6	34.3	0.99571	5.2151	0	0	0	0	0	0	0	0	0	0	0	0	0	0	0	0	0	0	0	0	0	0	0	0	0	0	0	0	0	0	0	0	0	0	0	7.98652	0
A0A7J6DLX2	A0A7J6DLX2_CANSA	RNase H type-1 domain-containing protein	G4B88_009995	Cannabis sativa (Hemp) (Marijuana)			nucleic acid binding [GO:0003676]; RNA-DNA hybrid ribonuclease activity [GO:0004523]	DRPWVTCLNEKYCKK;KGCMTLVRPRFLNLR;LPHDQNDSLVWK;LPHDQNDSLVWKEAADGTFTVK;RRLSWILSSLPTELVDR;TNDNGSWNIELLK;VNIEIVR;WFACASDAK	8	30.2	2.2701	323.31	0	5.79683	0	6.71864	0	0	7.09908	11.2563	7.03155	6.89251	7.89251	0	6.07744	10.0619	6.60785	0	0	7.80768	7.34607	0	8.05897	5.99415	0	6.90195	0	0	7.06307	0	0	0	0	0	2.04865	5.66012	0	7.28753	3.52619
A0A7J6DLX3	A0A7J6DLX3_CANSA	Pentatricopeptide repeat-containing protein	F8388_020341 G4B88_000140 G4B88_031061	Cannabis sativa (Hemp) (Marijuana)				ALLMLYVIMDRLKK;CLFLKNCCKWEVSSR;IFLEMDYQGCCLDR;IQSLNLFMSTLCEK;IQSLNLFMSTLCEKGR;MVNELRFDDAR;VNELRFDDARCLFLK;WEVSSRIQSLNLFMSTLCEKGR	8	72.9	0.99555	-3.5849	0	7.23161	0	0	0	0	0	7.14629	0	0	0	0	0	0	7.48325	0	7.56194	0	0	0	7.07243	0	0	7.82375	7.14343	7.21199	0	0	0	0	0	0	0	0	0	0	0
A0A7J6DLX6	A0A7J6DLX6_CANSA	Transmembrane protein	G4B88_025144	Cannabis sativa (Hemp) (Marijuana)		membrane [GO:0016020]		MMFSGSR;WRDQVTVQK	2	13.7	0.99605	-1.4458	0	0	0	0	0	0	0	0	0	0	0	0	0	0	0	0	9.21519	0	0	0	0	0	0	0	0	0	0	0	0	0	0	9.33769	0	0	0	0	0
A0A7J6DLY2	A0A7J6DLY2_CANSA	2,4-dienoyl-CoA reductase [(3E)-enoyl-CoA-producing] (EC 1.3.1.124)	G4B88_011105 G4B88_025157	Cannabis sativa (Hemp) (Marijuana)	fatty acid catabolic process [GO:0009062]	peroxisome [GO:0005777]	2,4-dienoyl-CoA reductase (NADPH) activity [GO:0008670]	AAVDATTR;ATMESPFRDDIMK;ENPFSNQK;TREYMPLYK;WDIAMAAVYLASDAGK	5	16	2.2818	323.31	0	0	0	0	0	0	0	0	0	0	0	0	0	0	0	0	0	0	0	0	0	0	0	0	0	0	0	0	0	0	0	0	0	0	0	0	0
A0A7J6DLY5	A0A7J6DLY5_CANSA	Pentatricopeptide repeat-containing protein	G4B88_025151	Cannabis sativa (Hemp) (Marijuana)			mRNA binding [GO:0003729]	ALCQEKSMTDAR;ALCQEKSMTDARNVYHSLK;CFLQMVEK;IWDVLDDVRHKDR;LGEAYSLMDEMASK;MECLPNTQSCMFLIR;QLLKSSQVFLSNDLIDK;QTVESFRRFK;SRMFDKIWDVLDDVR;SWAFRFR;VCSVRQTVESFRR;YLSQNSVLLSSRVFCSESR	12	26	2.282	323.31	0	0	0	0	0	3.60893	0	0	0	0	0	0	0	5.32722	0	0	0	0	0	0	0	0	0	0	0	0	0	0	0	0	8.75419	0	0	8.51728	0	0	0
A0A7J6DLY7	A0A7J6DLY7_CANSA	Uncharacterized protein	G4B88_025160	Cannabis sativa (Hemp) (Marijuana)				NVNWNRMRFR	1	26	2.2847	323.31	0	0	0	0	0	0	0	0	0	0	0	0	0	0	0	0	0	0	0	0	0	0	0	0	0	0	0	0	0	0	0	0	0	0	0	0	0
A0A7J6DLY8	A0A7J6DLY8_CANSA	CSC1-like protein At3g54510	G4B88_025148	Cannabis sativa (Hemp) (Marijuana)		plasma membrane [GO:0005886]	calcium-activated cation channel activity [GO:0005227]	EKNPYLFSLPYYR;HRPDQFTVLIR;LIARKIDDLK;QPSKAPIYYAKR	4	7.7	2.2952	323.31	0	0	0	0	0	0	0	0	0	0	0	0	0	0	0	0	0	0	0	0	0	0	0	0	0	0	0	0	0	0	0	0	0	0	0	0	0
A0A7J6DLY9	A0A7J6DLY9_CANSA	Protein kinase domain-containing protein	G4B88_006970	Cannabis sativa (Hemp) (Marijuana)	positive regulation of transcription elongation by RNA polymerase II [GO:0032968]; protein phosphorylation [GO:0006468]	cyclin-dependent protein kinase holoenzyme complex [GO:0000307]; nucleus [GO:0005634]	ATP binding [GO:0005524]; RNA polymerase II CTD heptapeptide repeat kinase activity [GO:0008353]	EIDIKVHNEEEQR;GVVHRDIKGSNILIDK;LPHATSFNQQQPYRR;SLQETFR;TEVEQMHK;TRLPHATSFNQQQPYR;YPPSKEIDIK	7	25.2	2.2953	323.31	0	11.4802	0	10.2459	0	0	0	0	0	0	0	0	0	0	0	0	0	0	0	0	0	0	0	8.60014	0	0	0	0	0	0	0	0	0	0	0	0	0
A0A7J6DLZ0	A0A7J6DLZ0_CANSA	Uncharacterized protein	G4B88_002253 G4B88_008926	Cannabis sativa (Hemp) (Marijuana)	DNA-templated transcription [GO:0006351]	nucleus [GO:0005634]	transcription corepressor activity [GO:0003714]	FLEVTLDTFR;FLEVTLDTFRMLQCLEWEPCVLFYQSNLT;FSSAFTSSHYPLRSQR;SQRSLTIHHSLLALK;TLPSPFLFISSFSAFVR	5	54	2.2955	323.31	0	0	0	0	0	9.25167	9.3837	8.96792	9.65037	9.337	9.01737	9.03003	0	0	0	6.82871	7.05007	0	0	0	0	6.39847	0	9.27896	9.5773	9.40797	9.55553	0	0	0	0	0	0	0	0	0	0
A0A7J6DLZ2	A0A7J6DLZ2_CANSA	Cupin type-1 domain-containing protein	G4B88_020994	Cannabis sativa (Hemp) (Marijuana)				AGQQDKPDIER;ELAFSVPAR;ERDELER;ERERDYER;FEPFYGAGGENPESFYKAFSWEVLSAAFK;GFDEAQKRQCEQECK;LLKGIENYR;QCEQECK;QCEQECKEYVR	9	18.9	2.2956	323.31	0	2.43733	0	0	0	0	0	0	8.06566	0	0	0	0	0	0	0	0	0	0	0	0	0	0	0	11.468	0	0	0	6.07157	0	6.52466	0	0	0	0	0	0
A0A7J6DLZ7	A0A7J6DLZ7_CANSA	peroxidase (EC 1.11.1.7)	F8388_008419	Cannabis sativa (Hemp) (Marijuana)	response to oxidative stress [GO:0006979]		heme binding [GO:0020037]; metal ion binding [GO:0046872]; peroxidase activity [GO:0004601]	GQARCASFRQR;YTTFRRILR	2	20.2	2.2958	323.31	0	0	0	0	0	0	0	0	0	0	0	0	0	0	0	0	0	0	0	0	0	0	0	0	0	0	0	0	0	0	0	0	0	0	0	0	0
A0A7J6DLZ8	A0A7J6DLZ8_CANSA	protein-serine/threonine phosphatase (EC 3.1.3.16)	G4B88_025158	Cannabis sativa (Hemp) (Marijuana)	transcription open complex formation at RNA polymerase II promoter [GO:0001113]	transcription factor TFIIE complex [GO:0005673]	myosin phosphatase activity [GO:0017018]	AANGDANGNDPSK;DDSVLDDIIKRLLSAK;EQRGGEVKQEAK;GDGTDDR;HETAVSR;LSHGSSHR;QLCSTSK;TYHLRPMNFTGPCK;VFNVDDFGAK;VFNVDDFGAKGDGTDDR;VLPPWMIK	11	22.3	2.2959	323.31	0	0	0	0	0	0	0	10.201	0	0	9.18433	0	0	0	0	0	0	0	0	0	0	0	0	0	0	0	0	0	0	0	0	0	0	0	0	0	0
A0A7J6DM03	A0A7J6DM03_CANSA	F-box protein	G4B88_026984	Cannabis sativa (Hemp) (Marijuana)	protein ubiquitination [GO:0016567]; SCF-dependent proteasomal ubiquitin-dependent protein catabolic process [GO:0031146]	cytoplasm [GO:0005737]; nucleus [GO:0005634]; SCF ubiquitin ligase complex [GO:0019005]	nucleic acid binding [GO:0003676]; RNA-DNA hybrid ribonuclease activity [GO:0004523]	AGVAEWKVTNPVHVPK;ARTDGLYVSRNTYIR;AWQLSGVVENYKILQSKYESSWR;DGRAGIAVGLLDRR;EEYLKESFWSVR;EITEIKRVAIRPAVR;FLQSFSPAEAELLAIK;GYEANLGDSPCDDGK;ILNFGHRPK;KATKFSAHYQQSCTR;KWRYTIR;LGKTFWFAK;LKPLALEVLNLKR;QPWIPWLSYEDFTDLMNR;RGYEANLGDSPCDDGK;RMWLLRPR;RMWLLRPRAR;RVAIRPAVR;SLPDELLYEVFAR;TDGLYVSRNTYIR;TNDTIVWKEASDGR;VLIEALVARQCPPLWK;VWGKEIHFRHSVMIWR;YMNFRAAK	24	33.4	2.2962	323.31	0	0	0	0	0	0	0	0	0	5.24253	10.8863	5.5594	7.41532	0	0	0	0	8.28896	0	7.47687	10.3377	0	7.59589	8.3415	0	6.51584	0	0	0	0	0	0	0	0	0	0	0
A0A7J6DM07	A0A7J6DM07_CANSA	Uncharacterized protein	G4B88_001116	Cannabis sativa (Hemp) (Marijuana)				LLCFGLER;LNFTPNPDPALDPAK	2	25.6	0.99607	9.7021	0	0	0	0	0	0	0	0	0	0	0	0	0	0	0	0	0	0	0	0	0	0	0	0	0	0	0	0	0	0	0	0	0	0	0	0	0
A0A7J6DM09	A0A7J6DM09_CANSA	Uncharacterized protein	G4B88_007899	Cannabis sativa (Hemp) (Marijuana)				KVALRDLQNDNR;LSPLELSRHAVELEKR;QCEESDQR	3	14	2.2965	323.31	0	0	0	0	0	0	0	0	0	0	0	0	0	0	6.3244	0	0	0	0	0	0	0	0	0	0	0	0	0	0	0	0	0	4.66846	0	0	0	0
A0A7J6DM10	A0A7J6DM10_CANSA	Pentatricopeptide repeat-containing protein	G4B88_025156	Cannabis sativa (Hemp) (Marijuana)				CHDVLNRRLNQAR;DDGLVEESITFMILIK;DTKEEEKE;FFYFIVGKEDGVK;KFGVKPRVFLYNR;LGSSVMDDLTK;MAMEVFEDLK;SGPMEFK;VEKGYELFK;VFLYNRIMDALIK;VGQACDLLK;VGSNVGLADDTSTAAEENSR;VTPELVAEVLK;VYYVYEKMK	14	19.7	2.2966	323.31	0	0	0	0	0	10.0656	0	0	0	0	0	11.9249	0	6.37323	0	7.46646	0	4.92737	0	7.36229	3.30423	9.18681	8.91773	5.58235	0	9.21444	0	8.76202	0	8.57516	0	0	5.62886	0	6.61001	6.67878	0
A0A7J6DM11	A0A7J6DM11_CANSA	Peptidase C1A papain C-terminal domain-containing protein	F8388_010733 G4B88_030233	Cannabis sativa (Hemp) (Marijuana)	proteolysis [GO:0006508]	membrane [GO:0016020]	cysteine-type peptidase activity [GO:0008234]	GENPYWIVRNVCK	1	4.7	2.2968	323.31	0	0	10.3783	9.73894	9.69303	0	0	0	9.87469	0	0	0	0	0	0	8.81727	0	8.02486	0	0	0	0	0	0	0	0	0	0	0	0	0	0	0	0	0	0	0
A0A7J6DM12	A0A7J6DM12_CANSA	Uncharacterized protein	G4B88_026985	Cannabis sativa (Hemp) (Marijuana)				EIFTSFEGTK;GVGVYTSSR;NEELLLNYR;VFPYDFPLTEK	4	41.1	2.2969	323.31	10.8679	0	0	10.8774	0	0	0	0	0	0	0	0	0	0	0	0	0	0	0	11.0478	0	0	0	0	0	0	0	0	0	0	11.8084	0	0	0	0	0	0
A0A7J6DM13	A0A7J6DM13_CANSA	Reverse transcriptase zinc-binding domain-containing protein	G4B88_007902	Cannabis sativa (Hemp) (Marijuana)			nucleic acid binding [GO:0003676]; RNA-DNA hybrid ribonuclease activity [GO:0004523]	ADLWASPWIPWLDWDK;AFHDQISPTWR;AVAQSTPVYSMATYLFPK;AVIQQAWAIDVR;DSDHAPLVLDLLLDR;ERFHTPFRYLDAWSR;FGVCLFDALWTAR;FGVCLFDALWTARNR;FLALCDWNSLCLPLDR;FWWMGSESKDR;IFGNSTR;KDFWEER;KFWWMGSESKDR;LAKEEDSLWCK;LDRALCDPEWMVSYPK;LGWKLAKEEDSLWCK;LKMFLWKLCR;LLSQAGR;LQLTERLK;MFLWKLCR;NEACWVLADGGK;SIIKSRWGETDQIWLR;SRWGETDQIWLR;SVESSLEAIQEGDEER;YLDAWSRDEGCK	25	29.2	2.2971	323.31	0	8.86202	0	0	0	0	0	0	0	0	0	0	11.2207	0	0	0	0	0	0	0	0	0	0	0	0	0	0	0	4.89069	7.48913	0	0	0	0	0	0	0
A0A7J6DM18	A0A7J6DM18_CANSA	Ubiquitin-like protease family profile domain-containing protein	G4B88_003348	Cannabis sativa (Hemp) (Marijuana)	protein desumoylation [GO:0016926]; proteolysis [GO:0006508]	nucleus [GO:0005634]	deSUMOylase activity [GO:0016929]	AAEKGLTEKEATDK;EVEGSIIDCFSILMNK;FEVDRRCMASLRPLR;ICTKHSEPIQNK;KAECSQAVEESPLK;KDVTPEPNDNAVAWRNFFNANYK;KTQSENVPLIEDDFNDK;NQYGFYKFIFSNTLDPGYVLAK;SHPQEMLTKVWDGWTRVEGTTSK;SKVVSFLDSLHTAMNEK;VVSFLDSLHTAMNEK;VWYMPTR	12	27.7	2.2951	323.31	0	0	0	0	0	0	8.27901	7.92368	0	0	0	0	0	0	0	6.95361	0	0	0	0	7.85835	0	0	0	0	0	0	0	0	0	8.281	0	8.68622	0	0	0	0
A0A7J6DM19	A0A7J6DM19_CANSA	Reverse transcriptase zinc-binding domain-containing protein	G4B88_017013	Cannabis sativa (Hemp) (Marijuana)			nucleic acid binding [GO:0003676]; RNA-DNA hybrid ribonuclease activity [GO:0004523]	DPNPNIHDLLR;ERICSEVDYIGSQK;GVFSVKEAYLMGQK;HVNVITGRCFRWR;IGAGFLAWNR;LIMVDGSFSKGK;SFVIELCSGLEPEPR;SRFGSIEPLWKWIWK;YGEFSQYEDNGEVVLQK	9	37.3	0.99522	3.184	0	0	0	0	0	0	0	0	0	0	0	0	0	0	0	0	0	0	0	0	0	0	0	0	0	0	0	0	0	0	0	0	0	0	6.86716	0	7.22023
A0A7J6DM20	A0A7J6DM20_CANSA	Terpene cyclase/mutase family member (EC 5.4.99.-)	G4B88_001114	Cannabis sativa (Hemp) (Marijuana)	triterpenoid biosynthetic process [GO:0016104]	lipid droplet [GO:0005811]	beta-amyrin synthase activity [GO:0042300]	ATKFLEDTQR;DNPSGDFKKMYR;DPIPLHK;EELFTQPYDEINWK;HDAYAGK;IPDYLWVAEDGMK;LNFFSHR;NCMLHYAAYR;TLYPQHRK;TVYLPMSYLYGK;TYNNSESIR;TYNNSESIRKGVK	12	16.6	2.295	323.31	0	0	0	0	0	0	0	0	3.393	0	0	0	0	0	0	0	0	0	0	0	0	0	0	0	0	0	0	0	0	0	0	0	0	0	0	0	10.5507
A0A7J6DM23	A0A7J6DM23_CANSA	Reverse transcriptase zinc-binding domain-containing protein	G4B88_007906	Cannabis sativa (Hemp) (Marijuana)				DNLRKLMNIDSSLCPICENEIETHNHLCVDCLYTK;MSWYFKKLLR;VDYARNAWHR	3	38.2	2.2929	323.31	0	0	12.1912	0	0	0	0	0	0	4.24762	0	0	0	0	0	0	0	0	11.6204	0	0	0	0	0	9.32856	0	0	0	0	0	0	0	0	0	0	0	0
A0A7J6DM24	A0A7J6DM24_CANSA	1,4-alpha-glucan branching enzyme (EC 2.4.1.18)	G4B88_007903	Cannabis sativa (Hemp) (Marijuana)	starch biosynthetic process [GO:0019252]	amyloplast [GO:0009501]	1,4-alpha-glucan branching enzyme activity [GO:0003844]; cation binding [GO:0043169]; hydrolase activity, hydrolyzing O-glycosyl compounds [GO:0004553]	CRRQWNLVDTEHLR;EGNGWSYEK;EGNGWSYEKCR;IPDSDGK;IPDSDGKSAIPHNSR;LAMAVPDKWIDYLK;LPTLSLQTSK;QIVSSTNEEDKVIVFER;QSNSFPFFDSFHRWK;RVVFPSRNSINGK;TIAFFLMDK;VGCDLPGKYR;VSQSNEKK;YHFKHPRPPKPLAPR	14	16.6	2.293	323.31	0	0	0	0	0	0	0	0	0	0	0	0	0	0	0	0	0	0	0	0	0	0	0	0	0	0	0	0	0	0	0	0	0	0	0	0	0
A0A7J6DM30	A0A7J6DM30_CANSA	F-box domain-containing protein	G4B88_014998	Cannabis sativa (Hemp) (Marijuana)				DAYRASDVLMYER;GAGLAEDVHIDSVPK;GHSIGANQCRMK;IVLAGSISSSRDKNGVVAR;LENFNKFFKSDLR;LLQVFYMKQQK;SFLRSTGFKAK;VMRLWSLGNYK;YLDPEAVVGCEDGTVR	9	20.9	0.9954	5.1176	0	0	12.4097	0	0	0	0	0	0	0	0	0	0	0	0	0	0	0	0	0	0	0	0	0	0	0	0	7.9926	0	0	0	0	0	0	0	0	0
A0A7J6DM31	A0A7J6DM31_CANSA	Uncharacterized protein	G4B88_012799	Cannabis sativa (Hemp) (Marijuana)				ISSCLRISVR;LSSSSKPSIEYPTGPR;LTGGDSPEK;MNDEKSWR	4	18.7	2.2933	323.31	0	5.93421	0	9.07588	0	0	0	0	0	0	0	0	0	0	0	0	0	8.62	0	0	0	0	0	0	0	0	0	0	0	0	0	0	0	0	0	0	0
A0A7J6DM33	A0A7J6DM33_CANSA	Pentatricopeptide repeat-containing protein	G4B88_012802	Cannabis sativa (Hemp) (Marijuana)				CEMVKED;FVCKKWK;KKSVQNYLNGILK;QCFLKCDDQR;RPNHITLLNLLPACFSR;SDYHQHIQQK;SDYHQRPYRFVCK;TLVSWNAMMTGFR	8	41.3	2.2926	323.31	0	0	0	0	0	0	0	0	0	0	0	0	0	0	0	0	0	0	0	0	0	0	0	0	0	0	0	5.50773	0	0	0	0	9.55075	0	0	0	0
A0A7J6DM34	A0A7J6DM34_CANSA	Protein kinase domain-containing protein	G4B88_012796	Cannabis sativa (Hemp) (Marijuana)	protein phosphorylation [GO:0006468]; signal transduction [GO:0007165]		ATP binding [GO:0005524]; protein kinase activity [GO:0004672]	CTNLNPSK;GFHPIMAVKTSRLAK;ISDFGLAKMVDDTTTR;LAKGEELENEK	4	16.7	2.2936	323.31	0	0	0	0	0	0	0	0	0	0	0	0	0	0	0	0	0	9.0245	0	0	0	0	0	0	0	0	0	0	0	0	0	0	0	0	0	0	0
A0A7J6DM38	A0A7J6DM38_CANSA	Uncharacterized protein	G4B88_007898	Cannabis sativa (Hemp) (Marijuana)				IGSLRKSISAAYSAEK;KTSASTSK;LKTGALSNPSSSVIFER;SISAAYSAEK;TSASTSK	5	20.2	2.294	323.31	0	0	0	0	0	0	0	0	0	0	0	0	0	0	0	0	0	0	0	0	0	0	0	0	0	0	0	0	0	0	0	0	0	0	0	0	0
A0A7J6DM39	A0A7J6DM39_CANSA	Uncharacterized protein	G4B88_015008	Cannabis sativa (Hemp) (Marijuana)	protein folding [GO:0006457]		alpha-tubulin binding [GO:0043014]	EEWSFIEGGVFPR;NLHFEECERLK;NLNFQQCK;NLNFQQCKR;NLNFQQCKRLK;NLSLDACERLK;RYTTYDTLYWSFIEGGVFPR	7	38.2	2.2941	323.31	0	0	9.01606	0	0	0	0	0	0	0	0	0	0	0	0	8.79344	0	0	0	0	0	0	0	0	0	7.15816	0	0	0	0	0	0	0	0	0	0	0
A0A7J6DM42	A0A7J6DM42_CANSA	PABP	G4B88_011461	Cannabis sativa (Hemp) (Marijuana)	purine ribonucleoside salvage [GO:0006166]	cytosol [GO:0005829]; nucleus [GO:0005634]; ribonucleoprotein complex [GO:1990904]	ATP binding [GO:0005524]; dioxygenase activity [GO:0051213]; hydrolase activity [GO:0016787]; hypoxanthine phosphoribosyltransferase activity [GO:0004422]; iron ion binding [GO:0005506]; L-ascorbic acid binding [GO:0031418]; mRNA 3'-UTR binding [GO:0003730]; oxidoreductase activity, acting on paired donors, with incorporation or reduction of molecular oxygen [GO:0016705]; poly(A) binding [GO:0008…	APGAMAPLPSGIPGFHHGAPR;DLQLLEQFR;FILEHLKSK;FYRYKVGQR;GKNNPKNPK;GPRAIVLCITQEHAEECFQAAK;GSGFVAFSTPEEATKALNEMNGK;GVKYVFR;GYGFVQYDKEESAQK;HIDESTNLGEGK;HLPYRRNCK;KVVLRVVK;LMLGEQLYPLVECLER;LQAHFAQIR;LSLQSPLNHTLFYPR;NEEGRTNCMAAETGTK;NEEGRTNCMAAETGTKR;NLEDNMTDEK;NLLDTFAAFGTVLSCK;QGQPGQRMGVRR;QVYVGLFVRKQER;RNCKAMR;STEKPKGPR;TLECVIEHMKLK;TLLKFSRNSK;TNCMAAETGTKRK;VGQRFGR;VVLRVVKLFIDFSE	28	20.6	2.2943	323.31	0	8.41227	16.7776	0	10.231	0	15.8172	15.8125	0	9.18232	0	16.0601	16.0332	16.0086	0	15.216	0	0	8.62084	11.4299	15.4481	9.45189	15.4289	15.985	16.1241	0	16.29	0	0	6.93676	0	15.611	15.7641	3.1166	14.6417	0	10.1865
A0A7J6DM43	A0A7J6DM43_CANSA	Uncharacterized protein	G4B88_008824	Cannabis sativa (Hemp) (Marijuana)				AEGGEESAGQSWGK;LSDVDRGNH;TFLASSLLPR;VSGRPDR	4	30.1	2.2944	323.31	0	0	0	0	7.24612	0	0	0	0	0	0	0	0	0	0	0	0	0	9.08343	0	0	0	0	0	0	0	0	0	0	0	0	0	0	0	0	0	0
A0A7J6DM48	A0A7J6DM48_CANSA	Uncharacterized protein	G4B88_003347	Cannabis sativa (Hemp) (Marijuana)				VGSSAGVLRLQQSRK	1	53.6	2.2946	323.31	0	0	0	0	0	0	0	0	0	0	0	0	0	0	0	0	0	0	0	0	0	0	0	9.43037	0	0	0	0	0	0	0	0	0	0	0	0	0
A0A7J6DM49	A0A7J6DM49_CANSA	glycerophosphodiester phosphodiesterase (EC 3.1.4.46)	G4B88_003346	Cannabis sativa (Hemp) (Marijuana)	glycerol metabolic process [GO:0006071]; glycerophospholipid catabolic process [GO:0046475]		glycerophosphodiester phosphodiesterase activity [GO:0008889]	ELSFLLKLIPQLIQI;KGNICLGKAK	2	11.7	2.2947	323.31	0	0	0	0	0	0	0	0	0	0	0	0	0	0	0	0	0	0	0	0	0	0	0	0	0	0	0	0	0	0	0	0	0	0	0	0	0
A0A7J6DM50	A0A7J6DM50_CANSA	Uncharacterized protein	G4B88_029886	Cannabis sativa (Hemp) (Marijuana)				DETPIAPIGSSAVGTR;EVVTPIK;EVVTPIKESTER;IQKSPPTISNEKK;IQSKLGSLEEVVQRNTK;ISPPPPVVPTEK;KSSVDKIQK;LGSLEEVVQRNTK;LKSTEEVHERPMPILTGK;LVEQVDER;LVEQVDERRTR;SFVDKISPPPPVVPTEK;SPPTISNEK;TFEFVEEHK	14	22.4	2.2973	323.31	0	0	0	0	0	0	0	3.96088	0	0	0	0	0	0	3.6739	0	0	0	0	0	0	0	3.81568	0	0	0	0	0	0	0	9.33978	0	0	0	0	0	0
A0A7J6DM52	A0A7J6DM52_CANSA	RNase H type-1 domain-containing protein	G4B88_030021	Cannabis sativa (Hemp) (Marijuana)			nucleic acid binding [GO:0003676]; RNA-DNA hybrid ribonuclease activity [GO:0004523]	FYAAVPNLVNWKVK;GVNFLAHNSAK;GVNFLAHNSAKWAR;RKFQDHSYASQPLPK	4	18.1	2.2937	323.31	0	0	0	8.10669	0	0	0	0	0	0	0	0	0	0	0	0	0	0	0	0	0	0	0	0	0	0	0	0	0	0	0	0	0	0	0	0	0
A0A7J6DM54	A0A7J6DM54_CANSA	Thermosome subunit gamma	G4B88_008822	Cannabis sativa (Hemp) (Marijuana)				EDLGPWR;ESLENRRNSAVTK;KMAEISGWPLNR;LDFGAAMKVFLAK;LDFGAAMKVFLAKR;LLQMEKGESFFSFARDMTLK;SSRSRGFNILGCIQR;TGSNPNPSLRYSNILK	8	21	2.2991	323.31	0	0	0	0	0	0	0	0	0	0	0	0	0	0	0	0	0	0	0	0	0	0	0	0	0	0	0	0	0	0	0	0	0	0	0	0	0
A0A7J6DM57	A0A7J6DM57_CANSA	GRF-type domain-containing protein	F8388_012173 G4B88_030591	Cannabis sativa (Hemp) (Marijuana)			zinc ion binding [GO:0008270]	ALVVIPGLLR;ALVVIPGLLRKIR;CDPPRVAEMKTSWTNK;EQNECVESCHER;QTCECQR;QTCECQRSGNIR;TSWTNKNPGRR	7	19.6	2.3	323.31	0	0	0	0	0	0	0	0	0	0	0	0	0	0	0	0	0	0	0	0	0	0	0	0	0	0	0	0	0	0	0	0	0	0	0	0	0
A0A7J6DM58	A0A7J6DM58_CANSA	Uncharacterized protein	G4B88_011459	Cannabis sativa (Hemp) (Marijuana)				DQVCNKDTDVDVTLPDSGTATFVK;DVSRWILEFLIRSPGK;GVESVEDEPEVGIER;NVSHENPLESQK;QVAINKRHR	5	13.5	0.99545	-16.5	0	0	0	0	0	0	0	0	0	0	0	0	0	0	10.9046	0	0	0	0	0	0	0	0	0	0	0	0	0	0	10.6044	0	0	0	0	0	0	0
A0A7J6DM59	A0A7J6DM59_CANSA	G domain-containing protein	G4B88_012803	Cannabis sativa (Hemp) (Marijuana)		nucleolus [GO:0005730]	GTP binding [GO:0005525]	EEEEAEECIR;LGWFLNEFRSLSMWAK;LTHSSAETQKK;TRSMSQSSIGGEKK;TVCKVAPIPGETK;VAPIPGETK	6	14.9	2.3	323.31	0	0	0	0	0	8.32715	0	0	0	0	0	0	0	0	0	0	0	0	0	0	0	0	0	0	0	0	0	0	0	0	0	8.18829	0	0	0	0	0
A0A7J6DM63	A0A7J6DM63_CANSA	Uncharacterized protein	G4B88_029887	Cannabis sativa (Hemp) (Marijuana)				ALEKDAKEYDSTVK;DHWGCDNHIDDNLLVR;DIIQKHEER;DMSNYEEK;ELMKCKAR;FSALSDK;FSALSDKKCK;GQANYYIDQNFALAK;HEERAAK;KNTALEK;KTATVEVVR;LTELSDAQTQLEER;LTELSDAQTQLEERK;TATVEVVRDMSNYEEK	14	37.7	2.3005	323.31	0	8.73295	6.16575	9.56464	0	5.42193	0	0	0	0	0	0	10.418	0	10.4048	2.86552	9.69033	0	0	0	0	0	0	0	0	5.78667	0	0	0	0	0	0	0	0	0	0	0
A0A7J6DM66	A0A7J6DM66_CANSA	Receptor-like serine/threonine-protein kinase	G4B88_021525	Cannabis sativa (Hemp) (Marijuana)	protein phosphorylation [GO:0006468]; recognition of pollen [GO:0048544]	membrane [GO:0016020]	ATP binding [GO:0005524]; protein kinase activity [GO:0004672]	AAIYFLMLLLITAK;CVKLTTPLRYSR;DCNCQAVLFR;DRANDHHQQAVK;EDDDEDDR;FFDDVSLRPYTFGELEK;LDVDGILR;LLMPDQTRTYTGLR;LVKEDDDEDDR;LYSHSSVDTNSGWGVK;TFNEQVLYR;TLYYQRIGNLDHDK;TTSFSGK;VEMSEVEKMVK	14	22.6	2.3006	323.31	0	0	0	0	0	0	0	0	0	0	0	0	0	0	0	0	0	0	0	0	0	0	0	0	0	0	0	0	0	0	3.892	0	0	0	0	0	0
A0A7J6DM72	A0A7J6DM72_CANSA	Uncharacterized protein	F8388_000625 G4B88_011639	Cannabis sativa (Hemp) (Marijuana)				EPLNSMEME;GAWSKHEDQK;KKLINLGIDPNNHK;LPGRTDNEVK;MRKPCCDK;SLPKAAGLHRCGK	6	29.2	2.3012	323.31	0	0	0	0	0	0	0	0	0	0	0	0	0	0	0	0	0	0	0	0	0	0	0	0	0	0	0	0	0	0	0	0	0	0	0	0	0
A0A7J6DM73	A0A7J6DM73_CANSA	Uncharacterized protein	G4B88_015966 G4B88_030565	Cannabis sativa (Hemp) (Marijuana)				AYIQSLCYMTNDR;VKMLEDQLRR	2	29.9	2.3013	323.31	0	0	0	0	0	0	0	0	0	0	0	0	0	0	0	0	0	0	0	0	0	0	0	0	0	0	0	0	0	0	0	0	0	0	0	0	0
A0A7J6DM74	A0A7J6DM74_CANSA	Reverse transcriptase zinc-binding domain-containing protein	G4B88_011642	Cannabis sativa (Hemp) (Marijuana)			nucleic acid binding [GO:0003676]; RNA-DNA hybrid ribonuclease activity [GO:0004523]	DILPTGMEGVPR;DLDLQIGNK;FGAGCTNDECVGSR;IWASPVQER;KDILPTGMEGVPR;LGKCISVDKVR;LIGPKGIQKKPVFR;SVFGNSSVCVFCK;SVPLFGPWLR;TAQPVPK;TFVFRLSSPAEVK;TFVFRLSSPAEVKR;VGDSCVSDAR;VSVDEPLLEPAR	14	12.8	2.3015	323.31	0	5.20363	0	0	0	5.0522	0	0	0	0	0	0	0	0	0	0	0	0	0	0	0	0	0	0	0	0	0	0	0	0	0	0	0	0	0	0	0
A0A7J6DM75	A0A7J6DM75_CANSA	Uncharacterized protein	G4B88_031212	Cannabis sativa (Hemp) (Marijuana)		membrane [GO:0016020]		ALDSRWIPFFLRQLVGR;GLVCCVSDIVLESKSFTKLALVNAR;KALDSRWIPFFLR;MLEIVMNGVHDVQVQLAGWK	4	51.2	2.3016	323.31	0	0	0	6.74012	0	0	0	0	0	0	0	0	0	0	11.0096	0	0	0	0	0	0	0	0	0	0	0	0	0	0	0	0	0	0	0	0	0	0
A0A7J6DM83	A0A7J6DM83_CANSA	RRM domain-containing protein	F8388_001393 G4B88_016216 G4B88_021526	Cannabis sativa (Hemp) (Marijuana)			RNA binding [GO:0003723]	LQFSRFPGPRSGGTASR;YFAHDDDHDGNR;YFAHDDDHDGNRGVR	3	12.6	2.3018	323.31	0	0	0	0	0	0	0	0	0	0	0	0	0	0	0	0	0	0	0	0	0	0	0	7.90262	0	0	0	0	0	0	0	0	0	0	0	0	0
A0A7J6DM86	A0A7J6DM86_CANSA	Uncharacterized protein	G4B88_026469	Cannabis sativa (Hemp) (Marijuana)				GNTTQSSTAKKGSNK;NGQELTGQIAYRQYK;QATQHVNLGSSKRGR;SCKKMGK	4	10.1	2.2999	323.31	0	0	0	0	0	0	0	0	0	0	0	0	0	0	0	0	0	0	0	0	0	0	0	0	0	0	0	0	0	0	0	0	0	0	0	0	0
A0A7J6DM87	A0A7J6DM87_CANSA	Ubiquitin-like protease family profile domain-containing protein	G4B88_017786	Cannabis sativa (Hemp) (Marijuana)	proteolysis [GO:0006508]		cysteine-type peptidase activity [GO:0008234]	AKEVMWK;CKIPTHTSMEDNKK;CPRQPLGSLQCGFYVLR;DLKFLYFQLVQR;ETRQQLRNSVLSQAEQYEAK;FAELSSQISSLK;FLYFQLVQR;GSVESSPPILSSTCK;IHCNDLKKDNYR;IPTHTSMEDNKK;KDNYRVLVDECHNNNAK;QQLRNSVLSQAEQYEAK;RNSVFAQPKLAR;SLISRVFRYLR;STYIGITEFHIFMWR;VVNDPLVSSRCKIPTHTSMEDNK;WLTSNCGGK;YLRTSNTKAK;YVEQGFTIK	19	35.2	0.99535	5.0696	0	0	0	0	0	0	0	0	0	0	0	0	0	0	0	0	0	0	0	0	0	0	0	0	0	0	0	0	0	0	0	0	0	0	0	0	0
A0A7J6DM89	A0A7J6DM89_CANSA	NADH dehydrogenase [ubiquinone] 1 alpha subcomplex subunit 12	G4B88_019077	Cannabis sativa (Hemp) (Marijuana)	mitochondrial respiratory chain complex I assembly [GO:0032981]	mitochondrial inner membrane [GO:0005743]		AGNRYFAR;APTTEEREEMEARR;EKRWVIFK;KAPTTEEREEMEAR;KEEEERK;LFSRVAGFFSNRTK;LNVALMKK	7	33.9	2.2998	323.31	0	0	0	0	0	0	0	0	0	0	0	0	0	0	0	0	0	0	0	0	0	0	0	0	0	0	0	6.3147	0	0	0	0	0	0	0	0	0
A0A7J6DM92	A0A7J6DM92_CANSA	Transposase Tnp1/En/Spm-like domain-containing protein	G4B88_030566	Cannabis sativa (Hemp) (Marijuana)				EKGMNDTFSEVMGK;EVMVQLQEK;GLTQMRDIWGNHDGTK;GQKKYNHTTGTK;ISATNKASRGQK;MQITCNEFGQPHDK;MYSFGVCPSDVWENK;QELNEDVSKEK;QNYNANDTSIIPNK;SFAQIRAAQK	10	31.5	0.9964	14.206	0	0	0	0	0	0	0	0	0	0	0	0	0	0	0	0	0	8.13191	0	0	0	0	6.64176	7.79214	0	0	0	0	7.53177	7.94644	0	0	0	0	0	0	0
A0A7J6DM93	A0A7J6DM93_CANSA	Protein CHUP1, chloroplastic	F8388_011692 G4B88_017175	Cannabis sativa (Hemp) (Marijuana)	chloroplast organization [GO:0009658]	chloroplast outer membrane [GO:0009707]		EENLLLQGVRFAYR;ELQCNECTR;HFPQWPER;HFPQWPERK;IPWDWMLDTGLIGEMK;IPWDWMLDTGLIGEMKLSSLR;KADTMREAACNYR;NMIGEIENRSTYISAVKSEVEK;PREDDEFEITLLR;QDFPESEFTKGKPAK;QLEDSLVSNGSLAK;SINNVERTRESTSK	12	33.4	2.2981	323.31	0	0	0	0	0	0	0	0	0	0	0	0	0	0	0	0	0	0	0	0	0	0	0	0	0	0	0	0	0	0	0	0	0	0	0	0	0
A0A7J6DM98	A0A7J6DM98_CANSA	Purple acid phosphatase (EC 3.1.3.2)	G4B88_026259	Cannabis sativa (Hemp) (Marijuana)			acid phosphatase activity [GO:0003993]; metal ion binding [GO:0046872]	MCCSFSISMWSTR;VDIVFAGHVHSYER	2	5.8	2.2983	323.31	0	0	0	0	0	0	0	0	0	0	0	0	0	0	0	0	0	0	0	0	0	0	0	0	0	0	0	0	0	0	0	0	0	0	0	0	0
A0A7J6DMA0	A0A7J6DMA0_CANSA	Pentatricopeptide repeat-containing protein	G4B88_020482	Cannabis sativa (Hemp) (Marijuana)				CGGIKNARSVFDSVHNK;CGSLCNAR;DVPCWTSMICGYFNGGK;HVHKSPGFSWLEK;KKPYFLSSNFSPDQLALCLNK;KPYFLSSNFSPDQLALCLNK;MEEAYEIVK;NVALWNVMIGCYGK;NVFDKMIER;QGKQIHGVLLGTGMNMNLLSLNSK;RPGAFVTLSNIYAAHGEWEEVQSLRKVMK;SGKMEEAYEIVK;VTELFSSMR;VTELFSSMRR;VTELFSSMRRR;YAKNVFDK	16	34.3	2.2985	323.31	0	0	7.64378	0	7.63604	0	6.7389	6.96394	0	8.13653	7.94597	8.08289	7.64306	7.66285	0	0	0	0	6.11799	0	0	6.4293	5.95975	0	0	7.15583	0	4.36163	0	7.57954	0	6.89057	0	11.4703	0	13.6305	0
A0A7J6DMA6	A0A7J6DMA6_CANSA	Serine/threonine-protein phosphatase (EC 3.1.3.16)	G4B88_030563	Cannabis sativa (Hemp) (Marijuana)		cytoplasm [GO:0005737]	myosin phosphatase activity [GO:0017018]	ARYPANITLLRGNHESR;DLDQWISK;FFTETEENNQMRGPRTGVPN;GYNSLEVFTILLLLKAR;QLTQVYGFYDECQRK;YGNANAWR	6	27.6	2.2986	323.31	0	0	0	0	0	0	0	0	0	0	0	0	0	0	0	0	0	0	0	0	0	0	0	0	0	0	0	0	0	0	0	0	3.8486	0	0	0	0
A0A7J6DMA7	A0A7J6DMA7_CANSA	Uncharacterized protein	G4B88_030564	Cannabis sativa (Hemp) (Marijuana)				MPPSVVPWWKTTEMYK;PPSVVPWWK;QVFCGFK	3	29.1	2.2988	323.31	0	0	0	0	0	0	0	0	0	0	0	0	0	0	0	0	0	0	0	0	0	0	0	0	0	9.59326	0	0	0	0	0	0	0	0	0	0	0
A0A7J6DMA8	A0A7J6DMA8_CANSA	Uncharacterized protein	G4B88_009988 G4B88_009989	Cannabis sativa (Hemp) (Marijuana)		membrane [GO:0016020]		ATLESPK;CMAQDGEK;FTDVLAFSGPAPER;GVSVESK;GVSVESKSGGVMTSDAELLNGR;NRATLESPK;TLYRNNTYLPMR	7	34	2.2978	323.31	0	0	0	0	0	5.50201	0	0	0	0	0	0	0	0	0	0	0	0	0	0	0	0	0	0	0	0	0	0	0	0	0	0	0	0	0	0	0
A0A7J6DMB1	A0A7J6DMB1_CANSA	Agenet domain-containing protein	G4B88_015757	Cannabis sativa (Hemp) (Marijuana)				EEMEFAKESMR;EETLGFEK;KWVDGIWTPQLVENK;MNPFEKSKMPR;NPFEKSKMPR;WVDGIWTPQLVENK	6	13.8	2.2989	323.31	0	0	0	0	0	0	0	0	0	0	0	0	0	0	0	7.61905	0	0	0	0	0	10.0242	0	0	0	10.0003	0	0	0	0	0	0	0	0	8.83308	0	0
A0A7J6DMB2	A0A7J6DMB2_CANSA	DUF4283 domain-containing protein	G4B88_017179	Cannabis sativa (Hemp) (Marijuana)				ANCRHDEIVK;HDEIVKMKIEK;HQHQQTQKKETK;IQDLIETEVTNRSGNSRAQSWAQEVENEQK;MVRIQDLIETEVTNR;SAKQIWETFTKEK;TVPVSTTSQPGSPK	7	30.1	2.2992	323.31	0	0	0	0	0	0	0	0	0	0	0	7.52482	0	0	0	0	0	0	0	0	0	0	9.46138	0	0	0	0	0	0	0	0	0	8.16279	0	0	0	11.3118
A0A7J6DMB3	A0A7J6DMB3_CANSA	OB domain-containing protein	F8388_007311 G4B88_017214 G4B88_020998	Cannabis sativa (Hemp) (Marijuana)		chromosome, telomeric region [GO:0000781]; nucleus [GO:0005634]	DNA binding [GO:0003677]	DPNAEILHWLDCMR;LARQCYDLSIK	2	15.7	2.2994	323.31	0	0	0	0	0	0	0	0	0	0	0	0	0	0	0	0	0	0	0	0	0	0	0	0	0	0	0	0	0	0	0	0	0	0	0	0	0
A0A7J6DMB4	A0A7J6DMB4_CANSA	Alkaline/neutral invertase (EC 3.2.1.26)	F8388_009873 G4B88_015751	Cannabis sativa (Hemp) (Marijuana)	sucrose catabolic process [GO:0005987]	mitochondrion [GO:0005739]	endo-alpha-N-acetylgalactosaminidase activity [GO:0033926]; sucrose alpha-glucosidase activity [GO:0004575]	AINNRLSALSFHIR;AQFHTSPYHSLSGFRR;AYGKITGDYALQER;DFVPSALAFLLK;DFVPSALAFLLKGEGEIVR;EYYWVDMR;ITGDYALQER;KAQFHTSPYHSLSGFR;LCLNFER;LSALSFHIREYYWVDMR;VVSVIANASSSRFRDFSTSVETR	11	14.7	2.2995	323.31	0	0	0	0	0	0	0	0	0	0	0	0	0	0	0	0	0	9.98925	16.021	0	0	0	0	0	0	0	9.09722	0	0	0	0	0	0	0	0	0	0
A0A7J6DMB6	A0A7J6DMB6_CANSA	Solute carrier family 40 member	G4B88_004810 G4B88_005494 G4B88_011172	Cannabis sativa (Hemp) (Marijuana)		membrane [GO:0016020]	iron ion transmembrane transporter activity [GO:0005381]	LSAGVLDRPK;LSAGVLDRPKCSPTCSR;TLFSFDPLF;YRLTTRR	4	5.8	0.99557	-1.3143	0	0	0	0	0	0	0	0	0	0	0	0	0	0	0	0	0	0	0	0	0	0	0	0	0	0	0	9.781	0	0	0	0	0	0	0	0	0
A0A7J6DMB7	A0A7J6DMB7_CANSA	Serine/threonine-protein phosphatase (EC 3.1.3.16)	G4B88_018132	Cannabis sativa (Hemp) (Marijuana)	brassinosteroid mediated signaling pathway [GO:0009742]	nucleus [GO:0005634]	metal ion binding [GO:0046872]; myosin phosphatase activity [GO:0017018]	AHECVMDGFER;EDGPGPR;GNHEAADINALFGFR;IFGDLHGQFGDLMR;IICMHGGIGR;KEDGPGPR;KLLDRQMSINSVPK;KVIAHLLKPRGWKPPVR;LAGATADVHCYDVLTNK;LPSRYFVDERTR;QLSIDQFENEGR;QLSIDQFENEGRR;QVNGEVELPDR;SLPEAAPDGTGTRR;VIAHLLKPRGWKPPVRR;WEWAIAPGVSPSPR;WHRVVVQGPGPGPR;WSRITPFGEPPTPR;YFVDERTR;YLMAIGGNDGK	20	21	2.2996	323.31	0	0	9.73669	0	7.06878	10.6333	0	6.96185	8.62943	0	9.66851	0	7.94772	8.44964	3.62959	3.02231	0	0	7.82953	6.88387	0	4.62784	8.2896	0	0	0	8.6017	4.56383	0	7.17243	8.52599	0	0	0	0	0	0
A0A7J6DMB9	A0A7J6DMB9_CANSA	Uncharacterized protein	F8388_009867 G4B88_015755	Cannabis sativa (Hemp) (Marijuana)		mitochondrial membrane [GO:0031966]		QISLEEELK;QLSRTGPAYKPK;TIIEPTTAQTKRK;VDINNYEVPDQWLPPSR;VKDDQEWDIIETKK	5	41.1	2.2997	323.31	0	0	0	0	0	0	0	0	0	0	0	0	0	0	0	8.84452	0	0	0	0	0	0	0	0	0	0	0	0	0	0	0	0	0	11.2614	6.06188	0	0
A0A7J6DMC2	A0A7J6DMC2_CANSA	Plastid lipid-associated protein/fibrillin conserved domain-containing protein	G4B88_012527	Cannabis sativa (Hemp) (Marijuana)				EELLEAIAPLDR;GKDATELKEELLEAIAPLDR;IDQIARKLEAANPTK;TNVSFFSSLLPK;VSRGDKGNLFILK	5	23.8	2.2976	323.31	0	0	0	0	0	0	0	0	0	8.6517	8.95344	8.43091	0	0	0	9.21174	9.34906	9.43254	9.73366	9.74285	9.79545	9.7366	0	9.74625	0	11.1794	0	11.0999	0	0	0	5.02334	0	0	0	0	0
A0A7J6DMC4	A0A7J6DMC4_CANSA	Golgi apparatus membrane protein TVP23	G4B88_015758	Cannabis sativa (Hemp) (Marijuana)	protein secretion [GO:0009306]; vesicle-mediated transport [GO:0016192]	Golgi membrane [GO:0000139]		ISLSVLKR;KSLNLNSAR;WWNEINDLGESVWK	3	17.8	2.2925	323.31	0	0	0	0	0	0	0	0	0	0	0	0	6.69237	0	0	0	0	0	0	0	0	0	0	0	0	0	0	0	0	0	0	0	0	0	0	0	0
A0A7J6DMD0	A0A7J6DMD0_CANSA	Cell division control protein	G4B88_006369	Cannabis sativa (Hemp) (Marijuana)	cell division [GO:0051301]; DNA replication initiation [GO:0006270]; mitotic DNA replication checkpoint signaling [GO:0033314]	nucleus [GO:0005634]	ATP hydrolysis activity [GO:0016887]; DNA replication origin binding [GO:0003688]	AVLHDLFMLTTLPFSR;DSTVGELNK;EALHVSTAPSVVVCREDEQK;IDHMALALSK;ILGKDHQPQK;ILGKDHQPQKK;KPEIDVVR;KPNSAGK;KVAAASGDMRK;LFRGGKK;LQKPVVKNLFMVKPNWNPRDPEQSR;LQSLNCKPMVITFRAYSK;RSVNASPNSPSFDVESTLCERR;SLSMEKVKK;SRNSTSALQLLQNSYSK;VAAASGDMRK;VLNDQGLLKIGQSR	17	39.5	2.2853	323.31	11.7694	0	0	0	0	0	0	0	0	8.12045	4.8498	0	0	0	0	0	0	0	0	0	0	0	0	0	0	9.67634	0	0	0	9.50478	0	0	0	9.01444	0	11.5023	0
A0A7J6DMD6	A0A7J6DMD6_CANSA	BHLH domain-containing protein	G4B88_002194	Cannabis sativa (Hemp) (Marijuana)		nucleus [GO:0005634]	DNA-binding transcription factor activity [GO:0003700]; protein dimerization activity [GO:0046983]	DRQMIQDR;DRQMIQDRVK;GRSVLNNQCGFSQSR;GVIEARNDK;HDSSVSTAYSK;ILPGVSIHNQFDDNK;LLNCHGLDK;MVNSSGYMADCTSQQR;RLKPGENPRPRPK;SKGFESGQLSKDVK;TIKHMLFLQSVTKHADK;TLCGSNQWSYAVFWK;TSLTKISSSSVPSSSLSYGR	13	17.1	2.2854	323.31	0	0	0	0	0	0	0	0	0	0	0	0	0	0	0	0	0	0	0	0	0	0	0	0	0	0	8.89984	0	0	0	0	0	0	0	0	0	0
A0A7J6DMD9	A0A7J6DMD9_CANSA	NAD-dependent epimerase/dehydratase domain-containing protein	G4B88_012528	Cannabis sativa (Hemp) (Marijuana)				AKVELDYNPR;IFCTEYEK;KIVVTGASGYLGGR;LPGYIGSGFDK;SLKEGLEEVLPWLKNLGLIK;VELDYNPR;VTAGNIVAR;YLLTGENASFK	8	24.7	2.2855	323.31	5.87416	5.48504	0	0	0	0	0	0	0	0	0	0	0	0	0	0	0	0	0	0	0	0	0	0	0	0	0	0	0	0	0	0	0	0	0	0	0
A0A7J6DME1	A0A7J6DME1_CANSA	PH domain-containing protein	G4B88_006366	Cannabis sativa (Hemp) (Marijuana)		cytoplasm [GO:0005737]		AGWLTKQGEYIKTWR;GVISMGTCQTVK;QGEYIKTWR;RWFVLKQGK	4	24.7	2.2856	323.31	0	2.05929	0	0	0	0	0	0	0	0	0	0	0	0	0	0	0	0	0	0	0	0	0	0	0	0	0	0	0	0	0	0	0	0	0	0	8.95539
A0A7J6DME2	A0A7J6DME2_CANSA	Glucose-6-phosphate isomerase (EC 5.3.1.9)	G4B88_012851	Cannabis sativa (Hemp) (Marijuana)	gluconeogenesis [GO:0006094]; glucose 6-phosphate metabolic process [GO:0051156]; glycolytic process [GO:0006096]	cytosol [GO:0005829]	carbohydrate derivative binding [GO:0097367]; glucose-6-phosphate isomerase activity [GO:0004347]; monosaccharide binding [GO:0048029]	CFNFPLLPSAVAR;FAPHIQQVSMESNGK;INQMFGGEHINSTENR;ISLLVLLK;KISLLVLLK;KISLLVLLKLTVEMPER	6	15.4	2.2849	323.31	0	2.80397	8.77719	0	0	0	0	0	0	0	4.58767	0	0	8.3756	0	0	0	0	0	0	0	0	0	0	0	5.59258	0	0	5.5818	0	5.81129	0	0	0	0	0	0
A0A7J6DME4	A0A7J6DME4_CANSA	Phosphoglycerate kinase (EC 2.7.2.3)	G4B88_025149	Cannabis sativa (Hemp) (Marijuana)	gluconeogenesis [GO:0006094]; glycolytic process [GO:0006096]; phosphorylation [GO:0016310]	cytosol [GO:0005829]	ADP binding [GO:0043531]; ATP binding [GO:0005524]; phosphoglycerate kinase activity [GO:0004618]	FSPDANSK;FYKEEEKNDPEHAK;GVTPKFSLKPLVPR;GVTTIIGGGDSVAAVEK;IVPSSAIPDGWMGLDIGPDSIK;KLAELSGK;KLASLADIYVNDAFGTAHR;LDLATSLIEKAKAK;LELATSLMEK;QSTTTSRTR;VILCSHLGRPKGVTPK;VNLLFLGGGMIFTFYK	12	20.4	2.2858	323.31	9.00607	10.5006	0	0	0	3.3584	0	0	0	0	0	0	0	0	0	0	9.46209	6.75154	0	0	0	6.03617	0	0	0	0	0	0	0	0	0	0	0	0	5.24679	12.8987	0
A0A7J6DME6	A0A7J6DME6_CANSA	SRR1-like domain-containing protein	G4B88_027008	Cannabis sativa (Hemp) (Marijuana)	microtubule-based process [GO:0007017]	cytoplasm [GO:0005737]; nucleus [GO:0005634]		AMFGSQK;FLDQIQKNEEISLRLEK;SGQQDPNVPVVSAKWKK;SRLQLSLALLLKEK	4	21	2.2861	323.31	0	0	0	0	0	0	0	0	0	0	0	5.88635	0	0	0	0	0	0	0	0	0	0	0	0	0	0	0	0	0	0	0	0	0	0	0	0	0
A0A7J6DME9	A0A7J6DME9_CANSA	Uncharacterized protein	G4B88_013297	Cannabis sativa (Hemp) (Marijuana)		membrane [GO:0016020]		RPSPMGRSSSGPK;RTKVEGVDYHDDNK;SSTCTTTPPWCFAVSGR;TKVEGVDYHDDNKVK;VEGVDYHDDNK;VEGVDYHDDNKVK;VQTRHNELSR	7	17.9	2.2862	323.31	0	0	0	0	0	0	0	0	0	0	0	0	0	7.74953	0	0	6.82871	0	0	0	0	0	0	0	0	0	0	0	0	0	0	0	0	0	0	0	5.62761
A0A7J6DMF0	A0A7J6DMF0_CANSA	Sugar transporter	F8388_002802 F8388_015071 G4B88_012848	Cannabis sativa (Hemp) (Marijuana)		membrane [GO:0016020]		DLKPSKMVDPK;DSAFSEIAK;ESPRPPVTRFFGK;FFGKSSYK;FWQEAFEAAYENLVSDVPALR;KDTDSQSLPMVTRR	6	40.2	2.2864	323.31	0	0	0	0	0	0	0	0	0	0	9.82407	0	0	0	0	0	0	0	0	0	0	0	0	0	0	0	0	0	0	0	0	0	8.46168	0	0	0	0
A0A7J6DMF2	A0A7J6DMF2_CANSA	Uncharacterized protein	G4B88_012861	Cannabis sativa (Hemp) (Marijuana)				SEPVEGFVEGFNFR;YLEASSNDPSYSSTR	2	20.3	2.2865	323.31	0	0	0	0	0	0	5.45822	0	8.08879	0	0	0	0	0	0	0	0	0	0	0	0	0	0	0	0	0	0	0	0	0	0	0	0	0	0	0	0
A0A7J6DMF4	A0A7J6DMF4_CANSA	GYF domain-containing protein	F8388_015074 G4B88_012845	Cannabis sativa (Hemp) (Marijuana)				AKSLLEIQQEEQNR;ATSAGSLNR;DEERDTNSSMRK;DGEKEHGDPR;DRWRDGEK;DWCESEYLR;EAEGLREKWMDSGK;EDGGSFK;EDGGSFKKSDEATISR;EGDHVRPWRSSTLQGR;EKWMDSGK;ELLPADVLEIAFQSR;ENKWNSRWGPDEK;EVLPAIPSGPSLGDFVFWK;GEPAIPPPSPAWSTESGK;GEPHNQTQTSNKQVPPYLYNR;LEAEVGAGDEIYGSSPHLLKDNGVNKSR;LGSKEDLPQGFEDFK;LKHHGSTTEAENR;NNPSKATSAGSLNR;QADFPNLSGQGSWGMK;QLETERTVVGDNK;QQQKQEEQQMFLR;RAPSERWADSSNK;SKKSQLHDLLAEEVLAK;SLPTPYPYWPGR;SSTLQGRGR;…	39	25.2	2.2866	323.31	0	3.7567	0	5.13031	0	0	0	0	0	6.88557	0	0	0	2.64212	0	0	0	0	0	10.041	10.1236	0	0	0	0	7.337	0	0	0	8.99724	0	10.0233	11.3972	0	9.07419	14.4882	0
A0A7J6DMF5	A0A7J6DMF5_CANSA	GHMP kinase N-terminal domain-containing protein	G4B88_011472	Cannabis sativa (Hemp) (Marijuana)	phosphorylation [GO:0016310]		ATP binding [GO:0005524]; kinase activity [GO:0016301]	IDRADLWK;IGVWVRINIPLVNK;IIEYEKFWK;INIPLVNKKWPQIDK;TSLFLYKGYYEYAK	5	14.6	2.2868	323.31	0	0	0	0	0	0	0	0	0	0	0	0	0	0	0	0	0	0	0	0	0	0	0	0	0	0	0	0	0	0	0	0	0	0	0	0	0
A0A7J6DMF9	A0A7J6DMF9_CANSA	Uncharacterized protein	G4B88_012858	Cannabis sativa (Hemp) (Marijuana)		membrane [GO:0016020]		AGDARLR;DNDEDEDDEDLEDLK;EKFIVVGLGGGYVGMYR;EVFCRIKK;GPSLIEEK;HAKQCLLEK;ILVCGKGSDGR;INGSFKISASCDLAAEVK;IQLDSECIVEQKDK;IQLDSECIVEQKDKK;ISASCDLAAEVKVPK;KDDSGEGNETDIKR;KDFRFQFMNTIK;KQDTSLLDILK;KSITEMEEEGAKGK;LNLVPDIK;MDGIMCSVGGR;MLGLEWSRTSKINGSFK;NNDMMELR;NNDMMELRGSGLR;NYVFDVMER;NYVFDVMERSK;QMIPQMFTDSNDAYLSSDDDETEK;REHLKQLHAESQR;RILVCGK;SALTASEDASETDK;SAPLVQKPISSVLEK;SITEMEEEGAK;SSFLNYQNIESDEERNR;TILD…	35	22.9	2.2869	323.31	9.26214	5.90901	0	15.2525	7.22033	13.8834	13.9848	15.0894	15.0182	9.08953	0	9.23278	0	0	0	0	0	6.70984	0	0	6.27661	0	5.29164	10.4088	7.54589	0	0	0	0	0	3.94007	0	0	9.46675	5.10677	10.5973	12.4711
A0A7J6DMG1	A0A7J6DMG1_CANSA	TF-B3 domain-containing protein	F8388_026592 G4B88_026772 G4B88_030242	Cannabis sativa (Hemp) (Marijuana)			DNA binding [GO:0003677]	DELLSNESSNR;NFAEDNK;NKWTMLFNGTSQLLK;SNLNPNYR	4	26.1	2.2859	323.31	0	0	0	0	0	0	0	0	0	0	9.21696	0	0	0	0	8.8427	0	0	0	0	0	0	0	0	0	0	0	0	6.38685	6.53391	0	0	0	0	0	0	0
A0A7J6DMG2	A0A7J6DMG2_CANSA	Uncharacterized protein	F8388_015072 G4B88_012855	Cannabis sativa (Hemp) (Marijuana)	defense response to other organism [GO:0098542]		ADP binding [GO:0043531]	AAETCSSQIQERSELR;EGVDVHR;EIKNMVDSEIAK;FLHGVKSQVENAK;FVSTINESLR;FVSTINESLRCLIVDTR;GEFTMIPQMSHSIAFCLYKCNLMVMK;GVISVLK;GVISVLKRFVSIFK;HELRLVFNRFLMLR;IEEISSNIDTWTSELQK;KEIKNMVDSEIAK;KKPLYYASTNVR;KLTNSKDNER;KPLYYASTNVR;LLVVQVR;LQCMRAFIKDADAYVR;LSDLLLNEAK;LTNSKDNER;LTNSKDNERMK;NGDERVRLLVVQVR;RSMVQFIDLR;SCFLYLAR;SMVQFIDLR;SQVENAKIKLQCMR;VISVCGMGGLGK;VYHHPTVR;YGVQKSVEK	28	36	2.2846	323.31	0	0	0	0	0	0	0	0	0	0	0	0	0	0	0	7.87964	0	0	0	13.063	0	0	0	0	0	0	0	0	0	0	0	0	0	0	0	0	0
A0A7J6DMG3	A0A7J6DMG3_CANSA	Retrotransposon Copia-like N-terminal domain-containing protein	G4B88_001117	Cannabis sativa (Hemp) (Marijuana)				ALEQRYASQSK;ALYTIKEHAKEK;AYRFPISWR;KLLLLLQTISLVVMMIR;LDRSNFLAWK;LLLLLQTISLVVMMIRNASR;LVEQWESVSK	7	14.5	2.2833	323.31	0	0	0	0	0	0	0	0	0	0	0	0	0	0	0	0	0	0	0	0	0	0	0	0	0	0	0	0	0	0	0	0	0	0	0	0	0
A0A7J6DMG4	A0A7J6DMG4_CANSA	Uncharacterized protein	G4B88_030015	Cannabis sativa (Hemp) (Marijuana)				YLQDEEPNDHK;YLQDEEPNDHKIGK;YVTSEHSYIYK	3	44.6	2.2844	323.31	0	0	0	0	0	0	0	0	0	0	0	0	0	0	0	0	0	5.98251	0	0	6.64803	0	0	6.4943	0	0	0	0	0	0	0	0	0	0	0	0	0
A0A7J6DMG6	A0A7J6DMG6_CANSA	Uncharacterized protein	G4B88_006368	Cannabis sativa (Hemp) (Marijuana)				DRQTYKR;ELMKCKAR;GVQDILRGVTQFMVSNR;GVTQFMVSNR;HERDKDELK;IQHAAALTAMPDAEK;KPCPAAVEGEENAQVSPSVPNIGGR;LSALSNAKHERDK;TQVNYYIDQNFDLAK	9	24.4	2.2823	323.31	0	0	9.05994	0	0	0	0	0	0	0	0	0	0	0	0	0	0	0	0	0	0	0	0	0	0	0	0	0	0	0	0	0	0	11.5907	0	0	0
A0A7J6DMG8	A0A7J6DMG8_CANSA	Uncharacterized protein	F8388_000807	Cannabis sativa (Hemp) (Marijuana)		mitochondrion [GO:0005739]		AYAILGDDVVIADSR;DDAASRFGEVFCSR;FKAYAILGDDVVIADSR;LRLFIIGNYVK;VAATPAGAGK	5	25	2.2825	323.31	0	0	0	0	0	0	0	0	0	0	0	0	0	0	0	0	0	0	0	0	0	0	0	0	0	0	5.06996	0	0	0	0	0	0	0	0	0	0
A0A7J6DMH1	A0A7J6DMH1_CANSA	Transcription initiation factor TFIID subunit 1	G4B88_026983	Cannabis sativa (Hemp) (Marijuana)	RNA polymerase II preinitiation complex assembly [GO:0051123]	transcription factor TFIID complex [GO:0005669]	histone acetyltransferase activity [GO:0004402]; RNA polymerase II general transcription initiation factor activity [GO:0016251]; TBP-class protein binding [GO:0017025]	APLFSHKVPATDYLLVR;CQEIWDR;DEDDEDDYEEAGGSNR;DLRLHAGAMIVTRSVK;EAPDYLDIIERPMDLSTIKEKVR;EEEMKMLEEQERVAEIR;EHSHKKIIIR;ENIERMEITGVGDPSGR;ENTIAEAKVVENLLLKR;FASHKISK;FDVPDEVIAKQTRWHR;GKLSLRR;GYGSDSGSQDGR;HMTPCIR;HMTPCIRADGLQSQFPYLSEVFIKK;IEVSYLFLKPVSKK;IHLLPRAQK;IIIRRPK;KLKEYANMHVQR;LCTYYQK;LFYRGKELEDDK;LGTLIVDFKSTETVK;LHAGAMIVTRSVKSGHGDSLELPGHGGQSVWR;LIVKSLGGKGSK;LLMDDDEAAGKK;LLVHMCREFR;LLVHMCREFRAAEK;L…	45	26.3	2.2827	323.31	0	0	0	0	0	0	0	0	0	0	0	0	0	0	0	0	0	0	0	0	0	0	0	0	0	0	0	0	0	0	0	0	0	0	0	0	0
A0A7J6DMH6	A0A7J6DMH6_CANSA	Small nuclear ribonucleoprotein Sm D3 (Sm-D3) (snRNP core protein D3)	F8388_012505 G4B88_007901	Cannabis sativa (Hemp) (Marijuana)	spliceosomal snRNP assembly [GO:0000387]	catalytic step 2 spliceosome [GO:0071013]; commitment complex [GO:0000243]; cytosol [GO:0005829]; pICln-Sm protein complex [GO:0034715]; precatalytic spliceosome [GO:0071011]; SMN-Sm protein complex [GO:0034719]; spliceosomal tri-snRNP complex [GO:0097526]; U1 snRNP [GO:0005685]; U12-type spliceosomal complex [GO:0005689]; U2 snRNP [GO:0005686]; U4 snRNP [GO:0005687]; U5 snRNP [GO:0005682]	RNA binding [GO:0003723]	AVAMRAK;FMVIPDMLKNAPMFK;GAPGRGAVPPVR;GASLGVGRGRAVAMR	4	33.6	2.283	323.31	0	0	0	0	5.96336	0	0	0	8.57713	0	0	0	0	0	0	0	0	0	0	7.92695	0	0	0	0	7.78686	0	8.15578	0	7.92136	0	0	0	0	0	0	0	0
A0A7J6DMH7	A0A7J6DMH7_CANSA	Uncharacterized protein	G4B88_013289	Cannabis sativa (Hemp) (Marijuana)			lyase activity [GO:0016829]	EKESSGK;KSYETELIVICIGAK;LVHMAAK	3	10.2	2.282	323.31	0	0	0	0	0	0	0	0	0	0	0	0	0	0	0	0	0	0	0	0	0	0	0	0	1.31057	0	0	0	0	0	0	0	0	0	0	0	0
A0A7J6DMI0	A0A7J6DMI0_CANSA	Glutathione reductase (GRase) (EC 1.8.1.7)	G4B88_030246	Cannabis sativa (Hemp) (Marijuana)	cell redox homeostasis [GO:0045454]; cellular response to oxidative stress [GO:0034599]; glutathione metabolic process [GO:0006749]	cytosol [GO:0005829]; mitochondrion [GO:0005739]	flavin adenine dinucleotide binding [GO:0050660]; glutathione-disulfide reductase (NADPH) activity [GO:0004362]; NADP binding [GO:0050661]	ASRFSANYGAK;GFDDEMR;GMGVAVDLCFRR;GVNLHPRTNLTEVIK;RELPLRGFDDEMR;TVFGGEPTK;VGICELPFHPVSSEVIGGVGGTCVIR	7	17.1	2.2832	323.31	0	0	0	0	0	0	0	0	0	0	9.02636	7.31116	0	0	0	0	0	0	0	0	10.0804	0	0	0	7.75949	0	0	0	0	0	0	0	0	0	0	0	3.26162
A0A7J6DMI2	A0A7J6DMI2_CANSA	Uncharacterized protein	G4B88_004180	Cannabis sativa (Hemp) (Marijuana)	carbohydrate metabolic process [GO:0005975]; DNA replication initiation [GO:0006270]	nucleolus [GO:0005730]	chromatin binding [GO:0003682]; metal ion binding [GO:0046872]; phosphatase activity [GO:0016791]	ASGKSLTVSER;ATFDNPEYSK;DQVAAAMGIYGPR;DTTEINEGK;EQEVDKLEVDR;GIFTNVISPTAKAK;HSLKLYEEYK;HSLKLYEEYKQQK;KGGGKQK;KQLQKEQEVDK;LAYGCDSSEK;LCSSAIK;LDTQSITK;LEVDRVDALPVK;LIADHVK;LIDYYVK;LMSELDHTKHSLK;LQCCIVAFKVMK;LSALVNVPSFQHVAIR;LSEHFTLLR;LYEEYKQQK;LYEEYKQQKGK;NEIIRFEETLYGSSRLK;NFDDASQLPENDKK;NISSQDDVVRR;NSTSVTK;RRMQTETLSAVFATYFR;SKLSEHFTLLR;SLFTNEGK;SLTVSER;SVAYTPDITER;SVAYTPDITERR;TLDGTLVYRTVPK;TLLMSMGE…	40	27.4	2.2834	323.31	0	0	0	0	0	0	0	0	0	0	0	0	0	0	0	0	0	0	0	0	0	0	0	0	0	0	0	0	0	0	0	0	0	0	0	0	0
A0A7J6DMI3	A0A7J6DMI3_CANSA	Large ribosomal subunit protein uL2 C-terminal domain-containing protein	F8388_017968	Cannabis sativa (Hemp) (Marijuana)	mitochondrial translation [GO:0032543]	mitochondrial large ribosomal subunit [GO:0005762]	RNA binding [GO:0003723]; structural constituent of ribosome [GO:0003735]	AGQSRILVDPR	1	11	2.2836	323.31	0	0	0	0	0	0	0	0	0	0	0	0	0	0	0	0	0	0	0	0	0	0	0	0	0	0	0	0	0	0	0	0	0	0	0	0	0
A0A7J6DMI4	A0A7J6DMI4_CANSA	Uncharacterized protein	F8388_015079 G4B88_012860	Cannabis sativa (Hemp) (Marijuana)		membrane [GO:0016020]	phosphoglycerate dehydrogenase activity [GO:0004617]	ADRKSEEATFVSTDNIR;GMLDAIPENEATESQK;NYKPENEEEYNDR;TEYMDGEDGVVM;YLQIGVTLAAYR;YWRRTEYMDGEDGVVM	6	19.8	2.2837	323.31	0	0	0	6.06794	7.7389	0	0	0	0	0	0	0	0	0	6.28148	0	0	0	0	0	4.3215	0	5.45029	0	0	0	0	0	5.97281	0	0	0	0	0	0	0	0
A0A7J6DMI6	A0A7J6DMI6_CANSA	glucan endo-1,3-beta-D-glucosidase (EC 3.2.1.39) ((1->3)-beta-glucan endohydrolase) (Beta-1,3-endoglucanase)	G4B88_012859	Cannabis sativa (Hemp) (Marijuana)	carbohydrate metabolic process [GO:0005975]	membrane [GO:0016020]	glucan endo-1,3-beta-D-glucosidase activity [GO:0042973]	AVHVPIIQK;AYNGNLIAHLR;DLTNFQQK;DMSTVEVGELMNHEK;DQSFRRVVQEEER;EAFSKVIR;FGSGSWSRSQFR;FSFDKPSRKNIQEFGR;GAIDLENSLK;GAIDLENSLKMLVNLQEASEFMVSSSAQKK;IPPVMDEK;IQVLDPGLSSRPR;ISIHGRIGMLVGMQR;ITSFDWLVK;IWVQVRVRSWVR;KHELALYPCCVSISLVK;KQLSSCQK;LILDCGYELMR;LRDIRPEEAEPR;LRDIRPEEAEPRIIK;NIQEFGRNGHK;QNYKGYKDVGSR;QVLQTRKQK;SLHEPEALPSNDR;SPWENLQGSKAMTRSDK;SSSYHHNRSISSGSNAR;SVLDTISNNNK;VIPSSPFDFEVVMEDEK;VPSPRFGSGSWS…	32	16.8	2.2839	323.31	7.0798	7.63234	8.38931	0	0	0	0	0	0	5.32542	0	7.91904	0	0	0	5.19354	8.37955	0	8.65517	0	0	0	0	2.56172	0	0	0	15.2982	0	2.80079	0	9.56104	0	0	0	7.58534	0
A0A7J6DMI7	A0A7J6DMI7_CANSA	Pyridoxal phosphate homeostasis protein	G4B88_016984	Cannabis sativa (Hemp) (Marijuana)			pyridoxal phosphate binding [GO:0030170]	CFGENYIQEILEK;SLLAGVPNISMVEGVHSEKSLLGID	2	36.9	2.284	323.31	0	0	0	0	0	0	0	0	0	0	0	0	0	0	0	0	0	0	0	0	0	0	0	0	0	0	0	0	0	0	0	0	2.17428	0	0	0	0
A0A7J6DMI8	A0A7J6DMI8_CANSA	Uncharacterized protein	F8388_008021 F8388_016235 G4B88_007804	Cannabis sativa (Hemp) (Marijuana)				AIGGVGKMSK;AKSMRSK;ELAKYAAMEAALAAPK	3	26.8	2.2841	323.31	0	0	0	0	0	7.5675	0	0	0	0	0	0	0	0	0	0	0	0	0	0	0	0	0	0	0	0	0	0	0	0	0	0	0	0	0	0	0
A0A7J6DMJ0	A0A7J6DMJ0_CANSA	Cellulose synthase-like protein D1	G4B88_030256	Cannabis sativa (Hemp) (Marijuana)	cellulose biosynthetic process [GO:0030244]; plant-type primary cell wall biogenesis [GO:0009833]	plasma membrane [GO:0005886]; trans-Golgi network [GO:0005802]	cellulose synthase (UDP-forming) activity [GO:0016760]	ASTPSSPPK;ATDLSALR;ATDLSALRDK;DAFRGTAPINLTDR;EGMCFMMDR;EKRPGYDHNKK;EYDEFKVRINGLPEAIK;IGWIYGSVTEDVVTGYR;ISVMKSNNNNNNNNK;LDFTGVDIR;LNPINRATDLSALR;LPDFVKDRR;NNALLATRR;NPDSYFSSK;RTSSGRMASLSR;SEMYNSREEAK;SNNNNNNNNK;TDPTKNKK;YALYGFHPPR;YANHNTVFFDGNMR	20	19.5	2.2843	323.31	6.04813	0	0	9.32567	11.0476	0	0	0	0	0	0	0	0	0	0	0	0	0	0	0	0	0	0	0	0	0	0	0	0	0	0	0	0	0	0	7.74631	0
A0A7J6DMJ1	A0A7J6DMJ1_CANSA	non-specific serine/threonine protein kinase (EC 2.7.11.1)	G4B88_011462	Cannabis sativa (Hemp) (Marijuana)	protein phosphorylation [GO:0006468]	cytoplasm [GO:0005737]; nucleus [GO:0005634]; plasma membrane [GO:0005886]	ATP binding [GO:0005524]; protein serine/threonine kinase activity [GO:0004674]	DLKPKNILKEIGAGIGK;ELITALLVKDLTK;IGDGQVIVCGRYTR;QKTNGMSCTR;RQKTNGMSCTR;SPDAKPALCSR;TLFVAQSR;VLLALEYLHMLGIIYR;YGATEVK	9	18.5	2.2871	323.31	0	0	0	0	0	6.43109	0	0	0	0	0	7.55788	0	0	0	0	0	0	0	0	0	0	0	12.1736	0	0	0	0	0	0	0	0	0	0	0	0	0
A0A7J6DMJ2	A0A7J6DMJ2_CANSA	Bromo domain-containing protein	G4B88_025820	Cannabis sativa (Hemp) (Marijuana)	positive regulation of transcription by RNA polymerase II [GO:0045944]	nucleus [GO:0005634]	ATP binding [GO:0005524]; ATP hydrolysis activity [GO:0016887]; chromatin binding [GO:0003682]; histone binding [GO:0042393]	AEILDIHTR;AGQKVSFYMRK;ALCTEAAIR;ALCTEAAIRAFR;DICNRILYDK;DYTDSSGSEDEDMMVR;EFNFPLPGCEARAEILDIHTR;FSAFHYPVSDEDAPNYR;FVEDKANF;GAARGQR;GADVLSK;GATVQSRPLSSVVKPCLQR;GIFEIKDKVSGDDPK;GQVVLIGATNRIDAIDGALRRPGR;GVLLCGPPGTGKTLIAR;IAKMLSPGNRSR;IEAEQHALRRLR;KNVDTANTEEKSR;KSGSRVHK;KTQELSSTPELPK;KWQHPPSNELK;MLSPGNR;NINTMENKSMPR;NINTMENKSMPRR;RDYTDSSGSEDEDMMVR;RMSLEEGKPRTR;RPGRFDREFNFPLPGCEAR;RTHHASNNNNEDETNLR;SYN…	33	27.4	2.2872	323.31	0	0	0	0	0	0	0	0	0	0	0	0	0	0	0	0	0	0	0	0	0	0	0	0	0	0	0	0	0	0	0	0	0	0	0	0	0
A0A7J6DMJ4	A0A7J6DMJ4_CANSA	Amino acid transporter transmembrane domain-containing protein	F8388_014199 G4B88_009652 G4B88_028839	Cannabis sativa (Hemp) (Marijuana)	auxin-activated signaling pathway [GO:0009734]	membrane [GO:0016020]	amino acid transmembrane transporter activity [GO:0015171]; symporter activity [GO:0015293]	AIGMHECKSLCK;IWSFLGLLMTTYTAWYLTIASLLHGQIEGVK	2	8.7	2.2873	323.31	0	0	0	0	0	0	0	0	0	5.71595	0	0	0	0	0	0	0	0	0	0	0	0	0	0	0	0	0	0	0	0	0	0	0	0	0	0	0
A0A7J6DMJ5	A0A7J6DMJ5_CANSA	Peptidoglycan binding-like domain-containing protein	G4B88_030253	Cannabis sativa (Hemp) (Marijuana)	chloroplast organization [GO:0009658]	chloroplast [GO:0009507]	protein disulfide isomerase activity [GO:0003756]	IPEEEKEVVVVER;IPEEEKEVVVVERVVR;QESFWVR;QESFWVREEQRWIR;SLLCFASDSSQFERQESFWVR;TKEATTTTTTTK;VVRVSEEAK;WLREEQRWAR	8	18.4	0.99615	3.9921	0	0	0	0	0	0	9.35777	0	0	0	0	0	0	0	0	0	0	0	0	0	0	0	0	0	0	0	0	0	0	0	0	0	0	0	0	0	0
A0A7J6DMJ6	A0A7J6DMJ6_CANSA	DRBM domain-containing protein	G4B88_025819	Cannabis sativa (Hemp) (Marijuana)				DIEDEIAEYDR;DVIDSSLQGPLVR;DVIDSSLQGPLVRK;GEARESAAALILVKLR;HNLMTETALK;IQVNFHAGGIR;LAVVLKPALLVHFKLTQMK;LTQMKNYMK;NKVIQKIPK;QVHAVVLLYNYYHRKK;SLHDSRQGK;SLHDSRQGKSPER;SNSSDCAIEK;SQTCKRNK;STMGKSQTCK;TLAENKIQVNFHAGGIR;VEDTLDNK;VEDTLDNKRK	18	24	0.99623	10.995	0	0	0	0	0	0	0	0	0	0	0	0	0	0	0	0	0	0	0	0	0	0	0	0	0	0	0	0	0	0	0	0	0	0	0	0	0
A0A7J6DMJ7	A0A7J6DMJ7_CANSA	GTP-binding protein	G4B88_011112	Cannabis sativa (Hemp) (Marijuana)	endoplasmic reticulum to Golgi vesicle-mediated transport [GO:0006888]; intracellular protein transport [GO:0006886]; membrane organization [GO:0061024]; positive regulation of protein exit from endoplasmic reticulum [GO:0070863]; regulation of COPII vesicle coating [GO:0003400]; vesicle organization [GO:0016050]	COPII vesicle coat [GO:0030127]; endoplasmic reticulum exit site [GO:0070971]	GTP binding [GO:0005525]; GTPase activity [GO:0003924]	DYYAKIYPELLPFAVFDRLR;IYPELLPFAVFDRLR;LLRSPSTASR	3	24.8	2.2903	323.31	0	0	0	0	0	0	0	0	0	0	0	0	0	0	0	0	0	0	0	0	0	0	0	0	0	0	0	0	0	0	0	0	0	0	0	9.87961	9.70596
A0A7J6DMJ9	A0A7J6DMJ9_CANSA	Acidic protein	G4B88_026333	Cannabis sativa (Hemp) (Marijuana)	defense response [GO:0006952]	extracellular region [GO:0005576]	toxin activity [GO:0090729]	EAVEKCTKACFAIYTK;FCASISGCK;GSITATPVEIAMKE;NIYNACRLTGDSRK;SCCPTTTAR	5	48.1	2.2904	323.31	0	0	0	0	0	0	0	0	0	0	0	0	0	0	0	0	0	0	0	0	14.0799	0	0	0	0	0	0	0	0	0	0	0	0	0	0	0	0
A0A7J6DMK6	A0A7J6DMK6_CANSA	N-acetyltransferase domain-containing protein	G4B88_029885	Cannabis sativa (Hemp) (Marijuana)		cytoplasm [GO:0005737]; intracellular membrane-bounded organelle [GO:0043231]	N-acetyltransferase activity [GO:0008080]	GMSFEVRLLKR;NYSISDKDLNSR;VFVAVGFPKR	3	13	2.2907	323.31	0	0	0	0	0	0	0	0	0	0	0	0	0	0	0	0	0	0	0	0	0	0	0	0	0	0	0	0	0	0	0	0	0	0	0	0	0
A0A7J6DMK7	A0A7J6DMK7_CANSA	Mitochondrial Rho GTPase (EC 3.6.5.-)	G4B88_029580	Cannabis sativa (Hemp) (Marijuana)	mitochondrion organization [GO:0007005]	mitochondrial outer membrane [GO:0005741]	calcium ion binding [GO:0005509]; GTP binding [GO:0005525]; GTPase activity [GO:0003924]	LCNYWLPELRQLEVK;LETTWAVLR;LETTWAVLRK;NVFQCFVFGPKSAGK;QTLQPRCISALRR;SGGFTGNFSSSRRNGIR;SSLIVAAATESFSDNVPSSRTK;TLILREIPEDGVKK;VGQGNKTLILR	9	17.4	2.2908	323.31	0	0	0	0	4.40919	0	0	0	0	0	9.74838	0	10.4538	0	5.60632	2.29358	0	0	0	0	0	0	0	0	0	0	0	8.19436	0	4.63993	0	0	0	0	0	0	0
A0A7J6DMK9	A0A7J6DMK9_CANSA	Uncharacterized protein	F8388_014373 G4B88_026337	Cannabis sativa (Hemp) (Marijuana)				LALTHHERK	1	15.3	0.99554	-1.0804	0	0	0	0	0	0	0	0	0	0	0	0	0	0	0	0	0	0	0	0	0	0	0	0	0	0	0	0	0	0	0	0	0	0	0	0	0
A0A7J6DML0	A0A7J6DML0_CANSA	DUF4283 domain-containing protein	G4B88_007806	Cannabis sativa (Hemp) (Marijuana)				AEWCIDFQK;CACRQTSSK;FPILGSDHAPICLQTSGDNLK;GKQQGGDTAEPLRQSK;GYLRIDTGNSNCFNSK;LFMQLYKPDFLNLYK;QQGGDTAEPLR;VATSLPGGAGPSEK;VTKLPFLLALIPTVTSR	9	17.6	2.2909	323.31	0	0	0	0	0	0	0	0	0	0	0	0	0	0	6.21733	0	0	0	0	0	0	0	0	0	0	0	0	8.13499	0	4.93471	0	0	0	0	0	0	0
A0A7J6DML5	A0A7J6DML5_CANSA	Myb/SANT-like domain-containing protein	G4B88_028840	Cannabis sativa (Hemp) (Marijuana)				AAQRKAFSEK;AVNVLKDDK;IDDNDNDDDDNNR;IDDNDNDDDDNNRQQMK;IDDNDNDDDDNNRQQMKLK;MSAAQEGVLGR;VWDNYIAIK	7	13.7	2.2911	323.31	0	0	0	0	0	0	0	0	0	0	0	0	0	0	0	0	0	0	0	0	0	0	0	0	0	0	0	0	0	0	0	0	0	0	0	0	0
A0A7J6DML6	A0A7J6DML6_CANSA	Plastid movement impaired 2	F8388_000629 G4B88_011637	Cannabis sativa (Hemp) (Marijuana)				AKPLEAQQELKPKK;AQVAKLVEESR;DRLECLMLSR;GNSIGGGR;LECLMLSRR;RAVSDISMAR;VKVMKINGETYK;VTFLPIEEGEIR	8	33	2.2912	323.31	9.0098	10.2426	8.98388	9.1097	9.10211	10.4853	0	10.5146	9.0492	9.41454	11.8799	10.9273	0	10.9813	11.0505	10.1957	10.2803	10.1211	0	0	9.22966	9.14057	9.13155	0	0	9.1965	9.16579	10.1954	0	0	0	0	8.98877	0	0	0	0
A0A7J6DML8	A0A7J6DML8_CANSA	Replication factor A C-terminal domain-containing protein	G4B88_029590	Cannabis sativa (Hemp) (Marijuana)	DNA replication [GO:0006260]; double-strand break repair via homologous recombination [GO:0000724]; meiotic cell cycle [GO:0051321]; nucleotide-excision repair [GO:0006289]; telomere maintenance via telomerase [GO:0007004]	DNA replication factor A complex [GO:0005662]	damaged DNA binding [GO:0003684]; single-stranded telomeric DNA binding [GO:0043047]	NLGQSFWYMTCIKCRQK	1	6.4	2.2913	323.31	0	0	0	0	0	0	0	6.7366	0	0	0	0	0	0	0	0	0	0	0	6.67892	0	0	6.2629	0	0	0	0	0	0	0	0	0	0	0	0	0	0
A0A7J6DMM6	A0A7J6DMM6_CANSA	CCHC-type domain-containing protein	G4B88_021527	Cannabis sativa (Hemp) (Marijuana)			nucleic acid binding [GO:0003676]; zinc ion binding [GO:0008270]	DCEKPMLMEK;DIGERLLTNMFGRMWK;EEEGVEWK;FHFEEAWCEENECK;GIKDWNVK;KDCEKPMLMEK;KTNGEGIAEELDRER;LLTNMFGRMWKGIK;LSMLCYNCGR;LSMLCYNCGRWGHEK;LSMLCYNCGRWGHEKK;MFLNGYVRMRIGFPLNK;NEDEQLVPK;RMFLNGYVRMR;SATQDVHTK;TNGEGIAEELDRER	16	21.5	2.2915	323.31	0	0	0	0	0	0	0	0	0	0	0	0	0	0	0	0	0	0	0	0	0	0	0	5.74927	0	0	0	0	0	0	0	0	0	0	0	0	0
A0A7J6DMM7	A0A7J6DMM7_CANSA	Uncharacterized protein	F8388_014198 G4B88_028837	Cannabis sativa (Hemp) (Marijuana)				AIGEDLNEKHMQLGK;DEWVRLLIDGSL;GAQSHTQSDGSSK;GSVARDATRGAQSHTQSDGSSK;LLIDGSL;SNSGCKYR	6	39	2.2916	323.31	0	0	0	0	0	0	0	0	0	0	0	0	0	0	0	0	0	0	7.48406	0	0	0	5.43553	0	0	0	0	0	0	0	0	0	0	0	0	0	0
A0A7J6DMM9	A0A7J6DMM9_CANSA	FAF domain-containing protein	F8388_007273 G4B88_019331 G4B88_029587	Cannabis sativa (Hemp) (Marijuana)				QTDGNDNK;RVLMNWEPFLVAS	2	6.4	2.2918	323.31	0	0	0	0	0	0	0	0	0	0	0	0	0	0	0	0	0	0	0	0	0	6.73308	0	0	0	0	0	0	0	0	0	0	0	0	0	0	0
A0A7J6DMN2	A0A7J6DMN2_CANSA	Uncharacterized protein	F8388_007270 G4B88_019323 G4B88_029584	Cannabis sativa (Hemp) (Marijuana)	regulation of exit from mitosis [GO:0007096]	nucleus [GO:0005634]		APSSLNLPLHFVPKR;DFRYSKK;LMHTISDFQTALK;RDFRYSK;YGIKRFDK	5	15.2	2.292	323.31	0	0	0	0	0	0	0	0	0	0	0	6.47359	0	0	0	0	0	0	9.32353	0	0	0	0	0	0	0	13.6919	0	0	0	0	0	0	0	0	0	0
A0A7J6DMN7	A0A7J6DMN7_CANSA	PPIase cyclophilin-type domain-containing protein	G4B88_027797	Cannabis sativa (Hemp) (Marijuana)	protein peptidyl-prolyl isomerization [GO:0000413]		peptidyl-prolyl cis-trans isomerase activity [GO:0003755]	EAQDEEMLYMLVSCK;IDPMAELLGLK;LEKWEDEIGDDEK;MIDPMAELLGLK;TMDEEPTTTCGRN	5	51	2.29	323.31	5.23982	0	0	0	0	0	0	0	0	0	0	0	0	0	0	0	0	0	0	0	0	0	0	0	0	0	0	0	0	0	0	0	0	0	0	0	0
A0A7J6DMN8	A0A7J6DMN8_CANSA	Uncharacterized protein	F8388_000675 G4B88_005669 G4B88_028842	Cannabis sativa (Hemp) (Marijuana)				LGDYQCR;LGDYQCRW	2	10.1	2.2898	323.31	0	0	7.49609	0	0	6.86096	0	0	0	0	0	0	0	0	0	0	0	0	0	0	0	0	0	0	0	0	0	0	0	0	0	0	0	0	0	0	0
A0A7J6DMN9	A0A7J6DMN9_CANSA	NAD-dependent epimerase/dehydratase domain-containing protein	F8388_007277 G4B88_019316 G4B88_029579	Cannabis sativa (Hemp) (Marijuana)	galactose catabolic process via UDP-galactose [GO:0033499]	cytosol [GO:0005829]	UDP-glucose 4-epimerase activity [GO:0003978]	DCEEWFFDR;KPPFNRFSEIVSGGGK;NMHFYAEPR;SFSVCSLSVKASAAEK	4	12.4	2.2897	323.31	0	0	6.86047	0	0	0	0	0	0	0	0	0	0	0	0	0	0	0	0	0	0	0	0	0	0	0	0	0	0	0	0	0	0	0	0	0	0
A0A7J6DMP0	A0A7J6DMP0_CANSA	Dymeclin	G4B88_009993	Cannabis sativa (Hemp) (Marijuana)	Golgi organization [GO:0007030]	Golgi apparatus [GO:0005794]		LAELRDNNGHLVK;LLELPLNLQWPPHRVR;QNSCFSENPFCK;TDLDTLLMPVLEALYNAPK;VRQACELFVRNNYDTR	5	10.2	2.2876	323.31	0	0	0	0	0	0	0	0	0	0	0	0	0	0	0	0	0	0	0	0	0	0	0	0	0	0	0	0	0	0	0	0	0	0	0	0	0
A0A7J6DMP8	A0A7J6DMP8_CANSA	Gnk2-homologous domain-containing protein	G4B88_029589	Cannabis sativa (Hemp) (Marijuana)		plasma membrane [GO:0005886]; plasmodesma [GO:0009506]		AVLHDCAISILEIALYK;TAMLGSCQNR	2	19.1	2.2879	323.31	0	0	0	0	0	0	0	0	0	0	0	0	0	0	9.20457	0	0	0	0	0	0	0	0	0	0	0	0	0	0	0	0	0	0	0	0	0	0
A0A7J6DMQ0	A0A7J6DMQ0_CANSA	FAF domain-containing protein	F8388_001491 G4B88_009142 G4B88_011794	Cannabis sativa (Hemp) (Marijuana)				MNMIETKEK;RCHLVRR;YELRVNR	3	14	2.2882	323.31	0	9.45804	9.25016	0	0	8.76152	0	8.68524	0	0	0	0	0	0	0	0	0	8.75772	0	0	0	0	0	0	0	0	0	0	0	0	0	0	0	0	6.76673	0	0
A0A7J6DMQ2	A0A7J6DMQ2_CANSA	S-acyltransferase (EC 2.3.1.225) (Palmitoyltransferase)	G4B88_027794	Cannabis sativa (Hemp) (Marijuana)	protein palmitoylation [GO:0018345]	Golgi membrane [GO:0000139]	protein-cysteine S-palmitoyltransferase activity [GO:0019706]	AKHCSTCDR;FYSCLPQISFSRSTTDK;GFADSIR;GKRYEHDFFFFMYK;HCSTCDR;HVAFFLGNARR;RYEHDFFFFMYKLMK;YEHDFFFFMYK;YEHDFFFFMYKLMK	9	11	2.2883	323.31	0	0	0	0	0	0	0	0	0	0	0	0	10.4719	0	0	4.82548	0	0	0	0	0	0	0	0	0	0	0	0	0	0	4.0156	0	0	0	6.17089	0	0
A0A7J6DMQ4	A0A7J6DMQ4_CANSA	Oligopeptide transporter 4	G4B88_027791	Cannabis sativa (Hemp) (Marijuana)	peptide transport [GO:0015833]; protein transport [GO:0015031]	membrane [GO:0016020]	oligopeptide transmembrane transporter activity [GO:0035673]	EIYDRFRASVK;FSLNPGPFNIK;TKFGIPGFGSR;TLHEEEEVEDK;TLHEEEEVEDKYNK	5	6.5	2.2901	323.31	0	0	0	0	0	0	0	0	6.14149	0	0	0	0	0	0	0	0	0	0	0	9.48436	0	0	0	0	0	0	0	0	0	0	0	0	0	0	0	0
A0A7J6DMQ5	A0A7J6DMQ5_CANSA	Uncharacterized protein	G4B88_017177	Cannabis sativa (Hemp) (Marijuana)				MFSFPKPILEPK;RGGDLPRWVR	2	17.2	2.2885	323.31	0	0	0	0	0	0	0	0	0	0	0	0	0	0	0	0	0	0	0	0	0	0	0	0	0	0	0	0	0	0	0	0	0	0	6.16966	0	0
A0A7J6DMQ9	A0A7J6DMQ9_CANSA	G domain-containing protein	G4B88_019332 G4B88_029588	Cannabis sativa (Hemp) (Marijuana)	thylakoid membrane organization [GO:0010027]	chloroplast membrane [GO:0031969]	GTP binding [GO:0005525]	ALATIDKAKSQVMELIR;APSRKQSFLTASPWLR;ASGVVLSDQGLPVIVAR;DGVVPTTNEITFLR;DSTFNDLEK;ELEEAMQK;HFNLNSGEEQHCER;LFEQEVR;LGTPIAIAER;LISSCETLVR;LISSCETLVRQDCR;LSKNHDLEK;LVTEASKLLR;LYKESFEK;LYKESFEKR;MEGESISWR;MKLKLGTPIAIAER;QAMMDKVNK;QDPPRTLFPGGYKRPEIK;SDLYRNADELEEAMSFIK;SVLLKAIDVIR;VDIAAAAKASGVVLSDQGLPVIVAR;VYEAACK	23	21.6	2.2875	323.31	14.949	15.1466	15.2282	14.211	13.8753	0	0	0	13.9109	12.664	12.7688	12.5775	12.6112	12.7837	4.33063	0	0	0	14.2216	13.6921	0	0	6.81992	13.9261	13.8225	13.4761	13.2045	11.5971	0	0	12.5623	12.238	12.0385	0	0	0	0
A0A7J6DMR1	A0A7J6DMR1_CANSA	Uncharacterized protein	G4B88_021907	Cannabis sativa (Hemp) (Marijuana)		nucleus [GO:0005634]	DNA-binding transcription factor activity [GO:0003700]; sequence-specific DNA binding [GO:0043565]	QFKDTMRYLWMPR;WGNRWSK;WSKIAQHLPGRTDNEIK	3	12.3	2.2886	323.31	0	0	0	0	6.22949	0	0	0	0	0	0	0	0	0	0	0	0	0	0	0	0	0	0	8.05431	0	0	0	0	0	0	0	0	0	0	0	0	0
A0A7J6DMR2	A0A7J6DMR2_CANSA	PGG domain-containing protein	G4B88_009139	Cannabis sativa (Hemp) (Marijuana)		plasma membrane [GO:0005886]		AGESPLFLAVERR;ELMEECSDIGEILDNK;ENCSSMGHSR;ENCSSMGHSRVVK;FIVRLELRLAK;FVKKVLER;GHIEVMK;GHVEVMK;GLQEHVVAGGVNPELDPHR;IVSSSNIWDIDFPEK;LFLEAKK;LGNESFAVVLIDHAK;LKLWLAKNK;LLLSHSLLAFQPNK;MGMTAFEILLK;RMTNKMGMTAFEILLK;SLAYNKDK;SSLFCHR;SVAYIKDK;VLAAAEGHSDYRYLLR;VLERCGSQILEK;VVKLFLEAK;YLLRKVNYVK	23	16.1	2.2887	323.31	0	0	0	0	0	0	0	0	0	0	0	0	0	9.58001	0	0	0	0	0	0	0	0	0	0	9.649	0	0	0	0	0	0	0	0	0	0	7.14027	0
A0A7J6DMR5	A0A7J6DMR5_CANSA	Uncharacterized protein	G4B88_015007	Cannabis sativa (Hemp) (Marijuana)				ADDPKEFENLFK;ADDPKEFENLFKAK;LQCAKADDPK	3	16.5	2.2888	323.31	0	0	0	0	0	0	0	0	0	0	0	0	0	0	0	0	0	0	0	11.8283	0	0	0	0	0	0	0	0	0	0	0	0	0	0	0	0	0
A0A7J6DMR6	A0A7J6DMR6_CANSA	CCHC-type domain-containing protein	G4B88_027798	Cannabis sativa (Hemp) (Marijuana)			nucleic acid binding [GO:0003676]; RNA-DNA hybrid ribonuclease activity [GO:0004523]; zinc ion binding [GO:0008270]	ALLRNVLYQKWR;ELVQHCGSKQR;GVLDPTNGSNSK;HDYGEESVNQVPGEEK;LGWLRSDDEVWDADRIER;LNANSLEVDNSGK;NATAIANRIGGVISIDR;NVLYQKWR;QAYWDLNSLRFGK;QRSASHRTDPPGIMAIR;RGIFKALLR;SDDEVWDADR;SDDEVWDADRIER;SLMVSFDVSPLWAPR;SVVGKVISKR;VLCSTSWLSQFPK;WRLFPRSFGGLVSENDK;YIDAWNMDEGCSR	18	17	2.289	323.31	0	0	0	8.88218	0	0	0	8.76951	8.92475	0	0	0	0	0	0	0	10.5129	0	0	4.44427	8.92029	4.58045	0	0	10.7804	6.40983	0	0	0	0	0	0	0	6.97842	6.09548	0	0
A0A7J6DMR8	A0A7J6DMR8_CANSA	AAA+ ATPase domain-containing protein	G4B88_025143	Cannabis sativa (Hemp) (Marijuana)	embryo development ending in seed dormancy [GO:0009793]; mitochondrial protein processing [GO:0034982]	chloroplast thylakoid membrane [GO:0009535]; m-AAA complex [GO:0005745]	ATP binding [GO:0005524]; ATP hydrolysis activity [GO:0016887]; ATP-dependent peptidase activity [GO:0004176]; metalloendopeptidase activity [GO:0004222]	ATFEALIAQLDGDK;DILDMITLELLEK;ERLQKWK;INEMFSVARR;IYQEDVVDVLDK;LAMDGLR;LGLFGLTK;LTEFTGRVR;LTEFTGRVRDGVK;MQMVVAHGGRCAER;NKDILDMITLELLEK;NKDILDMITLELLEKSR;QILESDAKLNAEEK;SGAARINEMFSVARR;SLQQGSARFWSNFGEAVK;SMWRKNMPK;VLHLSRHDSTAASK;VLPEFVNWNK;VLPEFVNWNKWQYWK;VVFGDDITDGGRDDLEK;VVIALLPGILILWLLR;WWLYRPQLPYTYFLEK;YAVEFDMK	23	23.4	2.2891	323.31	11.4239	0	8.69638	9.74197	0	0	0	0	7.06738	7.49137	8.59242	0	10.985	0	0	0	6.65105	0	5.80645	0	10.589	4.80509	7.93038	0	8.99449	0	6.26461	0	0	2.79627	0	2.87271	0	4.83719	3.83015	0	10.2254
A0A7J6DMS0	A0A7J6DMS0_CANSA	Choline kinase	G4B88_008385 G4B88_026102	Cannabis sativa (Hemp) (Marijuana)	phosphatidylethanolamine biosynthetic process [GO:0006646]	cytoplasm [GO:0005737]	choline kinase activity [GO:0004103]; ethanolamine kinase activity [GO:0004305]	EFCLNNLEEEIDMLEK;EFHSIEMPNSK;GIKANGFVKGCLSEELK;NVHLWNTLR;QELLGSSGVSP;QRFRQYR;SLCTEEDTK;TFEYISK;VYGEGVDVFFNREDEIR	9	31.2	2.2893	323.31	0	0	0	0	0	0	0	0	0	10.2133	0	7.35993	0	0	0	0	0	9.53974	0	0	0	0	0	0	0	0	0	10.9712	0	0	9.87143	9.83722	0	0	0	0	0
A0A7J6DMS2	A0A7J6DMS2_CANSA	Agenet domain-containing protein	F8388_012858 G4B88_003848 G4B88_021904	Cannabis sativa (Hemp) (Marijuana)				AKIIESLADDNFWVEYK;DLVTKDEVSQPLREK;KGYEGSWFK;RHIRPEPPLVPPEDKFK;VLPFSSYNVYFKHTR	5	49.3	2.2894	323.31	0	0	0	0	0	0	0	0	0	0	0	0	0	0	0	0	0	0	0	4.69805	0	0	0	0	0	0	0	0	0	0	0	0	0	0	0	0	0
A0A7J6DMS4	A0A7J6DMS4_CANSA	PsbP C-terminal domain-containing protein	F8388_009872 G4B88_015766	Cannabis sativa (Hemp) (Marijuana)	photosynthesis [GO:0015979]	extrinsic component of membrane [GO:0019898]; photosystem II oxygen evolving complex [GO:0009654]	calcium ion binding [GO:0005509]	ESNILTTSSRVAEDGR;GAGADIFFR;LPSSLYDFNGAGFHTQVK;LPSSLYDFNGAGFHTQVKCKK;LVVVQHHQHHKYPCPSR;QCPESHAK;QVMDSFRVNK;SVAFREYIDTFDGYSLK;SVEDLGPPEEAAKKVLK;TFMMDAIQVNEK;VLKQYLTEFMSTR;VLKQYLTEFMSTRLGVR	12	48.3	2.2896	323.31	7.56948	0	8.68163	0	0	0	7.33432	0	0	0	0	0	0	0	6.44599	0	0	0	0	0	0	0	6.96023	0	0	7.03694	0	6.70487	0	0	8.55213	11.9199	12.0857	0	0	0	0
A0A7J6DMS5	A0A7J6DMS5_CANSA	RNase H type-1 domain-containing protein	G4B88_018817	Cannabis sativa (Hemp) (Marijuana)				ELLEDIFEPR;GFYGYTSCGISSK;LAMILWSVWGAR;SHATSFRDPAF;VSNKVWETKLTSAETAR	5	10	2.2728	323.31	0	0	0	0	0	0	0	0	0	0	0	0	0	0	0	0	0	0	0	0	0	0	0	0	0	0	0	0	0	0	0	4.66158	0	0	0	0	0
A0A7J6DMS6	A0A7J6DMS6_CANSA	Uncharacterized protein	G4B88_009141	Cannabis sativa (Hemp) (Marijuana)				CAANPEQHL	1	14.1	2.2635	323.31	0	0	0	0	0	0	0	0	0	0	0	0	0	0	0	0	0	0	0	0	0	0	0	0	0	0	0	0	0	0	0	0	0	0	0	0	0
A0A7J6DMS8	A0A7J6DMS8_CANSA	Uncharacterized protein	G4B88_025153	Cannabis sativa (Hemp) (Marijuana)				HHEPDSKPKPKPEPKSETKPKPKSK	1	14.5	0.99528	-16.959	0	0	0	0	0	0	8.57781	0	0	9.60244	0	0	0	0	0	9.15294	0	0	0	0	0	0	0	0	0	0	0	0	0	0	0	0	0	4.44049	0	0	0
A0A7J6DMT0	A0A7J6DMT0_CANSA	Uncharacterized protein	G4B88_027795	Cannabis sativa (Hemp) (Marijuana)				CFKKLQSLEICGGGITDAGVK;CSLSDDGCEK;GLELSDTEVGSNGLR;ILQCVALPNLISFRPE;ITDSGMK;ITDSGMKYLR;KRDQPVMEDTVPHEVSSR;LRSLNIRCCK;QDINMHSSFSMLPR;RDQPVMEDTVPHEVSSR;SLTLESCK	11	21.1	2.2633	323.31	0	3.80993	0	5.55324	0	8.04816	7.52865	8.63836	0	0	0	0	0	0	6.02886	0	6.94181	0	6.32765	0	7.07927	0	7.95722	0	0	0	0	0	0	6.54558	0	0	0	0	0	0	0
A0A7J6DMT1	A0A7J6DMT1_CANSA	Uncharacterized protein	G4B88_026105	Cannabis sativa (Hemp) (Marijuana)			UDP-glucosyltransferase activity [GO:0035251]	DIGSDEDDDAK;HHAQGHTMPTMDMAK;IKVQDLGADSEASALR;VQDLGADSEASALR	4	17.1	2.2392	323.31	0	0	0	0	0	0	0	0	0	0	0	0	0	0	0	0	0	0	0	0	0	0	0	0	0	0	0	0	0	0	0	0	0	0	0	0	0
A0A7J6DMT2	A0A7J6DMT2_CANSA	Uncharacterized protein	G4B88_021914	Cannabis sativa (Hemp) (Marijuana)				ETVVELQK;GVGRKLK;KNIRLQHFR;LICELFTTPDFIQR;LNLRGDARK;LQHFREYYK;LRHYYQLDSHPK;MKFSSTTGSVTMAEILR;NIRLQHFR;NIRLQHFREYYK;TLGERRGHQR	11	21.3	2.2393	323.31	0	0	0	0	0	0	0	0	0	0	0	0	0	0	0	0	0	0	0	0	0	0	0	0	0	0	0	0	0	0	0	0	0	0	0	0	0
A0A7J6DMT4	A0A7J6DMT4_CANSA	Fe2OG dioxygenase domain-containing protein	G4B88_021911	Cannabis sativa (Hemp) (Marijuana)	gibberellin catabolic process [GO:0045487]; response to light stimulus [GO:0009416]		C-19 gibberellin 2-beta-dioxygenase activity [GO:0052634]; metal ion binding [GO:0046872]	ALVTNNNNNNK;LIKDSDNDSLFR;LYRPFTWAEYKR;MEEESLSFFSK;MEEESLSFFSKSEAQK	5	15	2.2395	323.31	0	0	0	0	0	5.26765	0	7.56986	0	0	0	0	0	0	0	7.77808	0	0	0	0	6.71521	0	0	0	0	0	0	0	0	0	0	0	0	8.02658	0	0	0
A0A7J6DMT6	A0A7J6DMT6_CANSA	mitogen-activated protein kinase kinase (EC 2.7.12.2)	G4B88_021908	Cannabis sativa (Hemp) (Marijuana)	protein phosphorylation [GO:0006468]		ATP binding [GO:0005524]; MAP kinase kinase activity [GO:0004708]; protein serine/threonine kinase activity [GO:0004674]	ETSEIYALKIFHDNSDSNFRR;RGRTHLNLHLPSTK;SFLHCCLQK;SFLHCCLQKESSK;WSVSKLLSHPFICK	5	18.9	0.99599	-8.5044	0	0	0	0	0	0	0	0	0	0	0	0	0	0	0	0	11.1279	0	0	0	0	0	0	0	0	0	0	0	0	0	0	0	0	0	0	0	0
A0A7J6DMT7	A0A7J6DMT7_CANSA	Uncharacterized protein	G4B88_031008	Cannabis sativa (Hemp) (Marijuana)				LIAKLKDSNGIWHDWDTVK	1	7.2	0.99582	-3.6512	0	0	0	0	0	0	0	0	0	0	0	0	0	0	0	0	0	0	0	0	0	0	0	0	0	0	0	0	0	0	0	0	0	0	0	0	0
A0A7J6DMT8	A0A7J6DMT8_CANSA	PGG domain-containing protein	G4B88_009140	Cannabis sativa (Hemp) (Marijuana)		plasma membrane [GO:0005886]		ELMEECSDIGEILDNK;GHVEVMK;KETTRDSTQIQMR;LQKYGVIHFTKSDSR;NKDPLLSLQDTGFGMVK;NVTRAKDFDTK;QKEIDSVKK;SVAYIKDK;TAMHPAVIRSCPSFDAR	9	29	2.2396	323.31	0	0	0	0	0	0	0	0	0	0	0	0	0	0	0	0	0	0	0	0	0	0	0	0	0	0	0	0	0	0	0	0	0	0	0	0	0
A0A7J6DMU8	A0A7J6DMU8_CANSA	Beta-glucosidase-like SFR2, chloroplastic	G4B88_021905	Cannabis sativa (Hemp) (Marijuana)	carbohydrate metabolic process [GO:0005975]		beta-glucosidase activity [GO:0008422]	ARSHGMK;EDEEEEEEKK;IMPEEPMDNIK;LILGPLSLIRK;LKFWSEPDTELK;LSKLILGPLSLIR;LSKLILGPLSLIRK;LVETDEYSESGR;QPYLLEHLLAIYAAMLK;RNAWNQLHRAAK;SLGWGKK;SLGWGKKVIINSYR;VIINSYRWRIGNGNNIR;VTSSSTFDKVNQESK;YGGWKMEK;YKWIINR	16	19.1	2.2403	323.31	8.89461	16.8989	0	0	0	0	0	0	4.22288	0	0	0	0	0	0	0	0	5.28607	4.91633	7.26857	7.54589	0	6.62902	0	5.49828	8.29471	0	8.32832	0	0	0	0	0	0	6.94615	3.68314	8.33253
A0A7J6DMU9	A0A7J6DMU9_CANSA	Uncharacterized protein	G4B88_029903	Cannabis sativa (Hemp) (Marijuana)				ANAPIVTL;DEKVEADNIEK;TVDEGENKSETPKK	3	20	0.99555	2.9511	0	0	0	0	0	0	0	0	0	0	0	0	0	0	0	0	0	0	0	0	0	0	0	0	0	0	0	0	0	0	0	0	0	0	0	0	0
A0A7J6DMV1	A0A7J6DMV1_CANSA	Uncharacterized protein	G4B88_015323	Cannabis sativa (Hemp) (Marijuana)	endomembrane system organization [GO:0010256]	membrane [GO:0016020]		GFYVFNCDDDDEEHNSK;LRDNQYDSNVK	2	15.6	2.2404	323.31	0	0	0	0	0	0	0	0	0	0	0	0	0	0	0	4.47917	0	0	0	0	0	0	0	0	0	0	0	0	0	0	0	0	0	0	0	0	0
A0A7J6DMV4	A0A7J6DMV4_CANSA	DUF1985 domain-containing protein	G4B88_002884	Cannabis sativa (Hemp) (Marijuana)				DQRISENEK;EDDQNMK;EDDQNMKKMK;FVLCSEIMELPQK;KEDDQNMK;KVNILLLMHVLPPLSTP;LGEKIQGK;TVAISPFEHNTK;VLQCKPLCVCDRK;VLQCKPLCVCDRKK	10	23.8	2.2399	323.31	0	0	10.0711	0	0	0	0	3.95568	0	0	6.23754	0	0	0	0	0	0	7.73715	0	0	0	0	4.82772	4.40163	0	0	0	0	6.14997	0	7.50518	0	0	0	0	0	4.97788
A0A7J6DMV5	A0A7J6DMV5_CANSA	Uncharacterized protein	G4B88_029900	Cannabis sativa (Hemp) (Marijuana)			serine-type peptidase activity [GO:0008236]	ESKFDDIVRSVEQYR;HELDICRLPNIR;IAIGYHRCK;NGGWPTWGSENILFFHR;QPSLCPIMRPLIPK;TNLKTSETQR;VGNYWGVFR	7	12.6	2.2388	323.31	0	0	0	0	0	0	0	0	0	10.6832	0	0	0	0	0	0	0	0	0	0	0	0	0	0	0	0	0	0	0	0	0	0	0	0	0	0	0
A0A7J6DMV7	A0A7J6DMV7_CANSA	Uncharacterized protein	F8388_019710	Cannabis sativa (Hemp) (Marijuana)		membrane [GO:0016020]		EMRKPTKPK	1	8	2.2387	323.31	0	0	0	0	0	0	0	0	0	0	0	0	0	0	0	0	0	0	0	0	0	0	0	0	0	0	0	0	0	0	0	0	0	0	0	0	0
A0A7J6DMW0	A0A7J6DMW0_CANSA	DUF599 domain-containing protein	G4B88_029897	Cannabis sativa (Hemp) (Marijuana)		membrane [GO:0016020]		NKTDLFVFGDR;QIEYFKKK;SEASFSLK;TVIGVNAMYR;TVIGVNAMYRRFWVR;VIYHPTK;YLNQASILINVPYKKK	7	10.5	0.99639	4.2397	0	0	0	0	0	0	0	0	0	0	0	0	0	0	0	0	0	0	0	10.2441	9.942	0	0	0	0	0	0	0	0	0	0	0	0	0	0	0	0
A0A7J6DMW2	A0A7J6DMW2_CANSA	Actin-related protein 6	G4B88_022141	Cannabis sativa (Hemp) (Marijuana)		Swr1 complex [GO:0000812]	nucleosome binding [GO:0031491]	DIYQSQK;DLQIAKKSGK;ELRPLVPDDYQVK;FAQRLER;IIPQEDPILGVWR;LCFVSMDVSR;MELSIPRVSLKIQMK;NEFDLTNER;SINVMDETFLMDDVKEK	9	35.1	2.237	323.31	0	0	0	0	0	0	0	0	0	0	0	0	0	0	0	0	0	0	0	0	0	0	0	0	0	0	0	0	0	0	0	0	0	0	0	0	0
A0A7J6DMW3	A0A7J6DMW3_CANSA	Histidine kinase/HSP90-like ATPase domain-containing protein	F8388_023382 F8388_026858 G4B88_021443	Cannabis sativa (Hemp) (Marijuana)	cellular response to heat [GO:0034605]; protein stabilization [GO:0050821]	cytosol [GO:0005829]; perinuclear region of cytoplasm [GO:0048471]; plasma membrane [GO:0005886]; protein-containing complex [GO:0032991]	ATP binding [GO:0005524]; ATP hydrolysis activity [GO:0016887]; ATP-dependent protein folding chaperone [GO:0140662]; unfolded protein binding [GO:0051082]	DSSMSSYMSSK;EEEGEYGWTANMER;EEEGEYGWTANMERIMK;EIFLRELISNSSDALDK;EISDDEDEGTKK;KRAEADK;KTMEINPDNGIMEELR;TMEINPDNGIMEELR	8	22.1	2.2371	323.31	0	0	0	0	0	0	0	0	0	0	0	0	0	0	0	0	0	0	0	0	0	0	0	0	0	0	0	9.51122	0	0	0	0	0	0	0	0	0
A0A7J6DMW7	A0A7J6DMW7_CANSA	Uncharacterized protein	G4B88_021453	Cannabis sativa (Hemp) (Marijuana)				APVPGITLEK;ISSRNQRPRK;RESFFSFARDMTLK;TDVHRKHFVVQQNVR	4	15.7	2.2372	323.31	0	0	0	0	0	0	0	0	0	0	0	0	0	0	0	0	0	0	0	0	0	0	0	0	0	0	0	0	0	0	0	0	0	0	0	0	0
A0A7J6DMW8	A0A7J6DMW8_CANSA	B-like cyclin	G4B88_007905	Cannabis sativa (Hemp) (Marijuana)	cell division [GO:0051301]; mitotic cell cycle phase transition [GO:0044772]; regulation of cyclin-dependent protein serine/threonine kinase activity [GO:0000079]	cyclin-dependent protein kinase holoenzyme complex [GO:0000307]; cytoplasm [GO:0005737]; nucleus [GO:0005634]	cyclin-dependent protein serine/threonine kinase regulator activity [GO:0016538]	EVLDMEK;GVLIDWLVEVHYK;IRESENCTLTDVEDYK;KKLQLVGVAALLLACK;LMVTFHQKAGTGK;LTGVQRKYNTSR;LVTAMGQSRR;NLPIPSDR	8	21.2	2.2374	323.31	0	0	0	0	0	0	0	0	0	0	0	0	0	0	0	0	0	0	0	0	0	0	0	0	0	0	0	0	0	0	0	0	0	0	0	0	0
A0A7J6DMX2	A0A7J6DMX2_CANSA	UBX domain-containing protein	G4B88_009562	Cannabis sativa (Hemp) (Marijuana)	proteasome-mediated ubiquitin-dependent protein catabolic process [GO:0043161]	nucleus [GO:0005634]	ubiquitin binding [GO:0043130]	GTASSQDK;GTLYDDALLASRMR;LLEDLLTFMDSGPK;LPDGRRVR;MRSWVGMVEPER;NFDEEIKRPGVWEPEQGVASTAENSR;RPRESSSAQPQK;TCLENKPDYPPLPEEPK	8	24.2	2.2376	323.31	0	0	0	0	0	0	5.78091	0	0	0	0	4.59556	0	0	3.45022	0	0	0	0	0	0	0	0	0	0	0	0	0	0	0	0	0	0	0	0	0	0
A0A7J6DMX3	A0A7J6DMX3_CANSA	Band 7 domain-containing protein	G4B88_029905	Cannabis sativa (Hemp) (Marijuana)	mitochondrion organization [GO:0007005]	membrane [GO:0016020]; mitochondrion [GO:0005739]		AAKEWGLECLRYEIR;GVRAAMEMQAEAER;GVRAAMEMQAEAERK;INQVNRAQGKLYSR;IVPEKKAFVVER;IYEITPPVNWGVR;LYSREAEAILAK;SSSSPYSLTVRYLR;TGRDGSRIYEITPPVNWGVR;TLKYAIDTNTK;VEDEGDDAPYESAYTSR;YLRTGRDGSR	12	29.9	2.2379	323.31	0	0	0	0	0	6.72547	0	0	10.6793	0	0	0	0	0	0	0	0	0	8.06275	0	0	0	0	0	0	8.27165	5.42687	7.31161	0	0	3.80354	0	0	0	0	0	0
A0A7J6DMY2	A0A7J6DMY2_CANSA	J domain-containing protein	G4B88_026652	Cannabis sativa (Hemp) (Marijuana)				AIEEANAAENAAAR;CSYDILKDAYAR;CSYDILKDAYARK;EGAKVTIEEIR;KMESDLAR;LFDEQLQMNFEHDEER;LFDEQLQMNFEHDEERR;NSHDPKANAKFQR;VTIEEIRK	9	36.8	2.2382	323.31	0	0	0	11.0642	0	0	0	0	0	0	0	9.56847	0	0	0	0	0	0	0	0	0	0	0	0	8.36352	0	0	0	0	0	0	0	0	0	0	0	0
A0A7J6DMY3	A0A7J6DMY3_CANSA	Nucleolar complex protein 2 homolog	G4B88_021439	Cannabis sativa (Hemp) (Marijuana)	ribosomal large subunit biogenesis [GO:0042273]	Noc1p-Noc2p complex [GO:0030690]; Noc2p-Noc3p complex [GO:0030691]; nucleolus [GO:0005730]; nucleoplasm [GO:0005654]		DKNDIEEEEEDTKVMPNVR;DPAFSKFLQSYDK;DVDCNVDMPNDLKGLNR;EKLSELKSSSK;FIDQVEQNIEFVQK;HGKAISLSNGIKLPK;KDPAFSK;KLLGLSK;LESFRNK;LPKQILK;LPKQILKSR;MLQQAIQTKK;NDIEEEEEDTK;NSFVELCSVDVQK	14	18.8	2.2383	323.31	0	0	0	0	0	0	0	0	0	0	0	0	0	0	0	0	0	0	0	0	0	0	11.3378	12.1784	0	0	0	0	0	0	0	0	0	0	0	0	0
A0A7J6DMY5	A0A7J6DMY5_CANSA	Myb/SANT-like domain-containing protein	G4B88_026655	Cannabis sativa (Hemp) (Marijuana)				EAAPFKIK;GAQSHTQSDGSSK;LLIDGSL;MPGCDIQAKPHIESRMK;SFPWYDDLCAVFGK;VIGEDLNEKHMQLGKELER	6	25.5	0.99578	-3.6512	0	0	8.0294	0	0	0	0	0	0	0	0	0	0	0	0	0	0	0	0	0	0	0	6.95652	0	0	0	0	0	0	0	0	0	0	0	0	0	0
A0A7J6DMZ0	A0A7J6DMZ0_CANSA	Uncharacterized protein	G4B88_021460 G4B88_021461	Cannabis sativa (Hemp) (Marijuana)		nucleus [GO:0005634]	DNA binding [GO:0003677]	EHMIFLQGMSK;FGSGNWTEISTLLGGTR;HSFLLNFLIR;NSSSSSDLQR;NSSSSSDLQRSITK;QQQDQSNEAAK;VGEKEKHSFLLNFLIR;VGSLIARFFGLMLAK;VGSLIARFFGLMLAKNR	9	16.7	2.2384	323.31	0	0	0	0	0	0	0	0	0	0	0	0	0	0	0	11.0381	0	0	0	0	6.33043	0	0	0	0	5.29326	0	0	0	0	0	0	0	0	0	0	0
A0A7J6DMZ7	A0A7J6DMZ7_CANSA	Phosphatidylinositol-specific phospholipase C X domain-containing protein	G4B88_028831	Cannabis sativa (Hemp) (Marijuana)	lipid metabolic process [GO:0006629]		phosphoric diester hydrolase activity [GO:0008081]	CGSDVDARKVFDK;EAIQMFEDLIR;ELASHSLNLNTK;ERAVSWIEIDNK;FFYRVENTVTPK;IICVWKPRKSPRPK;KFFYRVENTVTPK;KVFDKMAVR;LPSKTLALLLQQCGNSR;MAVRNLYSWNNMLSGYVKMK;NLYSWNNMLSGYVK;RMFDQMPEK;RYFDEMPLR;SLREGKWVHLHLK;TVAELLPK;TVAELLPKRIICVWKPR;VARRMFDQMPEK;VHAFTVSDRLHPMAK;WGNMKSASELFHLMPEK	19	19.2	2.2404	323.31	0	0	0	10.6165	3.03747	0	11.3555	6.84562	18.3131	18.275	12.3831	0	3.69455	6.88557	11.566	0	6.06564	8.72612	0	0	10.8516	0	0	9.53054	11.1994	0	3.11026	0	0	0	0	10.5263	0	8.87427	7.85636	0	0
A0A7J6DMZ8	A0A7J6DMZ8_CANSA	DUF4283 domain-containing protein	G4B88_013155	Cannabis sativa (Hemp) (Marijuana)				DERYPSPPQRYAHA;ETMEVVRSKAPSLR;GASPFKFYEAWFK;GAYLSSQR;GLSSFGLNDGPTNSKGK;LVVHERPSDSPGWR;MSRGRVK;QDDKLEVLK;RTPWIISNQLLNVR;TENNVIASPEK;TENNVIASPEKK;TMESGLWGIFFER;TPWIISNQLLNVR;WNKLVVHERPSDSPGWR;YPSPPQRYAHA	15	24.2	2.2405	323.31	10.8056	0	0	0	0	0	5.52826	0	0	0	0	0	0	4.35191	0	0	0	8.88383	0	0	0	0	0	8.51341	14.1189	0	0	0	0	9.0451	0	0	0	3.9691	0	0	9.69538
A0A7J6DMZ9	A0A7J6DMZ9_CANSA	Large ribosomal subunit protein uL2 C-terminal domain-containing protein	F8388_002432	Cannabis sativa (Hemp) (Marijuana)	cytoplasmic translation [GO:0002181]	cytosolic large ribosomal subunit [GO:0022625]	RNA binding [GO:0003723]; structural constituent of ribosome [GO:0003735]	EKTKLFQAPTEPTR;LPSREVR	2	15.9	2.2407	323.31	0	0	0	0	0	0	0	0	0	0	0	0	0	0	0	0	0	0	0	0	0	0	0	0	0	0	0	0	0	0	0	0	0	0	0	0	0
A0A7J6DN00	A0A7J6DN00_CANSA	Transmembrane protein	G4B88_021459	Cannabis sativa (Hemp) (Marijuana)		membrane [GO:0016020]		IIYKSILLQLELLK;VGEEYPQITFLEFR;VGEEYPQITFLEFRDEPVK	3	10.9	2.2416	323.31	0	0	0	0	0	0	0	0	0	0	0	0	0	0	6.84285	0	0	0	0	0	0	0	0	0	0	0	0	0	0	0	0	0	0	0	0	0	0
A0A7J6DN02	A0A7J6DN02_CANSA	J domain-containing protein	G4B88_026656	Cannabis sativa (Hemp) (Marijuana)				NRYDSEATAKFQR	1	5.7	0.99504	3.0245	0	0	0	0	0	0	0	0	0	0	0	0	0	0	0	0	0	0	0	0	0	0	0	0	0	0	0	0	0	0	0	0	0	0	0	0	0
A0A7J6DN03	A0A7J6DN03_CANSA	non-specific serine/threonine protein kinase (EC 2.7.11.1)	F8388_010210 G4B88_029707	Cannabis sativa (Hemp) (Marijuana)	protein phosphorylation [GO:0006468]	plasma membrane [GO:0005886]	ATP binding [GO:0005524]; protein serine/threonine kinase activity [GO:0004674]	FQMDELSLATKNFSDNNLIGQGK;GLAYLHSLSPR;HVGVELSSVR;KLRIFLR;LEFKHRLSIALGAAK;RPLMNYVVMQLDKILEK	6	20.3	2.2428	323.31	0	0	0	0	0	0	10.429	0	0	0	10.0226	0	0	0	0	0	0	0	0	0	0	0	0	0	0	10.5548	0	0	0	0	0	0	0	0	0	3.51904	0
A0A7J6DN05	A0A7J6DN05_CANSA	FAF domain-containing protein	G4B88_002193	Cannabis sativa (Hemp) (Marijuana)				ELVSIPSR;EPRRTLFWEPYCIATSS;LDSFSSSEDDDDDDDDYEK;LIASPPATLAK;LNEDYDDEDQK;TLSADMSSK	6	14.1	2.2429	323.31	0	0	0	0	13.9613	0	0	0	0	0	0	0	0	7.42316	10.7304	0	0	0	0	0	0	0	0	0	0	0	13.9648	0	0	0	2.78956	0	3.19473	0	0	0	0
A0A7J6DN08	A0A7J6DN08_CANSA	Cytochrome b/b6 N-terminal region profile domain-containing protein	F8388_002371	Cannabis sativa (Hemp) (Marijuana)	respiratory electron transport chain [GO:0022904]	membrane [GO:0016020]	electron transfer activity [GO:0009055]; oxidoreductase activity [GO:0016491]	VFHSIWGLILKAR	1	11	2.2431	323.31	0	0	0	0	0	0	0	0	0	0	0	0	0	0	0	0	0	0	0	0	0	0	0	0	0	0	0	0	0	0	0	0	0	0	0	0	0
A0A7J6DN09	A0A7J6DN09_CANSA	U5 small nuclear ribonucleoprotein TSSC4	F8388_010219 G4B88_029710	Cannabis sativa (Hemp) (Marijuana)		cytoplasm [GO:0005737]; nucleus [GO:0005634]		AAFESFGSVTFIPRK;AAFESFGSVTFIPRKK;EDAEAAK;ENQVDSKSHKR;MEEEDSFKLR;NINQVDTESNVSNPK;QVPKDPR	7	16.3	2.2432	323.31	0	6.523	0	0	4.4791	0	5.08283	0	0	0	0	0	4.55618	0	0	0	0	0	0	0	0	0	0	0	0	0	6.37974	0	0	0	0	0	0	0	0	0	0
A0A7J6DN10	A0A7J6DN10_CANSA	Prolyl endopeptidase (EC 3.4.21.-)	G4B88_030561	Cannabis sativa (Hemp) (Marijuana)	proteolysis [GO:0006508]	cytosol [GO:0005829]; membrane [GO:0016020]	serine-type endopeptidase activity [GO:0004252]	ALSRIPA;ARIKEDDVTAPLR;EDDVTAPLRKGPYYYYER;EDFYFYMKSYSPVDNVK;GFIFVIAHIR;GGGEMGR;GGGEMGRQWYENGK;IKEDDVTAPLRK;KEDFYFYMK;KGPYYYYER;KGPYYYYERTSEGK;LQEDAFTFAFLMK;LQEDAFTFAFLMKALSR;LRELKTDDNILLFK;MLLTTVSFNHGIR;NLESELFAEIRAR;NTFTDFIACAEHLIAEKYCSKEQLCIEGR;TGISVLK	18	24.1	2.2433	323.31	0	0	0	0	0	0	0	0	0	0	0	0	0	0	0	0	0	0	0	0	0	0	0	0	8.23036	0	0	0	0	0	0	0	0	0	0	0	0
A0A7J6DN12	A0A7J6DN12_CANSA	Glutaredoxin domain-containing protein	G4B88_029717	Cannabis sativa (Hemp) (Marijuana)		mitochondrial matrix [GO:0005759]		DVTTNQEK;DVTTNQEKSQ;ENPVMVYMK	3	11.7	2.2435	323.31	0	0	0	0	0	0	0	0	0	0	0	0	0	0	0	0	0	0	0	0	0	0	0	0	0	0	0	0	0	0	0	0	0	0	0	0	0
A0A7J6DN18	A0A7J6DN18_CANSA	inositol oxygenase (EC 1.13.99.1)	G4B88_026653	Cannabis sativa (Hemp) (Marijuana)	inositol catabolic process [GO:0019310]; L-ascorbic acid biosynthetic process [GO:0019853]	cytosol [GO:0005829]	aldose reductase (NADPH) activity [GO:0004032]; inositol oxygenase activity [GO:0050113]; iron ion binding [GO:0005506]	AGAYKHLMNEEDVENLK;HLMNEEDVENLK;IGTPGGSYFVLNNGAR;IVPAVNQVELHPFWR;LSVVAEIADRYK;LYCTMNSLNK;LYCTMNSLNKIENYVR;TPEQIILRWGLQR;TYFAARTR	9	17.8	2.2438	323.31	6.36112	0	0	0	0	0	0	0	0	0	0	0	0	0	0	0	0	0	0	0	0	0	0	0	0	0	0	0	0	0	0	0	0	0	0	0	0
A0A7J6DN21	A0A7J6DN21_CANSA	IGR domain-containing protein	F8388_009888 G4B88_005491	Cannabis sativa (Hemp) (Marijuana)				LESEIGDFQK;LGVPCKHVMLF;LLVTRTLK;LLVTRTLKLK;QSLKMAWKQLLFAK;VYYFVSRPGETHFFTR	6	38.4	2.244	323.31	0	0	0	0	0	0	0	0	0	0	0	0	0	0	0	0	0	0	0	0	0	0	0	0	0	0	0	0	0	0	0	0	0	0	0	0	0
A0A7J6DN24	A0A7J6DN24_CANSA	Glycosyltransferase 2-like domain-containing protein	G4B88_002063	Cannabis sativa (Hemp) (Marijuana)		Golgi membrane [GO:0000139]	glycosyltransferase activity [GO:0016757]	APSSDWWAK;DENLLTR;EVYHQSIGAVCNLDWPKSK;FYFLQICYR;GVPVTDLNEIEESK;KSGRSSEGDLTSLVQK;LVLCMGCFWIRIK;LVSGHLDTNIDR;LVSGHLDTNIDRNAVK;MAPSSDWWAK;NPFKCSDTSK;TVPHFKDNEELGLVQAR	12	18.6	2.2442	323.31	0	0	1.70651	0	8.07232	0	9.12707	0	0	9.23747	0	0	0	0	0	3.23511	0	0	0	0	0	8.64303	0	0	0	0	0	0	0	0	8.54268	0	0	0	0	10.4084	0
A0A7J6DN25	A0A7J6DN25_CANSA	WAT1-related protein	G4B88_025759	Cannabis sativa (Hemp) (Marijuana)		plasma membrane [GO:0005886]	transmembrane transporter activity [GO:0022857]	LLQDVKAPKVVVLIEEK	1	5	2.2443	323.31	0	0	0	0	0	2.3448	0	0	0	0	0	0	0	0	0	0	0	0	3.64605	0	0	0	0	0	0	0	0	0	0	0	0	0	0	0	0	8.28619	0
A0A7J6DN27	A0A7J6DN27_CANSA	Uncharacterized protein	F8388_010221 G4B88_029709	Cannabis sativa (Hemp) (Marijuana)		endoplasmic reticulum membrane [GO:0005789]		AADDVRQDAYAHLQSLR;AALKDYSDK;AEEATQIAKK;AKSMPLPLRNR;AQKEAEEKEK;DDAKVALNLSLNGDK;DYSDKVQALLK;EQINDAQLQVEERTK;EYIKWNTR;HDSNGECQTEK;KEEAAAK;KPFYYMIR;KPFYYMIRVPR;LRTLDGR;NFWRYKDDAK;NKNFWRYK;QDFPVKVEKPDHK;QQYEKNK;QQYEKNKNFWR;QTLDQKDK;VEGEGEK;VQDKPDLAGDEK	22	13.4	2.2444	323.31	0	0	0	0	0	0	0	0	0	0	0	0	0	0	0	0	0	0	0	0	0	0	0	0	0	0	0	0	10.5535	0	0	0	5.1756	0	0	0	2.8185
A0A7J6DN28	A0A7J6DN28_CANSA	Uncharacterized protein	F8388_010218 G4B88_029704	Cannabis sativa (Hemp) (Marijuana)		chromosome [GO:0005694]; nucleus [GO:0005634]	double-stranded DNA binding [GO:0003690]; histone methyltransferase activity [GO:0042054]; zinc ion binding [GO:0008270]	DVVYECGPGCGCGPECVNR;EKQCARVVENK;GISGFTVFK;GLGGRERR;LKQIAEKEVLVR;RSRDASESEIISSEK;SKGSKSK;TVLFPDK;TVLFPDKR;VVEDKKK;VVRGHESRSSYCGK;YLKSIQPANNVK;YRFEVFRTPK	13	17.8	2.2446	323.31	0	0	0	0	0	0	0	0	0	0	0	0	0	0	0	5.75766	4.99268	0	0	0	0	0	0	0	0	0	0	0	0	0	0	0	0	0	0	0	0
A0A7J6DN29	A0A7J6DN29_CANSA	Hexosyltransferase (EC 2.4.1.-)	F8388_008698 F8388_017933 G4B88_007137 G4B88_027490	Cannabis sativa (Hemp) (Marijuana)	protein glycosylation [GO:0006486]	Golgi membrane [GO:0000139]	galactosyltransferase activity [GO:0008378]	AAQESILNGSPVDDNLR;CGEGENALWSAEF;DKSRVYIGCMK;GVRYHEPEHWK;KYLMVVGINTAFSSR;KYLMVVGINTAFSSRK;LEHVEGYLELSAK;LVSGCDPK;LVSGCDPKINGEHEAK;SISRTRVDDEMQK;YLMVVGINTAFSSR	11	27.8	2.2427	323.31	0	0	0	0	0	0	0	0	0	0	0	0	0	0	0	0	8.79993	0	0	0	0	0	0	0	0	0	5.43376	0	0	0	0	0	0	9.02242	0	7.86808	0
A0A7J6DN31	A0A7J6DN31_CANSA	Histone H4	G4B88_030014	Cannabis sativa (Hemp) (Marijuana)	nucleosome assembly [GO:0006334]	nucleosome [GO:0000786]; nucleus [GO:0005634]	DNA binding [GO:0003677]; protein heterodimerization activity [GO:0046982]; structural constituent of chromatin [GO:0030527]	GGAKRHR;GKGGAKR;GVLKIFLENVIR;GVLKIFLENVIREALTYTEHAR;RKTVTAMDVVYALK;TVTAMDVVYALKR	6	57.5	2.2427	323.31	0	0	0	0	0	0	0	0	0	0	0	0	0	0	0	0	0	0	0	0	0	0	0	0	0	0	0	0	0	0	0	0	0	0	0	0	0
A0A7J6DN32	A0A7J6DN32_CANSA	Protein kinase domain-containing protein	G4B88_020382	Cannabis sativa (Hemp) (Marijuana)	protein phosphorylation [GO:0006468]		ATP binding [GO:0005524]; protein serine/threonine kinase activity [GO:0004674]	EALNEIMDLILSK;LFTCNESFN;WMALEIINHKSYGQK	3	25.7	2.2425	323.31	0	0	0	0	0	0	8.10842	10.0208	0	0	0	0	0	0	0	0	0	0	9.7212	0	0	0	0	0	0	7.89348	0	0	0	0	0	0	7.05181	0	0	0	0
A0A7J6DN35	A0A7J6DN35_CANSA	Enoyl reductase (ER) domain-containing protein	F8388_010212 G4B88_029714	Cannabis sativa (Hemp) (Marijuana)			oxidoreductase activity, acting on the CH-CH group of donors, NAD or NADP as acceptor [GO:0016628]	AVENKQVLLKGYIETMPK;DGKLVYVEDIK;GYIETMPK;MAVENKQVLLK;NLYLSCDPYMKARMQYYR;VSEIMITNHNPPK	6	17.7	2.2409	323.31	0	8.93517	0	0	0	0	0	0	0	0	0	0	0	0	0	0	0	0	0	0	0	0	0	0	0	0	0	0	0	0	0	0	0	0	0	0	0
A0A7J6DN36	A0A7J6DN36_CANSA	Retrotransposon gag domain-containing protein	G4B88_025769	Cannabis sativa (Hemp) (Marijuana)				ETCKDSSSK;HNYPTPPR;SSEFRTALQNLK	3	9.4	2.2411	323.31	0	0	0	0	0	0	0	0	0	0	0	0	0	0	0	0	0	0	0	0	0	0	0	0	0	0	0	0	0	0	0	0	0	0	0	6.00425	0
A0A7J6DN37	A0A7J6DN37_CANSA	Myb/SANT-like domain-containing protein	G4B88_002064	Cannabis sativa (Hemp) (Marijuana)				DFKSLLK;EELCAQAKRSYTDK;HEEIFVELMEEEVVK;IDWLNYLK;IKEELCAQAK;MRFYLKFNSLNTGDNK;NKYNLLR;NQESSFDEDGSKRR;NTTTFTKQSWKR;RFYLKFNSLNTGDNK;SPSINLDNDDDDAMSKSPSIR;STSTTSSR	12	38.4	2.2412	323.31	0	0	0	0	0	0	0	0	0	0	0	0	0	0	0	0	0	0	0	0	0	0	0	0	8.74224	0	0	0	0	0	0	0	0	0	0	0	0
A0A7J6DN38	A0A7J6DN38_CANSA	Uncharacterized protein	F8388_010205 G4B88_029719	Cannabis sativa (Hemp) (Marijuana)				EDMEEAK;FDEIAEIER;GVECIAEEVMQVR;GVECIAEEVMQVREK;IEDEWKK;KFISCAAEFAK;KKGEVVMWLPGK;LLSIDHRAFSERVR;TVHEERAAAIEALEMAR;VRKFISCAAEFAK	10	18.8	0.99583	-10.405	0	0	0	0	0	0	0	0	0	0	0	0	0	0	0	0	0	0	0	0	0	0	0	0	0	0	0	0	0	0	0	0	0	0	0	0	0
A0A7J6DN40	A0A7J6DN40_CANSA	alpha-mannosidase (EC 3.2.1.24)	G4B88_029708	Cannabis sativa (Hemp) (Marijuana)	mannose metabolic process [GO:0006013]		alpha-mannosidase activity [GO:0004559]; carbohydrate binding [GO:0030246]; metal ion binding [GO:0046872]	DDTLMFDYNVQER;EIESQLVPLVDAHVSLR;EVVTQLTSTVDNNK;FIYVEMAFFQR;FIYVEMAFFQRWWR;FMVYNTSHSVVPNK;GACVQNVLDSVISALLEEKNR;GGPIDPAKLVVELYPMEIR;GPIIDEVHQK;GVAEALNETVCVLDDCK;IDDFFPYADR;IDPLGEGAK;IDPVGEGAKWRR;ISKLTEMSLSANQERTEMEK;LAHLYEIGEDK;LIYSAHEGK;LLHDDSR;LLLDDSR;LLTHVFWLK;LVWKVEGGSGEESK;LVWKVEGGSGEESKK;NRKFIYVEMAFFQR;SEYIEYNTSAR;SSVHTFHTSEK;STVEVGQGNLK;TFYTDSNGRDFIK;TLDVVWQGSR;VEGHSSENSDDSK;VLIRLAHLYEIGEDK…	32	18.7	2.2413	323.31	8.97659	0	0	6.75649	0	0	0	0	0	0	0	0	0	0	0	0	0	4.71584	0	0	0	0	0	0	0	0	13.7347	0	0	0	0	0	0	0	0	0	0
A0A7J6DN45	A0A7J6DN45_CANSA	Reverse transcriptase zinc-binding domain-containing protein	G4B88_020631	Cannabis sativa (Hemp) (Marijuana)				FLRIRVLLDAYKPLLR;IGWNVDLLR;IQFEDSQNSLWVDFK;IRVLLDAYKPLLR;LAEFCEFCGR;LTHLDFFGSDHR;LVPFWVQIHRLPIR;LVPFWVQIHRLPIRR;SPSYIWKSIIWGR;VAAWYVWSER;VFLPGSLPLQRLRDR;VLNCNWR;VLVGKVFLPGSLPLQR;YDDSTRFRFLR	14	17.6	2.2408	323.31	0	0	0	0	0	0	0	0	0	0	0	0	0	0	0	0	0	0	0	0	0	0	0	0	0	0	0	0	0	0	0	0	0	0	0	0	0
A0A7J6DN47	A0A7J6DN47_CANSA	Oxidoreductase-like domain-containing protein	G4B88_015760	Cannabis sativa (Hemp) (Marijuana)				CVWDIYYDELEDYNK;LYKTDSKPSYKK	2	11	2.2415	323.31	0	0	0	0	0	0	0	0	0	0	0	0	0	0	0	0	0	0	0	0	0	0	0	0	0	0	0	0	0	0	0	0	0	0	0	0	0
A0A7J6DN48	A0A7J6DN48_CANSA	Hexosyltransferase (EC 2.4.1.-)	F8388_009864 G4B88_025763	Cannabis sativa (Hemp) (Marijuana)			glycosyltransferase activity [GO:0016757]	AYVTFLAGDGDYVK;ELGPKPPLYFNAGMFDFLNMFFR;FAMAYYVINYSK;GVVGLAKGLR;KWWDIYNDESLDYKK;VKAPSAA;YPLVVAMLPDVPQHHR	7	30.5	0.99548	-12.581	0	0	0	0	0	0	0	0	0	0	0	0	0	0	0	0	0	0	0	0	0	0	0	0	0	0	0	0	0	0	0	0	0	0	0	0	0
A0A7J6DN50	A0A7J6DN50_CANSA	DC1 domain-containing protein	G4B88_009813 G4B88_027799	Cannabis sativa (Hemp) (Marijuana)				DFTYFEVDFVWECLK;EGLEEAMYSK;IDELQKNISEYQRLCK;IHLVTIIVTFAK;LASQIGF;NICYTTFITFSQQMNYYR;NISEYQR;NISEYQRLCK;QIDHSFHPR;QIDHSFHPRHPLILTSR;QSPYYVCDSCK;QSPYYVCDSCKYYIHK;RIDELQKNISEYQR;SCEELPK;YYIHKSCEELPK	15	22.8	2.2417	323.31	0	0	0	9.44997	0	0	0	0	0	0	0	0	0	0	0	0	0	0	0	7.74403	7.41422	0	0	7.0138	0	0	0	6.83061	0	0	0	5.91994	7.32867	0	0	9.31748	0
A0A7J6DN51	A0A7J6DN51_CANSA	Uncharacterized protein	F8388_001718 G4B88_023422	Cannabis sativa (Hemp) (Marijuana)	intracellular signal transduction [GO:0035556]; peptidyl-serine phosphorylation [GO:0018105]		ATP binding [GO:0005524]; protein serine/threonine kinase activity [GO:0004674]	AAAAKQFIENHYK;DLICHLLCNVETR;DTGEIFAMKK;GVEELKAHPWFR;GVEELKAHPWFRCIQWDK;ITCRKIINWR;LSDFGLCKPLDDK;NYLQGLQERKER;SLENSGTDMR;VGFDSSPDVSVSSPVTR	10	22.1	2.2418	323.31	10.8761	0	0	0	10.1286	0	10.3067	10.3089	10.2325	0	0	9.92017	0	0	0	9.05702	0	0	11.8938	9.81324	9.29405	0	0	0	0	0	9.45787	0	0	11.7591	5.89091	9.78295	9.79799	0	8.70508	0	0
A0A7J6DN54	A0A7J6DN54_CANSA	Aminopeptidase	G4B88_029718	Cannabis sativa (Hemp) (Marijuana)		membrane [GO:0016020]		ATKEDSC;EVIISFFILMEQGKATRQDLDR;GIGIDHNTAFFYQAK;GIGIDQTSDYFFMEK;GTLLHLCDEVIQQEDLDLR;IEKINLSIAK;IEKINLSIAKLLGK;ITRLNKIFSR;KNPGLTPMDWVK;KPGGKHK;NPSLTPMDWVK;QDLDRWCEELIK;TYFTFQANMAAYQNLITQSMYDK;VIYAVLSAVIGYCIK;VTIQEPTFDRIIVVYR;WCEELIK	16	22.7	2.242	323.31	0	0	0	0	0	0	0	0	0	0	0	0	0	0	0	7.56468	0	0	0	0	0	0	0	0	0	0	0	0	0	0	0	0	0	0	0	0	0
A0A7J6DN55	A0A7J6DN55_CANSA	SAC domain-containing protein	G4B88_015770	Cannabis sativa (Hemp) (Marijuana)	DNA-templated transcription termination [GO:0006353]; regulation of DNA-templated transcription [GO:0006355]	cytoplasm [GO:0005737]	double-stranded DNA binding [GO:0003690]; phosphatase activity [GO:0016791]	APMVLNQSKDHIEK;DHIEKKIDR;EDPLRVLR;EDPLRVLRLATK;FFRYHPINEFEPFLESLGLCPSELR;FLSTVNDCK;GVNEKGRVAK;IFALFGRLLKLGLK;IFKLILIAR;IFKLILIARR;LLKLGLK;LSTLLSCSDSRFEK;LSVSDRIFKLILIAR;MDDVCIMFK;MDDVCIMFKQNSK;NMGFTDAEHISK;QNSKIFSWKCSK;RMIDTIEFLEK;SGLCQLMK;SRHYAGTR;SRHYAGTRYSK;TVYKELK	22	29.7	2.2421	323.31	0	9.93664	0	7.37313	0	0	5.2772	0	0	0	0	5.85818	7.83162	8.19987	5.57468	0	3.82751	7.2031	3.46767	0	0	0	6.25159	0	4.15583	0	0	0	0	0	0	9.44077	0	11.7422	3.16938	4.75296	2.79952
A0A7J6DN57	A0A7J6DN57_CANSA	Transposase, Ptta/En/Spm, plant	G4B88_018038	Cannabis sativa (Hemp) (Marijuana)				ALGTPEERGR;EIWEVMNK;EVPAAKKR;FRNWKTYLTNNWVLK;ISDEWLALR;KREIWEVMNK;MQDVRAMNKYNHELGR;QLGHQMNGFDR;RIFVDYNVYGQPIGIGR;SYSVDNK	10	27.5	2.2422	323.31	0	0	0	9.64539	0	7.63081	0	0	7.48115	7.77709	0	0	0	7.46606	7.43338	0	0	0	0	0	0	0	9.01173	0	0	0	0	7.40599	0	0	0	0	0	0	0	0	0
A0A7J6DN58	A0A7J6DN58_CANSA	Ubiquitin-like protease family profile domain-containing protein	G4B88_023425	Cannabis sativa (Hemp) (Marijuana)	proteolysis [GO:0006508]		cysteine-type peptidase activity [GO:0008234]	DEIGYNTGPEQCIKFSKFIDENIVMNR;DGNDTFEQLAKK;EGIFCMHGLTEK;FIDENIVMNR;IDDIPAK;IVQDDKFIVHGINPFK;LNSDWAEMNVK;LVSKSHGK;SEAPSVDAPLK;SKDNAKVK;TDDVSFHDDSDK	11	13.1	2.2424	323.31	0	0	0	0	0	0	0	0	0	0	0	0	0	0	0	0	0	0	0	0	0	0	0	0	0	0	0	0	0	0	0	0	0	0	0	0	0
A0A7J6DN59	A0A7J6DN59_CANSA	F-box domain-containing protein	G4B88_011456 G4B88_031090	Cannabis sativa (Hemp) (Marijuana)				GKVYMGAEQLSELR;IVWMISSLMAASSR;NGFDYENDEEK;NGFDYENDEEKK;NILHYQPEEALK;SLNLEIPSSEEKNDK;SVIPDLRMKVWYVPK	7	24	2.2389	323.31	0	0	0	0	0	0	0	0	0	0	0	0	0	5.55677	0	5.72189	0	0	5.38498	0	0	0	0	0	0	0	0	0	0	4.57465	0	4.01712	0	0	0	0	0
A0A7J6DN61	A0A7J6DN61_CANSA	Uncharacterized protein	G4B88_025771	Cannabis sativa (Hemp) (Marijuana)				LVKVLRRPVVAVGR;VSTTKLVKVLR	2	9.2	2.2367	323.31	0	4.14331	0	3.18252	0	0	0	0	0	0	3.18317	0	0	0	1.22188	0	0	0	0	5.00378	0	0	8.31352	0	4.86369	8.46406	0	0	0	2.38186	3.48272	0	0	8.01536	0	0	0
A0A7J6DN62	A0A7J6DN62_CANSA	Uncharacterized protein	G4B88_012865	Cannabis sativa (Hemp) (Marijuana)				DILYSKDQSSCGK;IHEIPRNMADK;LLKNIKFQSVYLPK;LSEMIEKMNSK;MNSKNYEK;NIKFQSVYLPK;SLDDENEPDFEDK;TLKEKENAK;VTRRDVR;VVDNTIKDILYSK;VVDNTIKDILYSKDQSSCGK	11	19.4	2.2308	323.31	0	0	0	0	0	0	0	0	0	0	0	6.57177	0	0	0	0	0	0	0	0	0	0	0	0	0	0	0	0	9.88001	0	0	0	0	0	0	0	0
A0A7J6DN63	A0A7J6DN63_CANSA	Ribosomal protein L31	G4B88_020635	Cannabis sativa (Hemp) (Marijuana)		ribonucleoprotein complex [GO:1990904]; ribosome [GO:0005840]		GLHPQMQWISYVTQSGR;LMHIMMTK;QAPGNSES;QRYEKQAPGNSES	4	55.9	2.2365	323.31	0	0	0	0	0	0	0	0	0	0	0	0	0	0	0	0	0	0	0	0	0	0	0	0	0	0	1.90234	8.04903	3.93546	0	0	0	0	0	0	0	0
A0A7J6DN65	A0A7J6DN65_CANSA	SWIM-type domain-containing protein	G4B88_023426	Cannabis sativa (Hemp) (Marijuana)			zinc ion binding [GO:0008270]	ASKLKSTSTFK;CGKVGHN;GLRAYDYVADYYK;IATMKATYERTVHPLPNER;IVWPPKSR;TAVGFFAMINNFQFK;VVLKFTRCGK	7	31.9	2.2309	323.31	0	0	0	0	0	0	0	0	0	0	0	0	0	0	0	0	0	0	0	0	0	0	0	0	0	0	0	0	0	0	9.17991	0	0	0	0	0	9.59238
A0A7J6DN66	A0A7J6DN66_CANSA	DCL protein	F8388_001716 G4B88_023418	Cannabis sativa (Hemp) (Marijuana)	chloroplast organization [GO:0009658]; chloroplast rRNA processing [GO:1901259]	chloroplast [GO:0009507]		DLSEEEEEEEENERK;DLSEEEEEEEENERKR;HFRQRHK;KNYPLYADSFILR;LSPEHEK;LSPEHEKIVIEK;MLIHSGR;NYPLYADSFILR;QQVFGPDLLR;RVYEDDEDEEK;VYEDDEDEEK;VYEDDEDEEKWVDWEDK;WVDWEDK	13	35	2.231	323.31	0	0	0	0	0	0	9.42744	7.83498	9.45131	0	3.88255	9.21616	10.5531	0	0	0	8.61066	0	0	0	9.54518	0	0	0	4.68398	9.45557	9.04538	0	11.0025	5.45773	8.74809	8.97642	8.93337	9.40973	0	0	0
A0A7J6DN67	A0A7J6DN67_CANSA	DM2 domain-containing protein	G4B88_009749	Cannabis sativa (Hemp) (Marijuana)		nucleus [GO:0005634]		DEPVSATDRPKEGTQTKPKR;FFGVGGREMLQSEVLR;GFGTQPYMPK;MNKLLAKHIIPLEPSK;RKIICNDELR;RNNLQDPSNKR	6	23.7	2.2311	323.31	0	0	0	0	0	0	0	0	0	0	8.46033	0	0	0	0	0	0	0	0	0	0	0	0	0	0	0	0	0	0	0	0	0	0	0	0	0	0
A0A7J6DN68	A0A7J6DN68_CANSA	ABC transporter domain-containing protein	G4B88_025766	Cannabis sativa (Hemp) (Marijuana)	negative regulation of catalytic activity [GO:0043086]		ATP binding [GO:0005524]; ATP hydrolysis activity [GO:0016887]; pectinesterase inhibitor activity [GO:0046910]	GTLQLAMPMDK;GTLQLAMPMDKVKEISK;ILGGKHMVEPHMVR;KEQDEER;LGPSLLTESPTQR;RAELLKVLDIDLSWR;TVESWLRK;TVESWLRKEQDEER;VSDGQRR	9	13.2	2.2313	323.31	0	0	0	0	0	0	0	0	0	0	0	0	0	0	0	0	0	0	0	0	0	0	0	0	0	0	0	0	0	0	0	0	0	0	0	0	0
A0A7J6DN69	A0A7J6DN69_CANSA	DUF4283 domain-containing protein	G4B88_001085	Cannabis sativa (Hemp) (Marijuana)				ALHGWNKK;ALHGWNKKK;CGYWGHDQIGCR;CVSIKNKAR;DEDKEHNYFGLSFHSGSDAK;EVIGHSSVNKSKGK;HDDPIPNCFVAYDQKK;LTGAMDGFK;MDEDKEHNYFGLSFHSGSDAKR;SGRGWPSSFR;VGGRDRLTGAMDGFK;VGGVHSDDIK;VNKCGKALHGWNK;YGAWLRHDDPIPNCFVAYDQKK	14	28.5	2.2314	323.31	0	0	0	0	0	0	0	0	0	0	0	0	0	0	0	0	0	0	0	0	0	0	0	0	0	0	0	0	0	0	0	0	0	0	0	0	0
A0A7J6DN70	A0A7J6DN70_CANSA	Agenet-like domain-containing protein	G4B88_021909	Cannabis sativa (Hemp) (Marijuana)				DLVTEDEVPQPLREKAK;IIESLVDDNFWVEYK;KGYEGSWFK	3	36.6	0.99606	10.362	0	0	0	0	0	0	0	0	0	0	0	0	0	0	0	0	0	0	0	0	0	0	0	11.9342	0	0	0	0	0	0	0	0	0	0	0	0	0
A0A7J6DN71	A0A7J6DN71_CANSA	Uncharacterized protein	G4B88_023424	Cannabis sativa (Hemp) (Marijuana)	photosystem II assembly [GO:0010207]; protein import into chloroplast stroma [GO:0045037]; protein import into chloroplast thylakoid membrane [GO:0045038]; thylakoid membrane organization [GO:0010027]	chloroplast thylakoid [GO:0009534]		AVTGGRREAWSR;DISERAANGNFSYSR;EAWSRRIAELHWR;EYVAREKK;ISPALDRAIR;LIDDELSRAVTGGR;LLELSNATEPTILEK;LNFLKSYK;LNRSSPEVEEK;LVQAKELLKEYVAR;SVDRDLDVYR;WIFDRGRGAK;YRADSQKLEEWAR	13	34.6	2.2315	323.31	0	0	0	0	0	0	0	0	0	0	0	0	0	0	0	0	0	0	0	0	0	0	0	0	0	0	0	0	0	0	0	0	0	0	0	0	0
A0A7J6DN72	A0A7J6DN72_CANSA	ADP-ribosylation factor	G4B88_025760	Cannabis sativa (Hemp) (Marijuana)	intracellular protein transport [GO:0006886]; vesicle-mediated transport [GO:0016192]	Golgi apparatus [GO:0005794]	GTP binding [GO:0005525]; GTPase activity [GO:0003924]	DAVLLVFANK;LGLHSLR;LGLHSLRQRHWLK	3	17.8	2.2317	323.31	0	0	0	0	0	0	0	0	0	0	0	0	0	0	0	0	0	0	0	0	0	0	0	5.24138	0	0	0	0	0	0	0	0	0	0	0	0	0
A0A7J6DN74	A0A7J6DN74_CANSA	Uncharacterized protein	F8388_015080 G4B88_012847	Cannabis sativa (Hemp) (Marijuana)				KAKIDEHEVLEGETHHHPK;KEEEEEIVVGDDDGIIIISQSQSK	2	30.5	0.99531	-20.166	0	0	0	0	0	0	0	0	0	0	0	0	0	0	0	0	0	0	0	0	0	0	0	0	0	0	0	0	0	8.65008	0	0	0	0	0	0	0
A0A7J6DN76	A0A7J6DN76_CANSA	B box-type domain-containing protein	G4B88_009920	Cannabis sativa (Hemp) (Marijuana)			zinc ion binding [GO:0008270]	EGWAECSG;ELKAQKNR;FEDRPKTIEK;HLCSQYCR;LRRLQQLSGVPIK;RDDLKEGWAECSG;VSLAASFWYGLR	7	23.4	2.2321	323.31	0	0	0	0	0	0	0	0	0	0	0	0	0	0	0	0	0	0	6.31491	0	0	0	0	0	0	0	0	0	0	0	0	0	0	0	0	0	0
A0A7J6DN77	A0A7J6DN77_CANSA	Uncharacterized protein	G4B88_022889	Cannabis sativa (Hemp) (Marijuana)				FCSQLLK;SLVEKELR	2	13.5	2.2322	323.31	13.5095	0	0	0	0	0	7.90479	0	7.86654	0	0	8.25588	0	0	0	0	0	0	0	0	0	0	0	0	0	0	0	0	0	0	0	0	0	0	5.38446	0	0
A0A7J6DN80	A0A7J6DN80_CANSA	RING-type E3 ubiquitin transferase (EC 2.3.2.27)	G4B88_026104	Cannabis sativa (Hemp) (Marijuana)	protein ubiquitination [GO:0016567]	cytoplasm [GO:0005737]	metal ion binding [GO:0046872]; ubiquitin protein ligase activity [GO:0061630]	DTFELGEEAK;DTFELGEEAKQIPCK;VSICEERHK	3	6.4	2.2323	323.31	0	0	0	0	0	0	0	8.4874	0	0	0	0	0	0	0	0	0	0	0	0	0	0	0	0	0	0	0	0	0	0	0	0	0	0	0	0	0
A0A7J6DN82	A0A7J6DN82_CANSA	alpha-1,2-Mannosidase (EC 3.2.1.-)	G4B88_009927	Cannabis sativa (Hemp) (Marijuana)	carbohydrate metabolic process [GO:0005975]; mannose trimming involved in glycoprotein ERAD pathway [GO:1904382]	endoplasmic reticulum [GO:0005783]; Golgi membrane [GO:0000139]	calcium ion binding [GO:0005509]; mannosyl-oligosaccharide 1,2-alpha-mannosidase activity [GO:0004571]	DVNSGVK;DVPDDPIDVQR;EHEVELAK;GLDLNSLSSDLENDK;IVARHDDNSGNDLK;LAFLFIAFVCLSFLVWDR;LSEDVAHLQNLLEEIK;MLSLAEEK;QTLVREHEVELAK;TDGSAVR;TDGSAVRKTLK;TLKDVPDDPIDVQR;TRSSSSK;TRSSSSKLR;VENVITQIKK;VENVITQIKKIFPDDGLLPIYLDPHR	16	24.5	2.2325	323.31	0	0	0	0	0	0	0	0	0	0	0	0	0	0	7.11416	8.61622	7.11374	0	0	0	0	0	0	0	0	0	0	0	0	4.31796	0	0	0	0	0	0	0
A0A7J6DN90	A0A7J6DN90_CANSA	Uncharacterized protein	G4B88_029898	Cannabis sativa (Hemp) (Marijuana)		membrane [GO:0016020]		LASIPTVR;TDPVCGVDGVTYWCGCAEAR	2	18.5	2.2326	323.31	15.6443	15.8677	15.8458	15.5295	15.5939	15.9848	15.6621	15.7747	15.5277	8.27044	15.7585	15.5658	15.7598	15.6706	15.6885	15.8507	15.9272	15.8799	15.9181	15.9431	15.8547	15.9306	15.8382	15.8034	15.7685	15.7159	15.8135	15.8648	15.9572	15.8782	15.806	15.7593	15.883	15.4432	15.5801	15.9611	15.9726
A0A7J6DN93	A0A7J6DN93_CANSA	CCHC-type domain-containing protein	G4B88_031301	Cannabis sativa (Hemp) (Marijuana)			nucleic acid binding [GO:0003676]; zinc ion binding [GO:0008270]	CTAAMEDFK;EEPAMEDIGDGQKVLKYGYWLK;FHFEEAWCDDDECK;GFSLKAFTLNNVR;IGFPLHK;IGFPLHKSVFVGR;ILEDPWLPRPVTFK;IYDKPPLPEQLR;LDRGLCNEEWLR;LFHSIFSR;LFHSIFSRMWKNIGEWK;LKGFSLKAFTLNNVR;NRARCVNR;QHVEMGSMSTNQTVGR;RPMNGKLFHSIFSR;SATTDENKSK;TRCTAAMEDFK;TRFHFEEAWCDDDECK;VICWEKLK;VSFDTKEDARAIMEK	20	22.9	2.2327	323.31	0	9.95532	10.5153	0	0	6.72887	2.28487	0	5.3598	0	0	0	0	4.36247	0	5.33564	9.50347	0	0	0	0	8.32859	0	0	0	0	0	0	11.1935	0	0	0	0	0	0	0	9.49907
A0A7J6DN96	A0A7J6DN96_CANSA	Small ribosomal subunit protein uS2c (30S ribosomal protein S2, chloroplastic)	G4B88_009753	Cannabis sativa (Hemp) (Marijuana)	translation [GO:0006412]	mitochondrial small ribosomal subunit [GO:0005763]	structural constituent of ribosome [GO:0003735]	FHIRSEFSRNCSR;GIHIINLTR;KWNPRMAPYISTK;QFNNKSISKYLK;RYWNINLEEMMEAK;VHFGHGTKK;YLKFHIRSEFSR	7	55.2	2.2319	323.31	0	0	0	0	0	0	9.7809	0	0	0	0	0	0	0	0	0	0	0	0	0	0	0	0	0	0	0	0	0	10.0402	0	0	0	0	0	0	0	0
A0A7J6DN97	A0A7J6DN97_CANSA	K Homology domain-containing protein	G4B88_009923	Cannabis sativa (Hemp) (Marijuana)	regulation of gene expression [GO:0010468]	anchoring junction [GO:0070161]; cytoplasm [GO:0005737]; nucleus [GO:0005634]; podosome [GO:0002102]	mRNA binding [GO:0003729]	ALLSVSGCLQDKPR;ENDSGDGFVACR;ENSEQKHSPSQDAVIRVHSR;GGFIISEMRRATGASIR;IDDTHSSSSDER;IRQESGAQVR;IVMAEENENEK;MEPLPFKSPTPDTLFR;SKFDHLDNNNK;TGALIGKGGSVIRHIR;VVMISAR	11	23.6	2.2307	323.31	0	0	0	0	0	0	0	0	0	0	0	0	0	0	0	0	0	0	0	0	0	0	0	0	0	0	0	0	0	0	0	0	0	7.749	0	0	0
A0A7J6DN98	A0A7J6DN98_CANSA	Bulb-type lectin domain-containing protein	G4B88_009940	Cannabis sativa (Hemp) (Marijuana)				AEALRRFVWEANR;CLGYFYHK;CWIAYDLMTLTK;ESDCGKKCTSDCK;ESDCGNK;ESDCGNKCTMDCK;GSAVKESDCGK;GWETECQLPGR;IEGVDHFMSKYTK;KVKSCKPSDFHYYK;SECNLPER;STSGRRFVWEANR;VDWRAWEETFTLFDR;VKSCKPSDFHYYK	14	17.8	2.2296	323.31	0	0	0	0	0	0	0	0	8.74275	0	0	0	0	7.8175	0	0	7.30624	9.78625	6.24669	0	0	0	0	9.94081	0	0	0	0	0	0	0	5.99847	0	0	0	2.67125	0
A0A7J6DNA0	A0A7J6DNA0_CANSA	Uncharacterized protein	G4B88_029908	Cannabis sativa (Hemp) (Marijuana)	mitochondrial DNA replication [GO:0006264]; positive regulation of helicase activity [GO:0051096]	mitochondrial nucleoid [GO:0042645]	single-stranded DNA binding [GO:0003697]	ADQSGNLSLRYKVIVK;EFSNSASFIGTVTQPVK;ELNYVMQRCGSASRK;NEEQESDEGRNDPPWIK;QLEKVDSAMAEHGPVDR;VDSAMAEHGPVDRIGR	6	37.9	2.2288	323.31	0	0	0	0	0	0	0	0	0	0	0	0	0	0	0	0	0	0	0	0	0	0	0	0	0	0	0	0	0	0	0	0	0	0	0	0	0
A0A7J6DNA2	A0A7J6DNA2_CANSA	Helicase MAGATAMA 3	G4B88_009929	Cannabis sativa (Hemp) (Marijuana)			helicase activity [GO:0004386]	AGYPVTMLKTQYR;AHHSLKQKNESMEVDK;DDDEVTEWESR;DVIEISSRLSSVR;EKDVAIFSCVR;ERFKNTFGVESEK;EYAGLSR;GLLNVKRGPK;IGLKAHHSLKQK;IILRMYLAGEFTPGKK;NTFGVESEK;SLITSNNEADR;TQYRMHPEIR;VLNNGVRDENDRAYNPK;VVDITTVDGCQGREK;VVLSWDYFRLIKESNK	16	23.2	0.99535	-10.639	0	0	0	0	0	0	0	0	0	0	0	0	0	0	0	0	0	0	0	0	0	0	0	0	0	0	0	0	0	0	0	0	0	0	0	0	0
A0A7J6DNA3	A0A7J6DNA3_CANSA	AAA+ ATPase domain-containing protein	G4B88_030248	Cannabis sativa (Hemp) (Marijuana)			ATP binding [GO:0005524]; ATP hydrolysis activity [GO:0016887]	DLRPLLFK;ESLNVLEVGSQVVGRK;EVFQKRKPK;GSRWNKENFK;HCGYRVVEINASDDR;IGTGSQNSENVVPK;RSSTSFFDR;SVFDIWKEVFQK;VHVFVQPTVSRVVSR;VTTEEMNERR;VTTEEMNERREK;VVEINASDDR;YICNKEGMK;YLPPEVTEPIVEEIVENVEEEK	14	15.1	2.2288	323.31	0	0	11.3532	0	0	0	0	0	0	0	0	0	0	0	0	0	0	0	0	0	0	0	0	0	0	0	0	0	0	0	0	0	0	0	0	0	6.82744
A0A7J6DNA4	A0A7J6DNA4_CANSA	Uncharacterized protein	F8388_022286	Cannabis sativa (Hemp) (Marijuana)	ATP synthesis coupled electron transport [GO:0042773]; electron transport coupled proton transport [GO:0015990]	membrane [GO:0016020]	NADH dehydrogenase (ubiquinone) activity [GO:0008137]; NADH dehydrogenase activity [GO:0003954]	ASAPRNSWISCNMR;GNYLLRFGEDSAVLR	2	19.3	2.229	323.31	0	0	0	0	0	0	0	0	0	0	0	0	0	0	0	0	7.93174	0	0	0	0	0	0	0	0	0	0	0	0	0	0	0	0	0	0	0	0
A0A7J6DNA6	A0A7J6DNA6_CANSA	Uncharacterized protein	G4B88_009941	Cannabis sativa (Hemp) (Marijuana)		membrane [GO:0016020]	glucuronosyltransferase activity [GO:0015020]	DNSNDDLSI;IIRLLKAIYHPR;KGFVTGEWCNSVSDHENEKESK;KSSPIMYSVETR;LLKAIYHPR;NLNFVRYNASR;NLNFVRYNASRWK;NTNRIIPSK;SSPIMYSVETR;VNDFQVPRR;YNASRWKER	11	20	2.2291	323.31	0	0	0	4.00962	0	7.68748	0	0	0	0	0	0	0	0	0	0	0	0	0	0	0	0	0	0	0	0	0	0	0	0	0	4.9754	0	0	0	0	0
A0A7J6DNA7	A0A7J6DNA7_CANSA	Uncharacterized protein	G4B88_009933	Cannabis sativa (Hemp) (Marijuana)	intracellular zinc ion homeostasis [GO:0006882]; zinc ion transport [GO:0006829]	endoplasmic reticulum [GO:0005783]; membrane [GO:0016020]	monoatomic cation transmembrane transporter activity [GO:0008324]	AEIDFNGVFR;EIQYLVPGIR;EIQYLVPGIRHRR;HRHHLSFHRNFFTR;IEFNDQHSQR;MGGLQVFNLRENVLGK;MQRKATYR;NFFTRAK;QRHRHHLSFHR;TKFYCTICSTR;VFNLRENVLGKK	11	21.6	2.2292	323.31	0	0	0	0	0	10.1412	0	0	0	0	0	0	0	0	0	0	9.10282	0	0	0	8.51964	0	8.80806	0	3.1914	0	0	0	0	3.72629	0	0	0	0	0	0	0
A0A7J6DNA8	A0A7J6DNA8_CANSA	Ubiquitin-specific protease family C19-related protein	G4B88_000525 G4B88_009924	Cannabis sativa (Hemp) (Marijuana)		membrane [GO:0016020]		ASEFEMK;ASEFEMKALAMGVALI;GGGGGGNENER;KVPRCVYTSTSLYEYR;MFDIPMDGSK;TARNGQLVK	6	12.4	2.2294	323.31	0	0	0	0	0	0	0	0	0	0	0	0	0	0	0	0	0	0	0	0	0	0	0	0	0	0	0	0	0	0	0	0	0	0	0	0	0
A0A7J6DNA9	A0A7J6DNA9_CANSA	Metal transporter Nramp2	F8388_001280 G4B88_020424	Cannabis sativa (Hemp) (Marijuana)		membrane [GO:0016020]	cadmium ion transmembrane transporter activity [GO:0015086]; manganese ion transmembrane transporter activity [GO:0005384]	HLAELCRDEYPNWAR;QLIIGLLVPRLGSKTIR;VGVATGR;VGVATGRHLAELCR	4	7.3	2.2286	323.31	0	0	0	0	0	0	0	0	0	0	0	0	0	0	0	0	0	0	0	6.97762	0	0	0	0	0	0	0	0	0	0	0	0	0	0	0	0	0
A0A7J6DNB2	A0A7J6DNB2_CANSA	F-box domain-containing protein	G4B88_009918	Cannabis sativa (Hemp) (Marijuana)				ADFGQPDAIDDYIK;AEINTPNLCCFR;FEEISNMCDSDEYDR;FVQLVSMAIKRDFK;LFPCVETLVLKTECAK;SLALWLER;YCGIIFQLSTFRYSSSGLVK;YYGISAPNVVIKAEK	8	22.8	2.2295	323.31	0	0	0	0	4.68678	0	0	0	0	0	0	7.46972	0	0	8.17353	0	0	0	0	0	0	0	6.36186	0	0	0	0	0	0	0	0	0	0	0	0	0	0
A0A7J6DNB3	A0A7J6DNB3_CANSA	Tafazzin family protein	G4B88_002249	Cannabis sativa (Hemp) (Marijuana)	phospholipid metabolic process [GO:0006644]		O-acyltransferase activity [GO:0008374]	AKIKPIVLPIFHR;ALGGNDERV;GGGIYQEHMNEALEK;IKPIVLPIFHR;IRIIVGEPIEFDLPK;TAMESLR	6	19.8	2.2298	323.31	0	0	0	0	12.4749	4.85893	0	11.9522	0	11.9511	0	0	0	0	0	0	0	0	0	3.98714	0	3.97214	0	0	0	2.67385	0	0	0	0	2.56701	0	0	2.51415	0	0	0
A0A7J6DNB4	A0A7J6DNB4_CANSA	Uncharacterized protein	G4B88_031221	Cannabis sativa (Hemp) (Marijuana)				ADDDMGPTCEEEDLQCSQDDPIR;ANNKIPLNDEPCCCQR;ANNKIPLNDEPCCCQRK;CRLIVKFGSNLDR;DIKTNWPFSQK;DMPPSSANDYR;DVLPPFQTIDSVK;GATNNNNNNIK;GSIFPGQQCVDPR;ISNGMRTYEGAACSFSNHR;KVNSEAR;KWPGNEDSGVESLQSRLDR;LIEHLRPRKPLK;LMVDIYATAIPCTLEDLDRR;LSRHRIKPR;NKDIKTNWPFSQK;QVNPSNPVTLGR;QVNPSNPVTLGRWVCSK;QYKYNKYLNK;RQYKYNK;SDMYTPSSTCPTSK;SPAAMYNNNR;TNWPFSQK;VEGEFYK;VEGEFYKR;VSENLFSSTLDK;VTYDREK;WPGNEDSGVESLQSR	28	18.9	2.2299	323.31	0	12.7415	0	9.52023	0	0	6.12464	11.179	8.28253	7.20457	0	0	0	3.48298	0	0	6.2225	0	0	0	0	5.52218	5.58114	0	6.12675	0	0	0	0	0	0	0	9.29909	10.2174	10.4495	12.1429	5.54201
A0A7J6DNB6	A0A7J6DNB6_CANSA	MYND-type domain-containing protein	G4B88_009943	Cannabis sativa (Hemp) (Marijuana)			metal ion binding [GO:0046872]	ACNLGAK;DGKSFTLQK;EECERLKQHMK;GMWLYECQCGK;LQIHYLGPEK;RGFYHDCYK	6	16.4	2.23	323.31	0	0	0	0	0	0	0	0	0	0	0	0	0	0	0	0	0	0	0	0	0	0	0	0	0	0	0	0	0	0	0	0	0	0	0	0	0
A0A7J6DNB9	A0A7J6DNB9_CANSA	Uncharacterized protein	F8388_021771 G4B88_000533 G4B88_009934	Cannabis sativa (Hemp) (Marijuana)	chloroplast fission [GO:0010020]; nucleoid organization [GO:0090143]	chloroplast [GO:0009507]; membrane [GO:0016020]		FPLTRRPQISLSFPNRK;LSVPILNLNSQTHLR;TLTTLCALIFAITR;VLLSWFPNIPWDRQPLSAIRDLCDPYLNLFR;WLDIYSGVLMVR	5	40.1	2.2303	323.31	0	0	0	0	0	0	0	0	0	0	0	0	0	0	0	0	0	0	0	0	0	0	0	0	0	0	0	0	0	0	0	0	0	0	0	0	0
A0A7J6DNC2	A0A7J6DNC2_CANSA	DNA-directed RNA polymerase subunit beta (EC 2.7.7.6)	G4B88_009928	Cannabis sativa (Hemp) (Marijuana)		RNA polymerase I complex [GO:0005736]	DNA binding [GO:0003677]; ribonucleoside binding [GO:0032549]; RNA polymerase I activity [GO:0001054]	AVHRGASFAGLR;AVIIRCVREDESSVTIK;CPDGGDGGR;CVREDESSVTIK;CVREDESSVTIKLYYLR;EESSEMGGYFIMNGLER;EKLEDWLSKVK;EPLLPFECRQAK;GAEPAFVDYVSVDMKTKK;GFNFHGTEVLYSGVYGEELEYQVTRQPIK;GGSLEGK;HADPQKLVSYK;IICHSCQSSK;KIICHSCQSSK;LNYLRFVSHFR;MGTPGNFDELQELFR;QPIKGRK;QVSLAIENLLK;RNYPMSTVR;VVAHLRKLK	20	19	2.2304	323.31	0	0	0	0	0	0	0	0	10.6775	0	0	0	0	0	12.2143	0	0	0	0	0	12.3966	12.3784	0	0	0	0	0	0	0	0	0	0	0	0	8.29384	0	0
A0A7J6DNC3	A0A7J6DNC3_CANSA	Flavin-containing monooxygenase (EC 1.-.-.-)	G4B88_025142	Cannabis sativa (Hemp) (Marijuana)			flavin adenine dinucleotide binding [GO:0050660]; N,N-dimethylaniline monooxygenase activity [GO:0004499]; NADP binding [GO:0050661]	EIVHGSLYRSLR;FANEFGLVELVRFNSEIVR;MSRSLNVAVIGAGVAGLCAAR;NIIEMRDGYK;SLNVAVIGAGVAGLCAAR;VGERNDEWLVESITR;WIAHVLSGKVLLPK;YQMYEESVKNIIEMR	8	23	2.2306	323.31	0	0	0	0	0	0	0	0	0	0	0	0	0	0	0	0	0	0	0	7.09635	0	0	0	0	0	0	0	0	0	0	0	0	0	0	0	0	0
A0A7J6DNC4	A0A7J6DNC4_CANSA	Cytochrome P450	G4B88_020423	Cannabis sativa (Hemp) (Marijuana)		membrane [GO:0016020]	heme binding [GO:0020037]; iron ion binding [GO:0005506]; monooxygenase activity [GO:0004497]; oxidoreductase activity, acting on paired donors, with incorporation or reduction of molecular oxygen [GO:0016705]	DKFMQDLIEHHR;DKFMQDLIEHHRK;FEEGDQGVR;GCPGETLAMR;ISSNEILSSHRLQMLSHIR;IWDEPEKFKPER;KPLHRTLAK;KPLVHRALSKISDR;KTNTNSGSEER;LSETRSSVR;LSETRSSVRQLFR;LVRSAQQDPRVEIK;NDVTFSNRPTLLAGK;QLFRGCQDDKFQNIEMK;RDSFMQSLIDENR;STFFELTLNIVMRMIAGKR;VVGLAVGSFIQCFQWER	17	20.6	2.2328	323.31	8.07948	5.93923	10.179	0	0	0	0	10.7771	0	0	0	8.23007	0	8.92813	8.86678	0	0	0	0	0	0	0	8.04177	8.6422	0	8.44091	0	0	0	6.40245	0	0	0	0	0	0	5.85619
A0A7J6DNC7	A0A7J6DNC7_CANSA	TFIIF beta subunit HTH domain-containing protein	G4B88_011558 G4B88_021452	Cannabis sativa (Hemp) (Marijuana)	transcription initiation at RNA polymerase II promoter [GO:0006367]	transcription factor TFIIF complex [GO:0005674]	DNA binding [GO:0003677]	FDMKPHPENLESYRK;FDMKPHPENLESYRKLCR;GEMEEIMFK;LFERQPNWTLK;QLIQETDQPEILPMMKY;TRKIQVIENDNGAR	6	43.7	0.99536	4.7975	0	0	0	0	0	0	0	0	0	0	0	0	0	0	10.2975	0	0	0	0	0	0	0	0	0	0	0	0	0	0	0	0	0	0	0	0	0	0
A0A7J6DNC9	A0A7J6DNC9_CANSA	Uncharacterized protein	G4B88_009944	Cannabis sativa (Hemp) (Marijuana)		membrane [GO:0016020]		FIASKFPR;IGAFFVLTDFIQK;LSHIILQKSNEVEDETK;LVATFGGK;MSKFIINTKK;YIASKFPK	6	26.2	2.2337	323.31	0	0	0	0	0	0	0	0	0	0	0	0	0	0	0	0	0	0	0	0	0	0	0	0	0	0	0	0	0	0	0	0	0	0	5.95089	0	0
A0A7J6DND1	A0A7J6DND1_CANSA	Peptidase A1 domain-containing protein	G4B88_025152	Cannabis sativa (Hemp) (Marijuana)	proteolysis [GO:0006508]		aspartic-type endopeptidase activity [GO:0004190]	AFPPNHLIELRQLKAR;IIILITILIITFLYI;IVVYDLGGQR;KDTNTLSYMANTRMNNSQLR;LGSPPQK;VELSQLRAR	6	9.6	0.99539	-4.155	0	0	0	0	0	0	0	0	0	0	0	0	0	0	0	0	0	0	0	0	0	0	0	0	0	0	0	0	0	0	0	0	0	0	0	0	0
A0A7J6DND2	A0A7J6DND2_CANSA	Uncharacterized protein	G4B88_026336	Cannabis sativa (Hemp) (Marijuana)				VLHQRGKR	1	11.4	0.99631	-6.1581	0	0	0	0	0	0	0	0	0	0	0	0	0	0	0	0	0	0	0	0	0	0	0	0	0	0	0	0	0	0	0	0	0	0	0	0	0
A0A7J6DND4	A0A7J6DND4_CANSA	WPP domain-interacting protein 2	F8388_024389 G4B88_031220	Cannabis sativa (Hemp) (Marijuana)				ATINSTEFLKDESGSTTDLQEK;DHDHHHNSNDNEVR;EVQKLAEIRK;GGMSGKTSGNSSQR;HQQNVNSSKHQHEMK;IPQVGKAKIEISK;LLTENDHSSK;NAVGSCFVAGTDSENSEDRSSK;NLLVSKEIKVAELK;QIEEEMEGMFK;QTTLFEEQK;SIAEEQAQMLNK;SLDLDSR;VLSLEQNVK;VVAEKQTTLFEEQKSIAEEQAQMLNK	15	31.2	2.235	323.31	0	0	0	0	0	0	8.17083	0	13.3807	0	0	0	0	0	8.82362	0	0	0	12.0242	0	11.3716	11.3765	0	11.3034	0	0	0	8.06291	0	0	0	6.06985	0	1.65453	0	0	0
A0A7J6DND8	A0A7J6DND8_CANSA	F-box domain-containing protein	F8388_024383 G4B88_031215	Cannabis sativa (Hemp) (Marijuana)	SCF-dependent proteasomal ubiquitin-dependent protein catabolic process [GO:0031146]	SCF ubiquitin ligase complex [GO:0019005]		EEGEIFNLK;EITDLGMEFFAQNSK;FDSVTKLALRCDR;FSCGSCMFGAK;GVSGGIAEWLRERR;KFSCGSCMFGAK;KSISVNDDSLILISIR;LIRCVGDWDR;LTTLKLIRCVGDWDR;RCSLVCK;WFRVDGQNRYR	11	20.1	2.2351	323.31	0	0	0	0	0	0	0	0	0	0	0	0	0	0	0	0	0	0	10.491	0	0	0	0	0	0	0	0	0	0	0	0	0	0	0	0	0	0
A0A7J6DNE0	A0A7J6DNE0_CANSA	Uncharacterized protein	G4B88_021462	Cannabis sativa (Hemp) (Marijuana)		nucleus [GO:0005634]	DNA binding [GO:0003677]	EDGTFCFPNSFQN;EHMIFLQGMSK;FGSGNWTEISTLLGGTR;LNKSINDIR;NSSSSSDLQR;NSSSSSDLQRSITK;QQQDQSNEVDK	7	16.4	2.2352	323.31	0	0	0	0	0	0	0	0	0	0	0	0	0	0	0	0	0	0	0	0	0	0	0	0	0	4.78251	0	0	0	0	0	0	0	0	0	0	8.33275
A0A7J6DNE1	A0A7J6DNE1_CANSA	tetraacyldisaccharide 4'-kinase (EC 2.7.1.130)	G4B88_031007	Cannabis sativa (Hemp) (Marijuana)	lipid A biosynthetic process [GO:0009245]; phosphorylation [GO:0016310]		ATP binding [GO:0005524]; tetraacyldisaccharide 4'-kinase activity [GO:0009029]	AVNEIAYCKDLTK;DLTKLSPLHR;EPLIALKR;IISRKGITEDGFK	4	10.8	2.2354	323.31	0	0	0	0	0	0	0	0	0	0	0	0	0	0	5.46372	0	0	6.66732	0	0	0	0	0	0	0	0	0	0	0	0	0	0	0	0	0	0	0
A0A7J6DNE3	A0A7J6DNE3_CANSA	Helicase C-terminal domain-containing protein	G4B88_020422	Cannabis sativa (Hemp) (Marijuana)			protein-disulfide reductase activity [GO:0015035]	DEILEIRLSMMR;DSVYDYVAK;DSVYDYVAKQR;EEQQMRIFATTPAEYR;EMLERFIDRDEILEIR;FIDRDEILEIR;IFATTPAEYR;IQTRFFPK;KSGSNNSPIPWEANSR;LSMMRREEQQMR;MIQTRFFPKWLLPR;QRYEWFGK;VCHLCHQGLKWVIK;VFPTTIR;WLLPRNPSKPTSSFSSK;YVIDPGLVKAR	16	42.3	2.2355	323.31	5.83908	0	0	0	0	0	0	0	0	0	0	8.78878	0	0	0	0	0	0	0	0	5.90178	0	0	0	0	0	0	0	9.18824	0	0	0	0	0	0	0	0
A0A7J6DNE5	A0A7J6DNE5_CANSA	Vps72/YL1 C-terminal domain-containing protein	G4B88_024272	Cannabis sativa (Hemp) (Marijuana)	chromatin remodeling [GO:0006338]	Ino80 complex [GO:0031011]		NSNFTPFDR;RVQMYEKYPK;SLPNEYVQR;VQMYEKYPK;VQMYEKYPKGQSR	5	19.3	2.2356	323.31	0	0	0	0	0	0	0	0	0	0	0	0	0	0	0	0	0	0	0	0	0	0	0	0	0	0	0	0	0	0	0	0	0	0	0	0	0
A0A7J6DNE7	A0A7J6DNE7_CANSA	Pentatricopeptide repeat-containing protein	G4B88_017015	Cannabis sativa (Hemp) (Marijuana)				APALVLQSQTIGTGQRK;CYYVWLMSLAK;DYPRGEALRLAVLPLLK;EIQELDGTGK;EIQELDGTGKNKR;FLMTDCLK;INRDANLEFK;LAVLPLLK;RLDVEPSPMGVTPLVSMR;TQDIFIREIQELDGTGK;VVRDYPRGEALR	11	17.4	2.2359	323.31	0	0	0	0	0	0	0	0	0	0	0	0	0	0	0	0	0	0	0	0	0	0	0	1.78362	0	0	0	0	0	0	0	0	11.3719	0	0	5.95585	0
A0A7J6DNE8	A0A7J6DNE8_CANSA	Chloride channel protein	F8388_024393 G4B88_031234	Cannabis sativa (Hemp) (Marijuana)		chloroplast [GO:0009507]; Golgi apparatus [GO:0005794]; membrane [GO:0016020]	voltage-gated chloride channel activity [GO:0005247]	DEAGWRRNNNGDDR;ELSVIEK;GITQLPVVKRGR;GLFTRHFDPPFSPR;IVAVLLYDSILKCLR;MSGEEEDYSEATR;NNNGDDR;RIVAVLLYDSILK;RRIVAVLLYDSILK;SGEEEDYSEATR;SSDISKSDSR	11	11.3	2.2361	323.31	0	0	0	0	0	0	9.85309	0	0	0	0	0	0	0	0	5.47654	5.74717	0	0	0	0	0	0	0	0	0	0	0	0	0	0	1.65819	6.58331	0	0	0	0
A0A7J6DNF1	A0A7J6DNF1_CANSA	Uncharacterized protein	G4B88_026657	Cannabis sativa (Hemp) (Marijuana)				LYDASANVLR;PQISIFIFSSFWLCSEKKK;SDQMYCHQSIR	3	19.2	2.2362	323.31	0	0	0	0	0	0	0	0	0	0	0	0	0	0	0	0	0	0	0	0	0	0	0	0	0	0	0	0	0	0	0	0	0	8.99585	0	0	0
A0A7J6DNF3	A0A7J6DNF3_CANSA	Crossover junction endonuclease MUS81 (EC 3.1.22.-)	G4B88_024263	Cannabis sativa (Hemp) (Marijuana)	cell division [GO:0051301]; DNA catabolic process [GO:0006308]; double-strand break repair via break-induced replication [GO:0000727]; mitotic intra-S DNA damage checkpoint signaling [GO:0031573]; resolution of meiotic recombination intermediates [GO:0000712]	Holliday junction resolvase complex [GO:0048476]; nucleus [GO:0005634]	3'-flap endonuclease activity [GO:0048257]; crossover junction DNA endonuclease activity [GO:0008821]; DNA binding [GO:0003677]; metal ion binding [GO:0046872]	DNRYRDQK;EVEIAAPSADLRRQK;GKLGPFGGSPR;KQTNNVVSGVASR;KVDDLRSSIR;MGYSEERILRAFNEVLK;STDIQVEYMDRLMK;TDQNSCEPENVTEKGK;TLVTKGLVIKSSCPAK;VDDLRSSIRDNR;YGHITQSITQYYKSQVSEELHK	11	21.4	2.2363	323.31	0	0	0	0	0	0	0	0	0	0	0	0	0	0	0	0	0	0	0	0	0	0	0	0	0	0	0	0	0	0	0	0	0	0	0	0	6.39084
A0A7J6DNF5	A0A7J6DNF5_CANSA	Uncharacterized protein	G4B88_026986	Cannabis sativa (Hemp) (Marijuana)				VLGWASEYTKNFQVANAK	1	21.4	0.99602	0.70254	0	0	0	0	0	0	0	0	0	0	0	0	0	0	0	0	0	0	0	0	0	0	0	0	0	0	0	0	0	0	9.48303	0	0	0	0	0	0
A0A7J6DNF8	A0A7J6DNF8_CANSA	GH18 domain-containing protein	G4B88_029235	Cannabis sativa (Hemp) (Marijuana)	carbohydrate metabolic process [GO:0005975]; chitin catabolic process [GO:0006032]; protein phosphorylation [GO:0006468]	extracellular region [GO:0005576]; membrane [GO:0016020]	chitin binding [GO:0008061]; chitinase activity [GO:0004568]; protein kinase activity [GO:0004672]	AYELWKTGK;FSTFTSTVQRR;KPAFSINESGELNK;KSFIDSSIK;LLVIILTSIVTTVLIVAALLFYFLK;LLVIILTSIVTTVLIVAALLFYFLKRR;LVLSLPYYGYAWK;NEAAAIISPK;NLDWVHVK;SFYNDTYAVNFCK;TLLGEWRAAIDSESRK;TLLSIGGGAADK;TVYAAMASDWNR;TWFGFDDIQSIR;TWFGFDDIQSIRTKVK;VEVSKYPK;WKLLVIILTSIVTTVLIVAALLFYFLK	17	10.1	2.2364	323.31	0	0	0	0	0	0	0	0	0	0	0	0	0	0	0	0	5.77805	0	6.25918	9.26807	0	0	0	6.37004	0	0	0	0	6.69335	0	0	8.82591	8.72496	0	0	10.8152	0
A0A7J6DNG7	A0A7J6DNG7_CANSA	PB1 domain-containing protein	G4B88_027793	Cannabis sativa (Hemp) (Marijuana)				AEEKKAEDK;AVEFIEDKKVEDK;DQEGDLVTITTDEELR;DSVLSQIKTAYDWAR;FYIVQVDPEQDPFYEK;FYIVQVDPEQDPFYEKR;IDEIVQAWNEMYEAKK;ISVMEAPK;KLLSGIPSFRLELLFR;LGDSSGKQSKTGDSVCSPK;LGLPVWR;LLSGIPSFRLELLFRR;QSKTGDSVCSPK;TAYDWARKEYVEAGNR;TGDSVCSPKAHDK;VVVEEKISVMEAPK;WAESSGESQGSVR;YRDQEGDLVTITTDEELR	18	26.4	2.235	323.31	0	0	0	0	0	0	0	0	0	0	0	0	0	0	0	0	0	0	0	0	0	0	0	0	0	0	0	0	0	0	0	0	0	0	0	0	0
A0A7J6DNG8	A0A7J6DNG8_CANSA	Uncharacterized protein	G4B88_020260	Cannabis sativa (Hemp) (Marijuana)				DISMPNSQQNEVSK	1	5.9	2.2348	323.31	0	0	0	0	0	0	0	0	0	0	0	0	0	0	0	0	0	0	9.46761	0	0	0	0	0	0	0	0	0	0	0	0	0	0	0	0	0	0
A0A7J6DNH0	A0A7J6DNH0_CANSA	Uncharacterized protein	G4B88_029712	Cannabis sativa (Hemp) (Marijuana)				DCIEEALRYAKPNTLTR;EKDYHQQWK;GCFSNLRQRLDR;LKEKDYHQQWK;VNRSKNK;YLIQEVVKQLR;YLIQEVVKQLRQNQSK	7	15	2.2347	323.31	0	0	0	0	7.50255	0	0	0	10.2857	0	0	0	0	0	0	0	0	0	0	0	0	0	0	0	0	0	0	0	0	0	0	0	0	0	0	0	0
A0A7J6DNH4	A0A7J6DNH4_CANSA	Uncharacterized protein	G4B88_024283	Cannabis sativa (Hemp) (Marijuana)				EKPVQKTSPK;EKPVQKTSPKVAHFR	2	12.8	2.2346	323.31	0	0	0	0	0	0	0	0	0	0	0	0	0	0	0	0	0	0	0	0	0	0	0	0	0	0	0	0	0	0	0	0	0	0	0	0	0
A0A7J6DNH6	A0A7J6DNH6_CANSA	J domain-containing protein	G4B88_024281	Cannabis sativa (Hemp) (Marijuana)				AKAKFQR;ANDTNKKDK;EITKAYKAK;KTAKAAAEAADFHVLK	4	23.2	2.2328	323.31	0	0	7.8786	0	0	0	0	0	0	0	0	0	0	0	0	0	0	0	0	0	0	0	0	0	0	0	0	0	0	0	0	0	0	0	0	0	3.97591
A0A7J6DNH7	A0A7J6DNH7_CANSA	Pentatricopeptide repeat-containing protein	G4B88_011088	Cannabis sativa (Hemp) (Marijuana)				CEHLCEAK;CRSSTMHTSK;DLREREFPR;EEKAERFASNPF;EQGVSEDAAMATADMEYRSEK;FYKKHPNAK;GASAVFDEMLVR;MALQIFNEMPRR;TITLPEDVYTNKFYK;TTAAFVVDYACDFFK;TYFHQMMR;WDIQIGTAMMDMYAK;WVHEYIDRSGIK;WVLVDCIR	14	20	0.99586	5.1784	0	0	0	0	0	0	0	0	0	0	0	0	0	0	0	0	0	0	0	0	0	0	0	0	0	0	0	0	0	0	0	0	0	0	0	0	0
A0A7J6DNI0	A0A7J6DNI0_CANSA	Glycosyltransferase family 92 protein	G4B88_024276	Cannabis sativa (Hemp) (Marijuana)	cellulose biosynthetic process [GO:0030244]; response to abscisic acid [GO:0009737]	membrane [GO:0016020]	glycosyltransferase activity [GO:0016757]	CFMLEFDR;EPFTEVSMFK;ESTRGNPNYFLTYGNGK;ESTRGNPNYFLTYGNGKSVAR;GLSVVAR;LDRDFLEEDK;LGRSSSPSFPYGHDWK;QSEEDEGEEDIK;QSEEDEGEEDIKLSSNNNVTPSR;QSLNMEMAIVMAR;QTPSSSSFSSSSSHSFTSK;RSPKSTMAR;SPKSTMAR;TRGRGLSVVAR	14	20.9	2.2329	323.31	0	0	7.91546	0	0	0	0	7.86549	7.70224	0	9.24722	6.93817	0	0	0	6.53118	0	0	0	8.85281	6.9622	0	0	0	9.99845	0	0	0	6.41463	0	0	0	0	0	0	0	0
A0A7J6DNI3	A0A7J6DNI3_CANSA	Uncharacterized protein	G4B88_020261	Cannabis sativa (Hemp) (Marijuana)	photosynthetic electron transport chain [GO:0009767]	photosystem [GO:0009521]	chlorophyll binding [GO:0016168]	GPILNFKLTVRVIR;KGPILNFKLTVR;LDAWSMHRK;SFILVNQLYKDISR;VIRTFWEHGRAIEWER;VYLHLEK	6	19.2	2.2331	323.31	0	0	0	0	0	0	0	0	0	0	0	0	0	0	0	0	0	0	0	0	0	0	0	0	0	0	0	0	0	0	0	8.61062	0	0	0	0	0
A0A7J6DNI4	A0A7J6DNI4_CANSA	Uncharacterized protein	G4B88_011465	Cannabis sativa (Hemp) (Marijuana)	mitotic G2 DNA damage checkpoint signaling [GO:0007095]	nucleus [GO:0005634]	chromatin binding [GO:0003682]	DGDQLENGGFWNK;ISQDKEKPMMNHDLK;KAKLNNEK;SAMEDTSESSYK;TDWTEFLDFDEEIGPK;WSSYLIEEDDVPPHCSTRK	6	38.1	2.2332	323.31	0	4.33693	0	0	0	0	0	0	0	0	0	0	0	0	0	0	10.0769	0	0	0	0	0	0	0	0	0	0	0	0	0	0	0	0	0	0	0	0
A0A7J6DNI6	A0A7J6DNI6_CANSA	Trichome birefringence-like N-terminal domain-containing protein	G4B88_024280	Cannabis sativa (Hemp) (Marijuana)		Golgi apparatus [GO:0005794]	O-acetyltransferase activity [GO:0016413]	DGHPSKYNAFK;EFDCQKYGR;EFDCQKYGRLDK;IINRCNVYKGK;LDKLYLKYR;LVPIHMFDGGDFLK;VLKLDSLNGGDVWK;WVFDNSYPLYDSK;YITCRHGSGLR;YITCRHGSGLRR	10	18.7	2.2333	323.31	0	0	0	0	0	0	0	0	0	0	0	11.6468	0	0	0	6.7301	9.57779	0	0	0	0	0	0	0	11.3692	10.9617	0	0	11.0422	11.5544	0	0	0	10.0214	0	0	0
A0A7J6DNI7	A0A7J6DNI7_CANSA	Alkaline/neutral invertase (EC 3.2.1.26)	G4B88_021903	Cannabis sativa (Hemp) (Marijuana)	sucrose catabolic process [GO:0005987]	mitochondrion [GO:0005739]	endo-alpha-N-acetylgalactosaminidase activity [GO:0033926]; sucrose alpha-glucosidase activity [GO:0004575]	AYGKITGDYALQER;EVSASEKEGWK;EYYWVDMK;FGGSNSQIVGYVCVTDQNR;IEPGSNDVIK;ILVGCKNR;ITGDYALQER;LAADQWPEYYDTRSGRFIGK;MGRPELAR;MGRPELARKAVDLAENR;MLLENPEK;RNFLGITGNK;SSREMLIVNENTK;VFRRNFLGITGNK;YNTEEYSTDAINK	15	23.5	2.2335	323.31	12.5918	15.0783	9.69573	9.06795	10.1754	9.30371	9.70091	8.98755	7.90328	10.7149	9.28093	9.85495	0	7.72206	13.0913	9.96795	9.50269	9.78454	11.9176	11.4804	8.30022	10.1934	11.7058	9.53298	14.3052	9.23888	10.0778	10.0972	8.74453	10.1542	14.8289	9.79774	10.7561	9.27782	8.68622	9.1918	15.4604
A0A7J6DNI9	A0A7J6DNI9_CANSA	Uncharacterized protein	G4B88_011091	Cannabis sativa (Hemp) (Marijuana)				KPKYHHPLAPYFHHPK	1	5.9	2.2963	323.31	0	0	0	0	0	0	0	0	0	0	0	0	0	0	0	0	0	0	0	0	0	0	0	0	0	0	0	0	0	0	0	0	0	0	0	0	0
A0A7J6DNJ1	A0A7J6DNJ1_CANSA	RNase H type-1 domain-containing protein	G4B88_002065	Cannabis sativa (Hemp) (Marijuana)			nucleic acid binding [GO:0003676]; RNA-DNA hybrid ribonuclease activity [GO:0004523]	QFNVDAHGLAKEALR	1	25	0.99702	5.3621	0	0	0	0	0	0	0	0	0	0	0	0	0	0	0	0	0	0	0	0	9.7622	0	0	0	0	0	0	0	0	0	0	8.79636	0	0	0	0	0
A0A7J6DNJ2	A0A7J6DNJ2_CANSA	Leucine-rich repeat-containing N-terminal plant-type domain-containing protein	G4B88_024286	Cannabis sativa (Hemp) (Marijuana)		plasma membrane [GO:0005886]		ELNTTLPK;GKERNALIHFNQSFQIHCQTR;LKVILIRANK;NLTTLSTLVLNYVDMR;VILIRANKFYGVIGK	5	9.2	0.99601	-8.5044	0	13.2612	0	7.61324	7.42265	0	0	13.6039	0	0	7.72028	0	0	0	0	0	12.6009	7.07575	0	0	0	12.5724	0	0	0	0	0	0	0	0	0	0	11.7186	0	0	0	15.0842
A0A7J6DNJ3	A0A7J6DNJ3_CANSA	Uncharacterized protein	G4B88_029878	Cannabis sativa (Hemp) (Marijuana)				GSPWPRSGK;LDIGGLAEFLK;YNFCNYIILLLF	3	47.1	2.2335	323.31	0	0	0	0	0	0	0	0	0	0	0	0	0	0	0	0	0	0	0	0	0	0	0	0	0	0	0	0	0	0	0	0	0	0	0	0	0
A0A7J6DNJ5	A0A7J6DNJ5_CANSA	CCHC-type domain-containing protein	F8388_012857 G4B88_003867 G4B88_021910 G4B88_021913	Cannabis sativa (Hemp) (Marijuana)			nucleic acid binding [GO:0003676]; zinc ion binding [GO:0008270]	DKEYEDSNNDSNAVIEDSDGDR;EKSMKIK;ETRKCHHCGK;EYEDSNNDSNAVIEDSDGDR;KCHHCGK;VGHLIRNCWDLRDK	6	35.3	2.2338	323.31	0	0	0	0	0	0	0	0	0	0	0	0	0	0	0	0	0	0	0	0	8.416	0	0	0	0	0	0	0	0	0	0	0	0	0	0	7.76719	0
A0A7J6DNJ6	A0A7J6DNJ6_CANSA	Retrotransposon gag domain-containing protein	G4B88_019351	Cannabis sativa (Hemp) (Marijuana)				ANMDELRTKLQTTR;GDKSMAEYLR;KGDKSMAEYLR;YYLILWGR	4	12.6	2.2339	323.31	0	0	0	0	0	0	0	0	0	0	0	0	0	0	0	0	0	0	0	0	0	0	0	0	0	0	0	0	0	0	0	0	0	0	0	0	0
A0A7J6DNJ7	A0A7J6DNJ7_CANSA	Glutamate decarboxylase (EC 4.1.1.15)	F8388_001073 G4B88_020258 G4B88_020965	Cannabis sativa (Hemp) (Marijuana)	glutamate catabolic process [GO:0006538]	cytosol [GO:0005829]	glutamate decarboxylase activity [GO:0004351]; pyridoxal phosphate binding [GO:0030170]	AVSQSDVSVHSTFASR;LIMSSINK;LLNDLLVK;VLNELDALPSK;VLNELDALPSKLLTAK;VVIREDFSRTLAER	6	12.3	2.2341	323.31	0	3.73476	0	0	4.06195	0	0	0	0	0	0	0	0	0	0	0	0	0	0	0	0	0	0	4.19093	0	0	0	0	0	0	0	0	0	0	0	0	0
A0A7J6DNJ8	A0A7J6DNJ8_CANSA	DEAD-box ATP-dependent RNA helicase 36	G4B88_011084	Cannabis sativa (Hemp) (Marijuana)			ATP binding [GO:0005524]; hydrolase activity [GO:0016787]; nucleic acid binding [GO:0003676]; RNA helicase activity [GO:0003724]	AYFYEEYQGFK;EHEVLSDIRKIYSAR;FLVLDEADR;FPRDYIHR;KLVERPHVVIATPGRLK;MRDDGFEEK;QLEEFQCKEHEVLSDIRK;STDADPSPTTTTFK;TAEVEVEAEQTE;VAIMKMR;VLDVGFEEELRMVFQCIPK	11	25.6	0.99625	4.1236	0	0	0	0	0	0	0	0	0	0	0	0	0	7.91157	0	0	0	0	0	0	0	0	0	7.36247	0	0	0	0	0	0	0	0	0	0	0	0	0
A0A7J6DNJ9	A0A7J6DNJ9_CANSA	Low temperature viability protein	G4B88_025764	Cannabis sativa (Hemp) (Marijuana)	ribosomal small subunit biogenesis [GO:0042274]; ribosomal small subunit export from nucleus [GO:0000056]	cytosol [GO:0005829]; nucleus [GO:0005634]; preribosome, small subunit precursor [GO:0030688]		DSSDPNYDDSPGSDR;EKLPVDFLPR;FGSDVEDLEEDFVIQANLPK;IEAPGAR;LPVDFLPR;QDETAEEK;QEYGTDDDDDDGYGYIAEEDESLAEK;RCVEYGEK;RKQDETAEEK	9	17.8	2.2152	323.31	0	0	0	0	0	0	0	0	0	0	0	0	0	0	0	0	0	0	0	0	0	0	0	0	10.6231	0	0	0	0	0	0	0	0	0	8.10276	11.054	0
A0A7J6DNK0	A0A7J6DNK0_CANSA	Leucine-rich repeat-containing N-terminal plant-type domain-containing protein	G4B88_011101	Cannabis sativa (Hemp) (Marijuana)		plasma membrane [GO:0005886]		IHGQIPK;INVASDSAIELDWK;LEKINLGSLAK;NNSFHGTIPLQCQLESKLR	4	7.1	2.2341	323.31	0	0	10.9313	10.4626	10.5028	10.2517	9.96809	0	0	10.0149	0	10.0879	9.85025	0	0	0	6.72574	0	10.1647	0	9.80093	9.53294	9.55603	0	0	0	0	10.4387	0	0	0	0	9.60796	0	0	0	0
A0A7J6DNK2	A0A7J6DNK2_CANSA	ATP-dependent RNA helicase (EC 3.6.4.13)	G4B88_013154	Cannabis sativa (Hemp) (Marijuana)	mRNA splicing, via spliceosome [GO:0000398]	nucleus [GO:0005634]	ATP binding [GO:0005524]; hydrolase activity [GO:0016787]; RNA binding [GO:0003723]; RNA helicase activity [GO:0003724]	CDSDISYDNR;CDSDISYDNREREK;DIERERR;DVPKPLK;EHEGSSSRGEGSPK;EISQQTGLAK;EREHEGSSSRGEGSPK;ETNGEDFADEPK;EYGFDEDKSDSEDDNEGVRQAGR;FNEAEEELRRAAK;GCSVTFISDEDSK;GQFFQPGK;KAQAKEYGFDEDK;KNFYIESKEISR;LGEEMEKR;MHLELKVHGKDVPKPLK;NFYIESKEISRMTSEDVVAYR;NSEHLRNGNSNK;QKDNDYYNEK;QKDNDYYNEKER;RCDSDISYDNR;REECVNSR;RVDHGGRENEK;RVQEWQELKR;RVTYLVMDEADR;SDSEDDNEGVR;TLAEGFMEK;VAGPGER;VDHGGRENEK;VDHGGRENEKR;VLNTPVEIQVGGRSVVN…	32	24.1	2.2343	323.31	0	4.99693	4.76813	7.34802	0	8.8976	8.15725	0	9.26889	0	0	8.42719	10.9684	11.3683	0	0	0	12.0277	3.26864	0	6.23205	8.55528	7.12598	0	0	0	0	6.41684	7.35632	7.80342	0	7.82407	0	8.97968	0	7.62483	0
A0A7J6DNK3	A0A7J6DNK3_CANSA	YbaK/aminoacyl-tRNA synthetase-associated domain-containing protein	G4B88_021740	Cannabis sativa (Hemp) (Marijuana)			aminoacyl-tRNA editing activity [GO:0002161]	GFTKEQLLARLQELK;GVNPPCYIANVNR	2	8.7	2.2344	323.31	0	0	0	0	0	0	0	0	0	0	0	0	0	0	0	0	0	0	0	0	0	0	0	0	0	0	0	0	0	0	0	0	0	0	0	0	0
A0A7J6DNK5	A0A7J6DNK5_CANSA	Uncharacterized protein	G4B88_011090	Cannabis sativa (Hemp) (Marijuana)		membrane [GO:0016020]		DYTSLDHDR;KDSSPEDDEQVISYDLR;MDYTSLDHDR	3	30.3	2.2447	323.31	0	0	0	0	0	0	0	0	0	0	0	0	0	0	6.91097	0	0	0	0	0	0	0	0	0	0	0	0	0	0	0	0	0	0	0	0	0	0
A0A7J6DNK6	A0A7J6DNK6_CANSA	F-box protein	G4B88_019350	Cannabis sativa (Hemp) (Marijuana)				FLPIHFVK;FQCNDNQDYYFFYNIR;FVINSEKGYEIIK;LGDQNWRPLQPDFRK;LIPFYWK;VLMFKDKDR	6	28.7	2.2448	323.31	0	0	0	0	0	0	0	0	0	0	0	0	0	0	0	0	0	0	0	0	0	0	0	0	0	0	0	0	0	0	0	0	0	0	0	0	0
A0A7J6DNL1	A0A7J6DNL1_CANSA	AAA+ ATPase domain-containing protein	G4B88_011085	Cannabis sativa (Hemp) (Marijuana)	embryo development ending in seed dormancy [GO:0009793]; mitochondrial protein processing [GO:0034982]	chloroplast thylakoid membrane [GO:0009535]; m-AAA complex [GO:0005745]	ATP binding [GO:0005524]; ATP hydrolysis activity [GO:0016887]; ATP-dependent peptidase activity [GO:0004176]; metalloendopeptidase activity [GO:0004222]	ATFEALIAQLDGDK;DILDMITLELLEK;ERLQKWK;INEMFSVARR;IYQEDVVDVLDK;LAMDGLR;LGLFGLTRK;LTEFTGRVR;LTEFTGRVRDGVK;MQMVVAHGGRCAER;NKDILDMITLELLEK;NKDILDMITLELLEKSR;QILESDAKLNAEEK;SGAARINEMFSVARR;SLQQGSARFWSNFGEAVK;VLPEFVNWNK;VLPEFVNWNKWQYWK;VVFGDDITDGGRDDLEK;VVIALLPGILILWLLR;WWLYRPQLPYTYFLEK;YAVEFDMK	21	21.3	2.245	323.31	0	0	0	0	0	0	0	0	0	0	0	0	0	0	0	0	0	0	0	0	0	0	0	0	0	0	0	0	4.4614	0	0	0	0	0	0	0	0
A0A7J6DNL2	A0A7J6DNL2_CANSA	Uncharacterized protein	G4B88_011640	Cannabis sativa (Hemp) (Marijuana)				FTVQLESAR;KSTYFRER;TLLGEHK;TLLGEHKTSQEFGK	4	22.8	2.2473	323.31	0	0	0	0	0	0	0	0	0	0	0	0	0	0	0	0	0	0	0	0	0	0	0	0	0	0	0	0	0	0	0	0	0	0	0	7.07361	0
A0A7J6DNL4	A0A7J6DNL4_CANSA	Uncharacterized protein	G4B88_017876	Cannabis sativa (Hemp) (Marijuana)				LDLSKNNLSEALPSSMK;NDDPHDSDFDDEK	2	15	2.2573	323.31	0	0	0	0	0	0	0	0	0	0	0	0	0	0	0	0	0	0	0	0	0	0	0	0	0	0	0	0	0	0	0	0	0	0	0	0	0
A0A7J6DNL6	A0A7J6DNL6_CANSA	Peptidase A1 domain-containing protein	G4B88_011100	Cannabis sativa (Hemp) (Marijuana)	proteolysis [GO:0006508]		aspartic-type endopeptidase activity [GO:0004190]	AFPPNHLIELKQLR;IIILITILIITFLYI;LGSPPQK;LWCMGFMENK;VELSQLRAR	5	6.1	2.2574	323.31	0	0	0	0	0	0	0	0	0	0	0	0	0	0	0	0	0	0	0	0	0	0	0	0	0	0	0	0	0	0	0	0	0	0	0	0	0
A0A7J6DNL7	A0A7J6DNL7_CANSA	Uncharacterized protein	G4B88_029902	Cannabis sativa (Hemp) (Marijuana)			serine-type peptidase activity [GO:0008236]	AWIFVPPR;DELFVGEFNNGKVTR;IAIGYHRCK;KDDASWYFRK;NGGWPTWGSENILFFHR;QFVLVILKCFLPK;QFVLVILKCFLPKSSFVDK;QPSLCPIIRPRMVQK;RFPWTSVYK;SSFVDKALSRFLER;TNLKTSETQR;VGDYWGVFR;WLGDFHWPRSTAELLQYCCNATR	13	12.5	2.2575	323.31	0	0	10.5084	0	0	0	0	0	9.66231	0	0	0	7.93009	9.85986	0	6.52624	0	0	7.80058	0	0	0	0	0	0	0	7.27798	0	0	0	9.99774	0	0	0	0	0	0
A0A7J6DNL8	A0A7J6DNL8_CANSA	Pentatricopeptide repeat-containing protein	G4B88_011104	Cannabis sativa (Hemp) (Marijuana)				FFYFIVGKEDGVK;KFGVKPRVFLYNR;LGSSVMDDLTK;MAMEVFEDLK;SGPMEFK;VEKGYELFK;VFLYNRIMDALIK;VGQACDLLK;VLASEGNLEGSLQVWKEMKR;VTPELVAEVLK;VYYVYEKMK	11	16.6	0.99526	-4.155	0	0	0	0	0	0	0	0	0	0	0	0	0	0	0	0	0	0	0	0	0	0	0	0	0	0	0	0	0	0	0	0	0	0	0	0	0
A0A7J6DNL9	A0A7J6DNL9_CANSA	Uncharacterized protein	G4B88_022888	Cannabis sativa (Hemp) (Marijuana)				EHVYLCLVNINR;EHVYLCLVNINRARTLVIK;GDLGFRRHVEELK;GTYILDREFDTMSR;IIKYFQK;ILESFLER;KILESFLER;KVGDQLDLAAK;LSSLLFLRSEALR;LSSLLFLRSEALRK;MIHENCSSIFHR;REHRFCLK	12	59.9	2.2576	323.31	0	7.09624	0	0	9.40124	0	0	0	0	0	9.24189	7.84837	0	0	0	0	0	0	0	8.86016	0	0	0	0	0	0	7.60303	8.34074	0	0	10.3387	0	0	0	0	0	0
A0A7J6DNM0	A0A7J6DNM0_CANSA	Germin-like protein	F8388_012709 G4B88_000002 G4B88_010804	Cannabis sativa (Hemp) (Marijuana)		apoplast [GO:0048046]	manganese ion binding [GO:0030145]	AEDFFFTGLDTPR;LFTKVLNK	2	9.3	2.2577	323.31	0	0	0	0	0	0	0	0	0	0	0	0	0	0	0	0	0	0	0	0	0	0	0	0	0	0	0	0	0	0	0	0	0	0	0	0	0
A0A7J6DNM2	A0A7J6DNM2_CANSA	DUF6817 domain-containing protein	G4B88_030560	Cannabis sativa (Hemp) (Marijuana)				DLYWEAVCDMSK;EEEIFGEER;EEEIFGEERKR;EKGLFDEDEAWR;FEEAENEAQK;GNDVPAGLWPGDGRPGLWMSSISR;IRGIVPAPGVVVKHIK;LIYLFCVVPR;SVGAGECWHK;VLDAGEQIKAR	10	27	2.2579	323.31	0	0	0	0	0	0	0	0	0	0	0	0	0	0	0	0	0	0	0	0	0	0	0	0	0	0	0	0	0	0	0	0	0	0	0	0	0
A0A7J6DNM3	A0A7J6DNM3_CANSA	EF-hand domain-containing protein	F8388_001266	Cannabis sativa (Hemp) (Marijuana)			calcium ion binding [GO:0005509]	ASFHQKAESK	1	9.7	0.99532	5.173	0	0	0	0	0	0	0	0	0	0	0	0	0	0	0	0	0	0	0	0	0	0	0	0	0	0	0	0	0	0	0	0	0	0	0	0	0
A0A7J6DNM5	A0A7J6DNM5_CANSA	Pentatricopeptide repeat-containing protein	G4B88_011099	Cannabis sativa (Hemp) (Marijuana)	chloroplast-nucleus signaling pathway [GO:0010019]; mitochondria-nucleus signaling pathway [GO:0031930]	chloroplast [GO:0009507]		ALCQEKSMTDAR;ALCQEKSMTDARNVYHSLK;CFLQMVEK;ICVLMELANKQDSLQNLRQK;LGEAYSLMDEMASK;MECLPNTQSCMFLIR;MFDKIWDVLDDVTHK;QLLKSSQVFLSNDLIDK;QTVESFRRFR;SWAFRFR;VCSVRQTVESFRR;YLSQNSVLLSSRVFCSESR	12	29.2	0.99646	1.446	0	0	0	0	0	0	0	0	0	0	0	0	0	0	0	0	0	0	0	0	0	0	0	0	0	0	0	0	0	0	0	0	0	0	0	0	0
A0A7J6DNM6	A0A7J6DNM6_CANSA	non-specific serine/threonine protein kinase (EC 2.7.11.1)	G4B88_017875	Cannabis sativa (Hemp) (Marijuana)	protein phosphorylation [GO:0006468]	cytoplasm [GO:0005737]; nucleus [GO:0005634]; plasma membrane [GO:0005886]	ATP binding [GO:0005524]; protein serine/threonine kinase activity [GO:0004674]	AADVKKHPFFK;APTKHLEIR;ELISGLLNK;GAAEVKK;GLNLALAMAKTSR;KQFSCNSAR;LLDKDSTK;LLDKDSTKHLEGK;LSSTVSTTK;LSSTVSTTKYISPEIAK;NLAWHLTTSRSSK;RGAAEVK;YISPEIAK;YISPEIAKDK;YLHMLGIIYRALKLK	15	21.8	2.2579	323.31	0	0	0	0	0	0	0	0	0	0	0	0	0	0	0	0	0	11.2076	0	13.6925	10.2767	0	0	0	10.2311	0	0	0	0	0	0	0	0	0	0	0	0
A0A7J6DNM7	A0A7J6DNM7_CANSA	Uncharacterized protein	G4B88_029912	Cannabis sativa (Hemp) (Marijuana)				DGSHDPR;TTRHACMHACNIQQR	2	10.7	2.258	323.31	0	0	0	0	0	0	7.57357	0	0	0	0	0	0	0	0	0	0	0	0	0	0	0	0	0	0	0	0	0	0	0	0	0	0	0	0	0	0
A0A7J6DNM9	A0A7J6DNM9_CANSA	Ubiquitin-like protease family profile domain-containing protein	F8388_010589 G4B88_017879	Cannabis sativa (Hemp) (Marijuana)	proteolysis [GO:0006508]		cysteine-type peptidase activity [GO:0008234]	DDDTGKVDDAK;DQKKEAVLK;EAVLKSPFIELASSASK;IVLPPHHR;KHKSNTTTNVYCK;SNTTTNVYCK;SNTTTNVYCKGK;VDDAKNSDPVEPVAEIK;VEFEEFKK;VVKYVRGLCPLDNK;YVRGLCPLDNK	11	17.4	2.2582	323.31	0	0	0	0	0	0	9.16413	9.46457	0	0	0	0	0	0	0	9.02978	0	0	0	10.7089	0	0	0	0	0	0	0	11.8607	11.1403	0	0	0	0	0	0	0	0
A0A7J6DNN1	A0A7J6DNN1_CANSA	Uncharacterized protein	G4B88_027771	Cannabis sativa (Hemp) (Marijuana)				EFVAKRCSPEWAK;ELGHQLTIYDR;ILFNMLLNK;KVEEKLEK;NLIFKYKDK;RCSPEWAK	6	29.6	2.2583	323.31	0	0	0	0	0	0	0	0	0	0	0	0	0	0	0	0	0	0	0	0	0	0	0	0	0	0	0	0	0	0	0	0	0	0	0	0	0
A0A7J6DNN5	A0A7J6DNN5_CANSA	non-specific serine/threonine protein kinase (EC 2.7.11.1)	G4B88_000005	Cannabis sativa (Hemp) (Marijuana)	protein phosphorylation [GO:0006468]	membrane [GO:0016020]	ATP binding [GO:0005524]; protein kinase activity [GO:0004672]	ATDNFDDR;AVLPFDRK;EFGNMVSIQKLYMYR;IPSEIFNCR;IPVSIGNLLR;LSDNSLSGK;LSELVIFNVSSNSLSGR;LSGPFPK;LSGPFPKEIGNLASLTQLIAYTNR;LTGPLPSSFGNLK;LVTLALYLNKLIGGIPK;TLSSTTVTDIYFSPR;TTPSSLPFPSDMTR;VIDMPQSK	14	15.2	2.2585	323.31	0	8.98105	0	0	0	0	0	0	0	0	0	0	0	4.54251	0	0	0	0	0	0	0	0	0	0	0	6.8315	0	0	0	0	9.60479	0	0	0	0	0	0
A0A7J6DNN7	A0A7J6DNN7_CANSA	Pentatricopeptide repeat-containing protein	G4B88_009922	Cannabis sativa (Hemp) (Marijuana)	RNA modification [GO:0009451]	intracellular membrane-bounded organelle [GO:0043231]	RNA binding [GO:0003723]	ACSELRNVEEGR;AGDLYGAYGVIK;ALNLFTNSK;AMLRWYFLNEFYFEVLR;CHMLGDAR;FHNHMRPR;FHNHMRPRVK;HYTCMVDMLAR;HYTCMVDMLARDGK;IVFDGMEEK;KIHALLILNGLTEDIICNNK;KVFDAMSVR;LDLGEIVIR;LGLEDSIVR;MDMLNNIQK;MLYLRIHVNR;MREGFVECNEVTLGSLIKACTK;SIVSWSVMIAGR;SLYMPLFRSCTTIR;SMPVFVEASIWSSLLNGCR;SYFDEFVQNSLIDMYCK;TDGSLDSSLITMYGK;VGSSLHAYSIK;VHCLIEK;VTLNQQILKK;WSEVNQVREMLK;WYFLNEFYFEVLR;YAYKALQMFHR	28	21.4	2.2571	323.31	0	0	0	0	0	0	0	0	0	0	0	0	0	0	0	0	0	0	0	0	0	0	0	0	0	0	0	0	0	0	8.67776	0	0	0	0	0	0
A0A7J6DNN8	A0A7J6DNN8_CANSA	Uncharacterized protein	G4B88_021446	Cannabis sativa (Hemp) (Marijuana)				EETKEGVFPAFR;MEETKEGVFPAFR;MEETKEGVFPAFRLFR	3	26.2	2.257	323.31	0	0	0	0	0	0	0	0	14.5673	0	0	0	0	0	0	0	0	0	0	0	0	0	0	0	0	0	0	0	0	0	0	0	0	0	0	0	0
A0A7J6DNP2	A0A7J6DNP2_CANSA	Zinc knuckle CX2CX4HX4C domain-containing protein	G4B88_021470	Cannabis sativa (Hemp) (Marijuana)				AVDADDIKQFVK;DFPWDTEEKDR;GFSGHGKGGQKK;GYTFTTYPMNIFR;KFEGSASLCTRPHKTIR;LDLYEIK;LGFDNEEDR;QFVKKTGLR;QMKGLLLSRK;THPDVVRDFPWDTEEKDR;TIRTHPDVVR;VGIFCYFCGCLGHQRR	12	32.2	2.2567	323.31	0	0	0	0	0	0	0	0	0	0	0	9.72064	0	0	0	0	0	0	0	0	0	0	0	0	0	0	0	0	0	0	0	0	0	0	0	0	0
A0A7J6DNP4	A0A7J6DNP4_CANSA	non-specific serine/threonine protein kinase (EC 2.7.11.1)	G4B88_017880	Cannabis sativa (Hemp) (Marijuana)	protein phosphorylation [GO:0006468]	cytoplasm [GO:0005737]; nucleus [GO:0005634]; plasma membrane [GO:0005886]	protein serine/threonine kinase activity [GO:0004674]	AANWLFVVESVKIRSSSTVDTHK;SSSTVDTHK;SSSTVDTHKYISPEMAK;VLDSSTSYYYAMK;VLDSSTSYYYAMKVVNK;YISPEMAKDK	6	40	2.2549	323.31	0	0	0	0	0	0	0	0	0	0	0	0	0	0	0	0	0	0	0	0	0	0	0	0	0	0	0	0	0	0	0	0	0	0	0	0	0
A0A7J6DNP5	A0A7J6DNP5_CANSA	DUF4283 domain-containing protein	G4B88_007370	Cannabis sativa (Hemp) (Marijuana)				IRDMCGSLLDVEK;REGNYQSWVNIDQR;SHDVFIIASVRFEVNCHPK	3	16.4	2.255	323.31	0	0	0	0	0	0	0	10.1235	0	0	0	0	0	0	0	0	0	0	0	0	0	0	0	0	0	0	0	0	0	0	0	0	0	0	0	0	0
A0A7J6DNQ0	A0A7J6DNQ0_CANSA	Uncharacterized protein	F8388_003101	Cannabis sativa (Hemp) (Marijuana)	photosynthesis [GO:0015979]	membrane [GO:0016020]; plastid [GO:0009536]; thylakoid [GO:0009579]		TQFSNLALFIYRNER	1	8.1	2.2553	323.31	0	0	0	0	0	0	0	0	0	0	0	0	0	0	0	0	0	0	0	0	0	0	0	0	0	0	0	0	0	0	0	0	0	0	0	0	0
A0A7J6DNQ3	A0A7J6DNQ3_CANSA	DUF4283 domain-containing protein	G4B88_017180	Cannabis sativa (Hemp) (Marijuana)				GALVLLKWRGLLLSSLK;GLLLSSLK;QLICFVKLMGLGEVSK;VFGGGPWMFEK	4	19.7	2.2556	323.31	0	0	0	0	0	0	0	0	0	0	0	0	0	0	0	0	0	0	0	0	0	0	0	0	0	0	9.93987	0	0	0	0	0	0	0	0	0	0
A0A7J6DNQ5	A0A7J6DNQ5_CANSA	Mediator complex subunit 15 KIX domain-containing protein	G4B88_017813	Cannabis sativa (Hemp) (Marijuana)		nucleus [GO:0005634]	chromatin DNA binding [GO:0031490]; transcription coactivator activity [GO:0003713]	DIGSVVSMVDR;EKLIHYEK;EYEDLSVK;FAGSAPGNGSRAAVGEDLVAMTNCR;IAERFEEK;LQQLDSLPQQPK;SELESTATSGIK;SIQGGEPMIDNTDWR	8	8.5	0.99618	4.3546	0	0	0	7.68727	0	0	0	0	0	0	0	0	0	0	0	0	0	0	0	0	0	0	0	0	0	0	0	0	0	0	0	0	0	0	0	0	0
A0A7J6DNQ6	A0A7J6DNQ6_CANSA	DUF4283 domain-containing protein	G4B88_007369	Cannabis sativa (Hemp) (Marijuana)				ANRTLEPVKEKPR;DLNVNLGQDSMGR;EKPRGGIKQSWANIVK;EYRESVPLQKVFLR;GHSDDRHFNSNCPKGSKPFGGR;GNGSFKPRNPFPRR;GVFMKVSVLKNNK;GVLKRDHQMK;ISMVIIPEEKHAR;LVVSQMFDDR;LVVSQMFDDRSLIWCKNR;NFHEFLQAEDCDKDWSR;NFLHHMRLKLR;QSTGATRGHSDDR;SLIWCKNR	15	27.3	2.2548	323.31	0	0	0	0	0	0	0	0	0	5.42193	0	0	11.1682	0	0	0	0	0	8.34979	0	0	0	0	0	0	0	0	8.12102	0	10.1674	0	0	12.066	0	8.61831	0	4.97513
A0A7J6DNQ8	A0A7J6DNQ8_CANSA	UvrD-like helicase ATP-binding domain-containing protein	G4B88_026651	Cannabis sativa (Hemp) (Marijuana)			ATP binding [GO:0005524]; helicase activity [GO:0004386]	ACTTSLVSEPIKAPDNK;ALRQLFVTATPK;CFSNADSDEDLAK;CTEEFINNCNEK;CTEEFINNCNEKCLEGK;DEKILSSEMVDMLYELK;DELSPPK;DGRELDLPFEVPERER;DIYLDDR;DIYLDDRVEQLEKCFR;ECLYNEQYMIDWINR;EKEEEESSTK;EKFNMIFSELR;ELDLPFEVPERER;ELYVAIGCSKK;EMIYDIFQAYEKLK;EPYKTLPGDVFILTNGKPESVDDLQR;EYISIICMHTAK;FLMMLDGTLSKSYFQR;FNMIFSELREYISIICMHTAK;FVEAFNSMSSIR;FVIDVIK;GLAYIQSWK;GLLFDKGLAYIQSWKQQAK;GQTSLFIVDRWCDGCFK;IFEYLGR;IFKTMGK;ILQKLYK;ILQ…	61	23.1	2.2557	323.31	0	0	0	0	0	0	0	0	0	0	0	0	0	0	0	6.03828	0	0	0	0	8.62593	0	6.37126	0	0	0	0	0	0	0	0	7.52904	8.72806	0	0	0	0
A0A7J6DNR1	A0A7J6DNR1_CANSA	Uncharacterized protein	G4B88_017814	Cannabis sativa (Hemp) (Marijuana)		plasma membrane [GO:0005886]; plasmodesma [GO:0009506]		IDSIFYDVQYR;KTFMNISLNHCSGLR;QRIDSIFYDVQYR;QRIDSIFYDVQYRR;QTQQDSFSVDRK;TFMNISLNHCSGLR;YIEVNFPTAMNLSKR	7	9.8	2.2559	323.31	0	3.78314	12.4993	0	0	0	0	0	0	0	6.62501	0	0	0	0	0	0	0	0	0	0	0	0	0	0	0	0	0	0	0	0	0	0	0	0	0	4.05901
A0A7J6DNR2	A0A7J6DNR2_CANSA	Nucleolar GTP-binding protein 1	G4B88_007368	Cannabis sativa (Hemp) (Marijuana)	ribosomal large subunit biogenesis [GO:0042273]	membrane [GO:0016020]; nucleolus [GO:0005730]	GTP binding [GO:0005525]; GTPase activity [GO:0003924]; RNA binding [GO:0003723]	AGILFRSLK;AGLYVIPGVKFYPSPCSCK;EHASLCAKSITKR;ELVVPLRTYMENFPKR;GTANIAKQER;LVEGMKKVEATFNHNR;NIQTTSYEDVNGKASYVPTINFKNEIDEK;SSEKLQVVGAFQK;TYMENFPKRHTLHPYER;YEEVLNSVDSLR	10	33	2.2561	323.31	13.409	9.20247	0	0	0	6.73091	0	0	0	0	0	0	0	0	0	0	0	8.63702	9.28563	0	0	0	0	0	0	0	0	0	5.09106	0	0	0	0	0	0	0	0
A0A7J6DNR3	A0A7J6DNR3_CANSA	Uncharacterized protein	G4B88_015759	Cannabis sativa (Hemp) (Marijuana)		respiratory chain complex II (succinate dehydrogenase) [GO:0045273]		MAFILNKTTVASQLR;NDALSLSRRQFHVEPGK;QFHVEPGKR;RELALLAEDPSLK;SHKPNVR	5	51.5	2.2562	323.31	0	0	0	0	0	0	0	0	0	0	0	0	0	0	0	0	0	0	0	0	0	0	0	0	0	0	0	0	0	0	0	0	0	0	0	7.98334	0
A0A7J6DNR4	A0A7J6DNR4_CANSA	UBC core domain-containing protein	G4B88_027768	Cannabis sativa (Hemp) (Marijuana)		membrane [GO:0016020]		KTFGSPK	1	7.3	2.2564	323.31	0	0	0	0	0	0	0	0	0	0	0	0	0	0	0	0	0	0	0	0	0	0	0	0	0	0	0	0	0	0	0	0	0	0	0	0	0
A0A7J6DNR6	A0A7J6DNR6_CANSA	Uncharacterized protein	G4B88_019533	Cannabis sativa (Hemp) (Marijuana)	proteolysis [GO:0006508]		aspartic-type endopeptidase activity [GO:0004190]; cysteine-type peptidase activity [GO:0008234]	LNIAERLIYLYNSLR;LQDHWICGRLNIAER;YNHYNFNNFVFGGSSEK	3	11.5	2.2564	323.31	0	0	0	0	0	0	0	0	0	0	0	0	0	0	0	0	0	0	0	0	0	0	0	0	0	0	0	0	0	0	0	0	0	0	0	0	0
A0A7J6DNR7	A0A7J6DNR7_CANSA	Leucine-rich repeat-containing N-terminal plant-type domain-containing protein	G4B88_026661	Cannabis sativa (Hemp) (Marijuana)		membrane [GO:0016020]	GTP binding [GO:0005525]	ALDTLFLSHNK;DVQSILYKMEMRK;ELMEECSDIGEILDNK;ENKFSGLISQR;FIVGLKLRLAK;FLFYLDLSNNSFSGEIPR;FTGQIPESFK;FTGTIPSSISK;GIESLDLSYNNFHLK;GSIPQWLSRSNQLK;KGTDCCSWPGINCR;LGGNLFTGSFPTVIRNLK;LLLSHPLLAFQPNK;LLLSHPLLAFQPNKK;LRGSIPQWLSR;LTFLELNHNLFTGK;MVEEHGK;NEETSEETQIEK;NLTLLHLDR;SGITADPSGILSSWKK;SLASDYLVFSQNPK;SLASDYLVFSQNPKMSK;SLIDVDVSMEK;SVAYIKDK;TELLVGFWASGNK;TELLVGFWASGNKLK;TLKYLDLSKNLVFGK;VKRSVAYIK;VLERCGSQI…	36	17.9	2.2566	323.31	12.7287	11.7529	10.601	0	0	2.93236	7.43871	0	0	10.5172	10.5435	0	10.8999	0	11.0003	9.56196	0	11.432	10.889	0	0	10.7185	0	10.8245	0	3.22146	7.09265	7.19948	0	0	0	0	0	0	8.41895	0	0
A0A7J6DNR9	A0A7J6DNR9_CANSA	Uncharacterized protein	G4B88_017816	Cannabis sativa (Hemp) (Marijuana)		membrane [GO:0016020]		EGRVRPSQFSSR;ESFFNNTNSVK;FLKRVLFSKPVK;LFLLLPWKILSNLPGFK;LLFSKPVKLFLLLPWK;LLKRLLFSKPVK;LLRERGIIMNHLK;LNKGPIR;LNRGPIR;MSHLVDYTGR;NLVAYEASNASGPLVFTR;RLLFSKPVKLFLLLPWK;SDKEVANLWNGMSK;VFLKLPWKILSNLPGFR;VLFSKPVKVFLK;VLFSKPVKVFLKLPWK;VLSIVWKMISKLNR;VPFLDKVIEDVNK	18	17.8	2.2587	323.31	4.70421	0	0	0	0	6.26886	0	0	0	7.49953	0	0	0	6.0369	0	0	0	0	0	4.8189	0	5.83398	0	5.47265	0	5.73021	0	5.6279	0	0	0	3.73855	0	0	0	4.81573	0
A0A7J6DNS0	A0A7J6DNS0_CANSA	Uncharacterized protein	G4B88_015386	Cannabis sativa (Hemp) (Marijuana)	protein folding [GO:0006457]	cytoplasm [GO:0005737]	unfolded protein binding [GO:0051082]	AIACVPSLSGNLSDNR;CLVKGDPEIDTQKVEK;EPQAVNHTVMIHPLAMEIISDFEEEHK;FDFYSVAKHDQMDWWK;GDPEIDTQKVEK;SLLRTILYSHDDPR;TILYSHDDPR;VEKMMFDQRQK;VSVVPENVTKVPKK;VTSPASR	10	39.3	2.2558	323.31	8.31447	0	9.09632	8.31225	0	0	0	0	8.13237	4.34135	0	0	0	0	0	0	8.35368	8.23007	11.4301	0	0	0	0	0	0	0	3.01676	1.69046	0	8.94454	0	0	10.915	0	0	9.06547	8.7734
A0A7J6DNS4	A0A7J6DNS4_CANSA	Mediator complex subunit 15 KIX domain-containing protein	G4B88_017811	Cannabis sativa (Hemp) (Marijuana)		nucleus [GO:0005634]	chromatin DNA binding [GO:0031490]; transcription coactivator activity [GO:0003713]	EKLAHYEK;EYEDLSVK;IAERFEEK;IPVEVSK;LHVSGQTSGSLPPTQNVIDQQK;LLSQQNNLPK;LQVRNFMGHDGTNGTRK;NFMGHDGTNGTR;NFMGHDGTNGTRK;NFMGHDGTNGTRKMK;RPKIEVNHALIQEIR;SLSQPMSLGEIAR;SSITEQPLDRLIK	13	10.3	2.2589	323.31	18.1889	18.1737	18.233	17.4886	17.4181	16.4917	16.7762	16.7883	17.3756	16.9309	17.1261	17.2998	16.7332	16.9825	16.8265	16.0815	16.2088	16.3026	16.8951	16.8868	16.4591	16.3702	16.3421	17.1357	17.0974	17.1444	17.149	16.5376	16.5581	16.6558	16.9335	17.0202	16.9512	15.3884	15.4365	15.9845	15.8744
A0A7J6DNS5	A0A7J6DNS5_CANSA	AP2/ERF domain-containing protein	G4B88_000009	Cannabis sativa (Hemp) (Marijuana)	proteolysis [GO:0006508]	nucleus [GO:0005634]	cysteine-type peptidase activity [GO:0008234]; DNA binding [GO:0003677]; DNA-binding transcription factor activity [GO:0003700]	CLSVVVSQQGILMK;GAGGDDEYDK;IMYSAEPK;IMYSAEPKIK;KGAGGDDEYDKTR;LQDHWICGRLNIAER;LQDHWICGRLNIAERR;QGGYDKEEK;SPFIELASGASKSGSSSVSPDDSVYK;VEFEEFKK;VVKYVRGLCPLDNK;YVRGLCPLDNK	12	18.2	2.26	323.31	0	0	0	0	0	0	0	0	0	0	0	0	0	0	0	0	0	0	0	0	0	0	0	0	0	0	0	0	0	0	0	0	0	0	0	0	0
A0A7J6DNS6	A0A7J6DNS6_CANSA	C3H1-type domain-containing protein	G4B88_002945	Cannabis sativa (Hemp) (Marijuana)			DNA binding [GO:0003677]; metal ion binding [GO:0046872]; mRNA binding [GO:0003729]	GSECEYR;LDLHPFFLPSK;LPGGSSTNSGDLPFDR;LVVPPTK;QPVSCIFFQK;RDDMDDESIDFSGPK;RLLYLNSLSPR;SNQGDFK;VENAPSR;VGRVTETKEQSHLGK;VPQPSAPTFVSEPSIVK	11	15.1	2.2615	323.31	14.5209	0	0	0	0	0	0	2.83396	0	0	0	0	0	0	0	7.45269	5.22993	0	5.95026	5.98668	0	0	0	0	0	5.45441	0	8.02481	0	8.38357	0	8.84452	8.87058	8.48844	0	0	7.19091
A0A7J6DNS7	A0A7J6DNS7_CANSA	Chalcone synthase	G4B88_029706	Cannabis sativa (Hemp) (Marijuana)	polyketide biosynthetic process [GO:0030639]		acyltransferase activity, transferring groups other than amino-acyl groups [GO:0016747]	DNTMIRK;ISSPDISQSKTK;KRHCHLSEEHLK;LGEYMVPTLDAR;RHCHLSEEHLK;VEEKLDLK	6	10.8	2.2616	323.31	0	0	0	0	0	0	0	0	0	0	0	0	0	0	0	0	0	0	0	0	0	0	0	0	0	0	0	0	0	0	0	0	0	0	0	0	0
A0A7J6DNT0	A0A7J6DNT0_CANSA	Uncharacterized protein	F8388_015340 G4B88_002946 G4B88_018472	Cannabis sativa (Hemp) (Marijuana)		chaperonin-containing T-complex [GO:0005832]	ATP binding [GO:0005524]; ATP hydrolysis activity [GO:0016887]; ATP-dependent protein folding chaperone [GO:0140662]; unfolded protein binding [GO:0051082]	AQLGVEAFADALLVIPK;ATLQFLEK;EMQIQNPTAIMIAR;FKTPVVMGDDPDREILK;KATLQFLEK;NTIEDESVVLGAGAFEVAARQYLVNEVK;SAALHMNINAAK;SLRVLNPNAEVLNK;VKRIIELK;VLNPNAEVLNK;YIDEGMHPR;YTFVENVK	12	25.4	2.2617	323.31	0	0	0	0	0	0	0	0	0	0	0	0	0	0	0	0	0	0	7.80851	0	0	11.8125	0	0	6.46191	0	0	0	0	0	0	0	0	0	0	0	0
A0A7J6DNT3	A0A7J6DNT3_CANSA	DUF4283 domain-containing protein	G4B88_012532	Cannabis sativa (Hemp) (Marijuana)				ALLAMVSTETPLVLGR;FMGKIGEMCGGLLDVEK;GVITLVIIPEER;GVITLVIIPEERHAR;HARGWSELAR;HARGWSELARCLNGVLK;IGEMCGGLLDVEK;LGGDEDGFVPK;LLVEEEFVRR;LVVSQMYDDR;NILQKNKNQR;NMFPRAR;NPGSFGDQESQKYWSFR;QPAKPLR;QSRREDQMELK;TIIWCKNEEEMESLLK;TIIWCKNEEEMESLLKLHK;VGWSVIFYNLSR;VGWSVIFYNLSREIDR;VGWSVIFYNLSREIDRK;VNFKRSFR;WSMEEQNR	22	42.6	2.2619	323.31	0	8.55321	0	0	2.1333	9.08961	7.78764	9.32621	9.49637	8.67013	0	9.08321	0	0	11.7482	10.8803	8.35689	0	10.0921	11.1872	8.1954	8.14883	3.71864	8.86725	0	11.3612	8.30172	8.88322	9.05905	10.4058	8.34136	9.91552	6.56104	9.65537	9.80605	10.822	9.47121
A0A7J6DNT5	A0A7J6DNT5_CANSA	Sialyltransferase-like protein	G4B88_029716	Cannabis sativa (Hemp) (Marijuana)	pollen germination [GO:0009846]; pollen tube growth [GO:0009860]; protein glycosylation [GO:0006486]	Golgi membrane [GO:0000139]	sialyltransferase activity [GO:0008373]	AYYQLLECLGVIR;EYLDVRPDGWEDYAAKR;ILEEFQSNVQQCVANR;IPNPVYLFQGIVLR;KGHNPLQGRAYYQLLECLGVIR;QFRTCAVVGNSGDLLK;RKQDWADVPTR;TDLKGYELTMR	8	20.3	2.262	323.31	0	0	0	0	0	0	0	0	0	0	0	0	10.3629	0	0	0	6.44075	0	0	0	0	0	0	0	0	0	0	0	0	0	0	0	0	0	0	0	0
A0A7J6DNT6	A0A7J6DNT6_CANSA	Cytochrome P450	G4B88_015383	Cannabis sativa (Hemp) (Marijuana)		membrane [GO:0016020]	heme binding [GO:0020037]; iron ion binding [GO:0005506]; monooxygenase activity [GO:0004497]; oxidoreductase activity, acting on paired donors, with incorporation or reduction of molecular oxygen [GO:0016705]	DLANKYGPFMYLK;DSCQSTR;DSCQSTRAR;EHLHLIPIAYDISCVEK;ESTEKCEINGYEIPVKTR;ETLRLHSPVPLLLPR;FHAKDDLGFSLTR;IIENIIEEHIEK;IVVNAWAMGRDPK;KICMQELLNIAR;SKCSAQSLLAGDSLIYR;TRIVVNAWAMGRDPK;YWTEPDSFIPER	13	27.5	2.2621	323.31	0	0	7.47119	0	0	0	0	0	0	0	0	0	0	0	0	0	0	0	0	0	0	0	0	0	0	0	0	0	0	0	0	6.54558	0	0	0	2.55046	0
A0A7J6DNT7	A0A7J6DNT7_CANSA	NADPH-dependent diflavin oxidoreductase 1	G4B88_002948	Cannabis sativa (Hemp) (Marijuana)		cytosol [GO:0005829]	flavin adenine dinucleotide binding [GO:0050660]; FMN binding [GO:0010181]; oxidoreductase activity, acting on NAD(P)H [GO:0016651]	CWYFVAK;EHSERVWK;FPGMEDRPK;LYNLNPKFLPNGPDYVTSSK;MFFYLCYR;NEESDYLYR;QVHLTVSVVTWTTPFKRK;TCNDDHATVDPIK;TQYVMSYFATASHEK;VYVQHKIR;VYVQHKIREHSER	11	17.4	2.2623	323.31	0	11.376	0	0	0	0	0	0	0	0	0	0	0	0	0	0	0	0	0	0	0	0	0	0	0	0	0	0	0	0	0	0	0	0	0	0	0
A0A7J6DNT9	A0A7J6DNT9_CANSA	GED domain-containing protein	G4B88_015442	Cannabis sativa (Hemp) (Marijuana)		cytoplasm [GO:0005737]; membrane [GO:0016020]; microtubule [GO:0005874]	GTP binding [GO:0005525]; GTPase activity [GO:0003924]; microtubule binding [GO:0008017]	CPESDPTR;ECKEILAQIMDR;ELVSQIMAPNGNLER;GEYFDEFPNDKK;GEYFDEFPNDKKMHCK;INDKLSHNIVEFK;LCLENSLTQNRTPK;LGFSKMFLFFFAASTR;LSQSVDK;LSQSVDKNGER;LVEMVNGFSDELKKCPESDPTR;MFLFFFAASTR;MFLFFFAASTRTK;NFLMDEIKHLEEAK;NLPDIVK;NPQSFYPK;NPQSFYPKLCLENSLTQNR;SIVGIPVLSQKLMQIQATSISR;SKVNYYFSNVYLVK;SPEGLLEKVTSNDVNIGLGFVCVRNR;TLAVVTKSDK;VNYYFSNVYLVKAEAFVSFK	22	38.2	0.99539	-21.289	0	0	0	0	0	0	0	0	0	0	0	0	0	0	0	0	0	0	0	0	0	0	0	0	0	0	0	0	0	0	0	0	0	0	0	0	0
A0A7J6DNU2	A0A7J6DNU2_CANSA	DUF620 domain-containing protein	F8388_002803 F8388_015070 G4B88_012846	Cannabis sativa (Hemp) (Marijuana)				KLCPNFDK;LAWNQSSSQPSHANK;TIKNDDCFVLR;WQNLRSLMK	4	10.8	2.2624	323.31	0	0	0	0	0	0	0	0	0	0	0	0	0	0	0	0	0	0	0	0	0	0	0	0	0	0	0	0	0	0	0	0	0	0	0	0	10.0676
A0A7J6DNU3	A0A7J6DNU3_CANSA	Leucine-rich repeat-containing N-terminal plant-type domain-containing protein	G4B88_015444	Cannabis sativa (Hemp) (Marijuana)				ELYLSDMNISR;FEASNNKFSGVSRYNK;FIGSLKELTRLDLR;FSGTLSESIGK;FSGVSRYNK;GAVESWSLAAK;IPIQIGK;LETLFLQSTSQMIIENPGWLSQLTSLK;LNKLVFLSLKSNK;LTNLEVLDLSHNR;LVFLSLKSNK;VIDLSSNK	12	9.5	2.2625	323.31	0	0	0	0	0	0	0	0	0	2.74188	9.95835	0	0	0	0	0	0	0	0	0	0	0	0	0	0	0	0	0	0	0	0	0	0	0	0	0	11.3403
A0A7J6DNU4	A0A7J6DNU4_CANSA	COX assembly mitochondrial protein	G4B88_002943	Cannabis sativa (Hemp) (Marijuana)		mitochondrion [GO:0005739]		ECMERSERESK;LVDRYLARPRNDTLFDEER;REYMVQEDAK;SQEYRLFQQR;VLPSMGYLQEAR;VLVDVECQVIQLR	6	34.1	2.2626	323.31	0	0	0	0	0	0	0	0	0	0	8.53434	0	0	0	0	0	0	0	0	0	0	0	0	0	9.36501	7.77584	0	0	7.62826	8.81009	0	0	0	0	0	0	0
A0A7J6DNU5	A0A7J6DNU5_CANSA	Secreted protein	F8388_024780 G4B88_015451	Cannabis sativa (Hemp) (Marijuana)				EVFTTLGHLFK;EVFTTLGHLFKVR;HIQSNNKFSLS	3	16.7	2.2628	323.31	0	0	0	0	0	0	0	0	0	6.56569	0	0	0	7.23965	0	0	0	0	0	0	0	0	0	0	0	0	0	0	0	0	0	0	0	0	0	0	0
A0A7J6DNU6	A0A7J6DNU6_CANSA	GDP-L-galactose phosphorylase	F8388_020369 G4B88_020633	Cannabis sativa (Hemp) (Marijuana)	glucose metabolic process [GO:0006006]	cytoplasm [GO:0005737]	GDP-D-glucose phosphorylase activity [GO:0080048]; hydrolase activity [GO:0016787]; nucleotide binding [GO:0000166]	DENEEAQK;DENEEAQKGGCGRNCLR;ILDCFPQR;KDYEEASEENAWK;LLAEVSLSEER;LPLYAYKK;VIPGQYGFIAQLNEGR;VPTVVSNYQK;YDVTACETK	9	20.7	2.2629	323.31	0	0	0	0	0	0	0	8.48406	0	0	0	0	0	0	0	0	0	0	0	0	0	0	0	0	0	0	0	0	0	0	0	0	0	0	0	0	0
A0A7J6DNU8	A0A7J6DNU8_CANSA	Uncharacterized protein	G4B88_003294	Cannabis sativa (Hemp) (Marijuana)	chaperone-mediated protein folding [GO:0061077]	chloroplast stroma [GO:0009570]; protein folding chaperone complex [GO:0101031]	protein folding chaperone [GO:0044183]	CEGNGAVSCSQCK;EMLCGDCNGAR	2	18.3	2.2632	323.31	0	0	0	0	0	0	0	0	0	0	0	0	0	0	0	0	0	0	0	0	0	0	0	0	0	0	0	0	0	0	0	0	0	0	0	0	0
A0A7J6DNV2	A0A7J6DNV2_CANSA	NB-ARC domain-containing protein	F8388_027357	Cannabis sativa (Hemp) (Marijuana)	defense response to other organism [GO:0098542]		ADP binding [GO:0043531]	CDNEETLMRYMLER;GICSDPNLEELGK;KGICSDPNLEELGK;NDHPHEWMDISR	4	17.2	2.2612	323.31	0	0	0	0	0	0	0	0	0	0	0	0	0	0	0	0	0	0	0	0	0	0	0	0	0	0	0	0	0	0	0	0	0	0	0	0	0
A0A7J6DNV4	A0A7J6DNV4_CANSA	GH18 domain-containing protein	G4B88_015454	Cannabis sativa (Hemp) (Marijuana)	carbohydrate metabolic process [GO:0005975]; chitin catabolic process [GO:0006032]	extracellular region [GO:0005576]	chitin binding [GO:0008061]; chitinase activity [GO:0004568]	DFGFDGFELAWEYPK;DIPDPEGGIFDK;EVTKCMYK;EVTKCMYKADK;NEMRNLSNLFSGWK;RNKFVESTLAFAK;SWTTTSGFSTYK;TKTDDPSSAISMMAR	8	25.7	2.261	323.31	0	0	7.55536	0	0	0	0	0	0	6.56024	0	0	0	0	0	0	10.5389	0	12.089	0	0	0	0	0	0	0	0	0	0	9.97341	0	0	0	0	0	0	0
A0A7J6DNV7	A0A7J6DNV7_CANSA	Uncharacterized protein	G4B88_015439	Cannabis sativa (Hemp) (Marijuana)				ADNNNYQITYYDDYYYC;EEASFTRTDKYNNK;HVAYPNNNKPSTTTK;LGFKEEASFTR;MKDSTQLHSATK;SFTADEFVDK;TDKYNNKNDGFAHEFETQVK;TTGRLGFKEEASFTR;YNNKNDGFAHEFETQVK	9	83.2	0.99612	3.9921	0	0	0	0	0	0	0	0	0	0	0	0	0	0	0	0	0	0	0	0	0	0	0	0	0	0	0	0	0	0	0	0	0	0	0	0	0
A0A7J6DNW0	A0A7J6DNW0_CANSA	Uncharacterized protein	F8388_027358	Cannabis sativa (Hemp) (Marijuana)				KLPKQLSLSSEK;LPKQLSLSSEK;QLSLSSEK	3	48	2.2594	323.31	0	0	0	0	0	0	0	0	0	0	0	0	0	0	0	0	0	0	0	0	0	0	0	0	0	0	0	0	0	0	0	0	0	0	0	0	0
A0A7J6DNW2	A0A7J6DNW2_CANSA	Uncharacterized protein	G4B88_025768	Cannabis sativa (Hemp) (Marijuana)				DMLGRIMNS;YDDRRDMLIHALGGK	2	34.3	2.2595	323.31	0	0	0	0	0	0	0	0	0	0	0	0	0	0	0	0	0	0	0	0	0	0	0	0	0	0	0	0	0	0	0	0	0	0	0	0	0
A0A7J6DNW3	A0A7J6DNW3_CANSA	Zinc knuckle CX2CX4HX4C domain-containing protein	G4B88_003297	Cannabis sativa (Hemp) (Marijuana)				EPNFFTVEFGCFGDHQR;LSHIVNHCHEFLAK;RLRQMWPEHFSINVLEK;VLVVLGQFIEVDTTSLK	4	33	2.2596	323.31	0	9.1818	0	0	0	3.08863	0	2.07912	0	0	0	0	0	0	0	0	0	0	0	0	0	0	0	0	0	0	0	0	0	0	0	0	4.27202	0	0	0	0
A0A7J6DNW7	A0A7J6DNW7_CANSA	Leucine-rich repeat-containing N-terminal plant-type domain-containing protein	G4B88_024284	Cannabis sativa (Hemp) (Marijuana)		plasma membrane [GO:0005886]		DFKMSNLTYMK;DIASESAIELDWK;ISLHVEETKK;LKNPNLRSLVK;LNALNLK;NIMIIDLSHNK;NPNLRSLVK;VILMRENK;YLSLASCNLSK	9	9.4	2.2599	323.31	0	0	0	7.44907	0	8.49213	0	0	0	0	0	0	0	0	0	0	0	0	0	0	0	0	0	0	9.94793	0	0	0	0	0	0	0	0	0	0	0	0
A0A7J6DNW8	A0A7J6DNW8_CANSA	Uncharacterized protein	G4B88_012924	Cannabis sativa (Hemp) (Marijuana)	negative regulation of photomorphogenesis [GO:0010100]; regulation of abscisic acid-activated signaling pathway [GO:0009787]	membrane [GO:0016020]		DFDDENGAWDR;FVQNVFKK;HGDDEDDDDDDEEEEDR;RAVRSVLPIVIPTK	4	24.4	2.2591	323.31	0	0	0	0	0	0	0	0	0	0	0	0	0	0	0	0	0	0	0	0	0	3.73844	3.70255	0	0	0	0	0	0	0	0	0	6.34875	0	8.18229	0	0
A0A7J6DNX1	A0A7J6DNX1_CANSA	CCHC-type domain-containing protein	G4B88_015460	Cannabis sativa (Hemp) (Marijuana)				IRYEFIPTFCFICGLIGHSDR;MPLVFHRLKR;NYLIGAQWLR	3	14.1	0.99582	-8.6439	0	0	0	0	0	0	0	0	0	0	0	0	0	0	0	0	0	0	0	0	0	0	0	0	0	0	0	0	0	0	0	0	0	0	0	0	0
A0A7J6DNX2	A0A7J6DNX2_CANSA	Uncharacterized protein	F8388_024775 G4B88_015459	Cannabis sativa (Hemp) (Marijuana)	trehalose biosynthetic process [GO:0005992]; trehalose metabolism in response to stress [GO:0070413]	cytosol [GO:0005829]	hexosyltransferase activity [GO:0016758]; trehalose-phosphatase activity [GO:0004805]	ALGDIGNMVPAAR;ALGDIGNMVPAARGGVEGKPNHPMTR;EVEVGGGALRK;ISSSTLSLNAKPLR;LQKKNPVAHDGK;VLKQMVVPDDGRR	6	19.5	2.2601	323.31	0	0	0	0	0	0	0	0	0	0	0	0	0	0	0	0	0	0	0	0	0	0	0	0	0	0	0	0	0	0	0	0	0	0	6.15249	0	0
A0A7J6DNX5	A0A7J6DNX5_CANSA	B-like cyclin	G4B88_030247	Cannabis sativa (Hemp) (Marijuana)	cell division [GO:0051301]; positive regulation of DNA-templated transcription, elongation [GO:0032786]; regulation of transcription by RNA polymerase II [GO:0006357]	cyclin/CDK positive transcription elongation factor complex [GO:0008024]	cyclin-dependent protein serine/threonine kinase activator activity [GO:0061575]	DPAAAQR;FFHRQSHAK;IKQKEVYEQQK;KETYLRK;LLKEVILISYEIINK;NSVGNTTR;QSHAKNDRR;SYCTFLQDLGMRLK;VPQVTIATAIIFCHR;WYFSRREIEENSPSR	10	18.9	2.2603	323.31	0	0	9.46226	0	0	0	0	0	0	0	0	0	0	0	0	0	0	0	0	0	0	0	0	0	0	0	0	0	0	0	0	0	0	0	0	0	3.08948
A0A7J6DNX6	A0A7J6DNX6_CANSA	DUF1985 domain-containing protein	G4B88_030237	Cannabis sativa (Hemp) (Marijuana)	proteolysis [GO:0006508]		cysteine-type peptidase activity [GO:0008234]	AVRFRIEEFSLITGLDCTK;DDDFQTLKVVAKVVTSK;EGIFCMHGLTEK;FGWGKLLWKNTFYHLK;GSTPVRTTSYLHR;IDDIPAK;IDDVSFHDDSDK;IKQDNTFNQR;ISLYFSK;ISLYFSKK;ITTTDCLFDQVIWNSYNK;NRDCGVFVIK;NTFYHLKIALK;QDNTFNQR;QIGGYIADDEVLKK;RLPTEKGNGNFLDMMR;SVLFESEE;TISNRGARDDDFQTLK;VDRCFELK	19	19.7	2.2604	323.31	0	0	0	0	4.11111	0	0	0	0	7.07521	4.62141	0	0	0	0	0	6.98755	8.57406	0	0	0	0	0	0	0	0	0	6.61905	0	0	0	0	0	0	0	8.85652	10.2527
[truncated: 43,827 more rows]
[truncated: 98 more columns]
