# Supplementary material for: Evaluation of Cannabidiol Oil’s Effects on Sedation, Behavioral Responses to Handling, and Nociceptive Thresholds in Healthy Cats
Source: Animals (Basel). 2025 Jul 6;15(13):1987. doi: 10.3390/ani15131987 (PMC12248893; doi:10.3390/ani15131987)
Supplement: Supplementary file 1 [file animals-15-01987-s001.zip › Supplement table S3.xlsx]

## Sheet: Sheet 1
Protein ID	Entry Name	Protein names	Gene Names	Organism	Gene Ontology (biological process)	Gene Ontology (cellular component)	Gene Ontology (molecular function)	T: Peptide sequences	N: Peptides	N: Sequence coverage [%]	N: Q-value	N: Score	Intensity Bo-H0_1	Intensity Bo-H0_2	Intensity Bo-H0_3	Intensity Bo-H1_1	Intensity Bo-H1_2	Intensity Bo-H12_1	Intensity Bo-H12_2	Intensity Bo-H12_3	Intensity Bo-H1_3	Intensity Bo-H2_1	Intensity Bo-H2_2	Intensity Bo-H2_3	Intensity Bo-H4_1	Intensity Bo-H4_2	Intensity Bo-H4_3	Intensity Lamud-H0_1	Intensity Lamud-H0_2	Intensity Lamud-H0_3	Intensity Lamud-H1_1	Intensity Lamud-H1_2	Intensity Lamud-H12_1	Intensity Lamud-H12_2	Intensity Lamud-H12_3	Intensity Lamud-H1_3	Intensity Lamud-H2_1	Intensity Lamud-H2_2	Intensity Lamud-H2_3	Intensity Lamud-H4_1	Intensity Lamud-H4_2	Intensity Lamud-H4_3	Intensity Lay-H0_1	Intensity Lay-H0_2	Intensity Lay-H0_3	Intensity Lay-H1_1	Intensity Lay-H1_2	Intensity Lay-H12_1	Intensity Lay-H12_2
A0A7J6HK32	TS9FN_CANSA	Beta-caryophyllene synthase TPS9FN (EC 4.2.3.57) (Alpha-humulene synthase TPS9FN) (EC 4.2.3.104) (Terpene synthase 9FN) (CsTPS9FN)	TPS9FN F8388_008713 F8388_017921 G4B88_017076 G4B88_025071	Cannabis sativa (Hemp) (Marijuana)	diterpenoid biosynthetic process [GO:0016102]		magnesium ion binding [GO:0000287]; terpene synthase activity [GO:0010333]	DEDLHDTSTR;EIDFVHKLPFAR;ETKNSVVALLIDQIP;FLQYSISDQDFSYKKQR;ISHNKTLLELAK;LGLSYHFENEIEK;MSYQVLASSQNDK;VLLNCYEEFESELGK;VMDLLYKDGDGYTHIGKETK	9	22.3	2.2216	323.31	0	0	0	0	0	0	0	0	0	0	0	0	11.5195	0	0	0	0	0	0	0	0	0	0	0	0	0	0	0	0	0	0	0	0	0	0	0	0
A0A1V0QSF3	TS8FN_CANSA	Valencene synthase TPS8FN (EC 4.2.3.73) ((-)-limonene synthase TPS8FN) ((-)-(4S)-limonene synthase) (EC 4.2.3.16) (Gamma-eudesmol synthase TPS8FN) (EC 4.2.3.-) (Myrcene synthase TPS8FN) (EC 4.2.3.15) (Terpene synthase 8FN) (CsTPS8FN)	TPS8FN	Cannabis sativa (Hemp) (Marijuana)	diterpenoid biosynthetic process [GO:0016102]		magnesium ion binding [GO:0000287]; terpene synthase activity [GO:0010333]	DHPLSHQISK;EELYKLEYAK;EHEFVKKFPFAR;EILSSNHDQLK;ELSEIMRWWK;ELSEIMRWWKEHEFVK;IIRAYFEEAR;IISASTLLSR;KEELYKLEYAK;KELSEIMRWWK;LDFNVLQCFHKK;LEPEYLR;LGLSYHFESEIEK;LIDNLQR;QERVEELIQVVK;QSGFKVSSSIFEK;TIERLHARFYISIYEK;TYYKVMLESYEEFEK;VEELIQVVK;VIDLFYK;VIDLFYKEGDDQYTR;VLNFTKVIDLFYK;VSSSIFEK;WDINCMDK;WWKEHEFVK	25	35.9	2.2217	323.31	0	7.15674	0	0	0	0	0	0	0	0	0	0	0	0	0	0	0	9.79696	0	4.61841	4.8498	0	0	9.48077	0	0	0	5.19499	0	0	0	0	0	0	0	0	0
A0A1V0QSF4	T33PK_CANSA	Alpha-terpinene synthase TPS33PK, chloroplastic (EC 4.2.3.115) (Gamma-terpinene synthase TPS33PK) (EC 4.2.3.114) (Terpene synthase 33PK) (CsTPS33PK)	TPS33PK F8388_024571 G4B88_023555	Cannabis sativa (Hemp) (Marijuana)	diterpenoid biosynthetic process [GO:0016102]	chloroplast [GO:0009507]	magnesium ion binding [GO:0000287]; terpene synthase activity [GO:0010333]	EINNEDENMDSPFSK;FLISELWK;FLKRTWVDFCK;ISELIINHI;LDYNMVQSIYQEDLK;LGEKMDFFRDR;LGVHQFSPLSLILNTTKLAR;LMECFLWTVGIACEPEK;NHNMNSTLLEFAK;QFLQNCKNLAR	10	21.4	2.2218	323.31	5.00068	0	0	0	8.78549	0	0	0	0	0	0	0	0	0	13.6427	0	0	0	2.67976	0	0	0	0	8.08608	9.32843	0	0	13.7499	0	0	0	6.8505	0	0	0	13.6684	13.5025
A0A803NI27	HMGR2_CANSA	3-hydroxy-3-methylglutaryl coenzyme A reductase (CsHMGR2) (HMG-CoA reductase) (EC 1.1.1.34)	HMGR2 F8388_007848 G4B88_000500 G4B88_004204	Cannabis sativa (Hemp) (Marijuana)	coenzyme A metabolic process [GO:0015936]; isoprenoid biosynthetic process [GO:0008299]; sterol biosynthetic process [GO:0016126]	chloroplast membrane [GO:0031969]; endoplasmic reticulum membrane [GO:0005789]; peroxisomal membrane [GO:0005778]	hydroxymethylglutaryl-CoA reductase (NADPH) activity [GO:0004420]	ALKKAHHNEESPK;APVVRFNTARR;EALQRLTGK;EYCVPMATTEGCLVASTNRGCK;FCCTTGDAMGMNMISK;STKSGPAEPIK;TPSYSLETK;VIDTVPATTEEDEEIIK	8	18.4	2.222	323.31	0	0	0	0	0	0	0	0	0	0	0	9.92748	0	0	0	0	0	0	0	0	0	0	0	0	7.97711	0	0	0	0	0	0	0	0	0	0	0	0
A0A1V0QSF6	TS7FN_CANSA	Delta-selinene synthase TPS7FN (EC 4.2.3.-) ((-)-limonene synthase TPS7FN) ((-)-(4S)-limonene synthase) (EC 4.2.3.16) (Myrcene synthase TPS7FN) (EC 4.2.3.15) (Selina-6-en-4-ol synthase TPS7FN) (EC 4.2.3.-) (Terpene synthase 7FN) (CsTPS7FN)	TPS7FN	Cannabis sativa (Hemp) (Marijuana)	diterpenoid biosynthetic process [GO:0016102]		magnesium ion binding [GO:0000287]; terpene synthase activity [GO:0010333]	EELYKLEYAK;EGGDQYTHVGKMLK;EILSSNHDQLK;ELSEIVRWWKEHEFAK;FEQERNHVLSTVECYMK;IIRAYFEEAR;KEELYKLEYAK;LDFNLLQCFHK;LDFNLLQCFHKK;LEPEYLKTYYK;LIDNLQR;SSQVLASSQLSDK;TADFMYR;TYYKVMLESYEEFEK;VLLELAK;WDINCMDK;WLNEGYLPSFDEHLR	17	30.9	2.2221	323.31	0	0	0	0	0	0	0	0	5.99704	0	0	0	0	0	0	0	0	0	0	0	0	0	0	0	0	0	0	0	0	0	7.07767	0	0	0	6.28426	0	0
A0A1V0QSF8	TS3FN_CANSA	Myrcene synthase TPS3FN, chloroplastic (EC 4.2.3.15) (Terpene synthase 3FN) (CsTPS3FN)	TPS3FN	Cannabis sativa (Hemp) (Marijuana)	diterpenoid biosynthetic process [GO:0016102]	chloroplast [GO:0009507]	magnesium ion binding [GO:0000287]; terpene synthase activity [GO:0010333]	AVHQFSPSIVSSLPTISTYNNNHFCRFFTPK;EHIKFLISETWK;ERISTLIITPINIPK;FEGEFSYFR;FLISETWK;ISTLIITPINIPK;LINELPDYMK;LMEAFLWDVGLKFEGEFSYFR;LNFARDR;MEINSLALLELIDTLQR;QDLKSLQLQHHYPNIIK;SEARWFIDEIYEK;SIQCYMYDNNATEDEAR;SWVDLCK;TALFIYENGDGHGSQNSLSK;WFIDEIYEKK	16	29.9	2.2222	323.31	0	0	5.78346	0	0	0	0	5.68563	0	0	0	0	0	0	0	0	0	0	0	0	0	0	0	0	0	0	0	6.64717	0	0	0	0	0	0	0	0	0
A0A1V0QSF9	TS1FN_CANSA	(-)-limonene synthase TPS1FN, chloroplastic ((-)-(4S)-limonene synthase) (EC 4.2.3.16) ((+)-alpha-pinene synthase TPS1FN) (EC 4.2.3.121) (Sabinene synthase TPS1FN) (EC 4.2.3.-) (Terpene synthase 1FN) (CsTPS1FN)	TPS1FN	Cannabis sativa (Hemp) (Marijuana)	diterpenoid biosynthetic process [GO:0016102]	chloroplast [GO:0009507]	magnesium ion binding [GO:0000287]; terpene synthase activity [GO:0010333]	ANISNDIMGALGLYEASFYGK;DGHPNIVR;EHIKYLISESWK;KQDMNPTLLEFAKLDFNMVQSTYQEELK;LDFNMVQSTYQEELK;LVECFLWQVGVR;SEAKWFIEEIYER;SIQCYMHDTGASEDEAR;YLISESWK	9	17.8	2.2224	323.31	0	0	0	0	0	0	0	0	0	0	0	0	0	0	0	0	0	0	0	0	0	0	0	0	0	0	0	0	0	0	0	0	0	0	0	0	0
A0A1V0QSG0	TS5FN_CANSA	Myrcene synthase TPS5FN (EC 4.2.3.15) ((+)-alpha-pinene synthase TPS5FN) (EC 4.2.3.121) ((-)-limonene synthase TPS5FN) ((-)-(4S)-limonene synthase) (EC 4.2.3.16) (Camphene synthase TPS5FN) (EC 4.2.3.-) (Sabinene synthase TPS5FN) (EC 4.2.3.-) (Terpene synthase 5FN) (CsTPS5FN) (Terpinolene synthase TPS1) (EC 4.2.3.113)	TPS5FN F8388_001483 G4B88_022052	Cannabis sativa (Hemp) (Marijuana)	diterpenoid biosynthetic process [GO:0016102]		magnesium ion binding [GO:0000287]; terpene synthase activity [GO:0010333]	DRIVEIFLWSVGLK;EDDIDCLLQYPTFIR;EHIRNLISETWK;ENGICDEKNGR;ENGICDEKNGREHIR;INELKEDVR;INELKEDVRR;KDNLYATALHFK;KEFKESLSK;LDFNVVQSTYQEDLK;LEQINDLSR;LVDDLGTSSDELKR;QNGILIIKYLKK;SIQCYMK;SIQCYMKENGICDEK;TTSLGER	16	25.7	2.2225	323.31	0	0	7.99492	0	7.61021	0	0	8.41701	6.97774	0	0	7.57992	0	0	0	0	0	0	7.47654	0	0	9.14552	6.15884	0	0	0	0	0	0	0	7.20897	0	0	0	0	0	0
A0A1V0QSG1	T13PK_CANSA	(Z)-beta-ocimene synthase TPS13PK, chloroplastic (EC 4.2.3.228) (Terpene synthase 13PK) (CsTPS13PK)	TPS13PK	Cannabis sativa (Hemp) (Marijuana)	diterpenoid biosynthetic process [GO:0016102]	chloroplast [GO:0009507]	magnesium ion binding [GO:0000287]; terpene synthase activity [GO:0010333]	DEAYVKR;FLQKSWADLCK;GDVPKSIQCKMYEDGISEEEAR;GEEGLHIIKFLQK;LDFNIVQSIYQDDLK;LESRWFIDVYEK;LESRWFIDVYEKR;LKEEVRVMVK;QHGYPVSQEIFSTCK;SVKSCLSSNYHNNNNIIHNK;TVLMSTNNNNNNNQK;YLEEYIIMIMEK	12	23.3	2.2226	323.31	11.2829	11.2862	10.7665	11.0314	10.9059	0	0	0	0	10.4898	0	0	0	0	0	0	0	0	11.4519	0	0	0	0	0	0	0	0	0	0	8.90539	0	0	0	0	0	0	10.6854
A0A7C9FSB8	IDI_CANSA	Isopentenyl-diphosphate Delta-isomerase 1, chloroplastic (CsIDI) (EC 5.3.3.2) (Isopentenyl pyrophosphate isomerase 1) (IPP isomerase 1) (IPPI1)	IDI IPP1 F8388_016754 F8388_026510 G4B88_000394 G4B88_005179	Cannabis sativa (Hemp) (Marijuana)	chlorophyll biosynthetic process [GO:0015995]; dimethylallyl diphosphate biosynthetic process [GO:0050992]; isopentenyl diphosphate biosynthetic process [GO:0009240]	chloroplast [GO:0009507]	isopentenyl-diphosphate delta-isomerase activity [GO:0004452]; metal ion binding [GO:0046872]	DNLLHRAFSVFLFNSK;DVSVNPNPDEVADIK;EVADMKTIHKLT;LVVDNFLFKWWDHVEK;TLPFTSSSTFAR;VVGHDTK;YELLLQQRSATK;YIIIIYSIQQWRR;YNCHLMEK;YNCHLMEKIEK	10	37.5	2.2229	323.31	0	0	6.33525	8.56228	0	0	0	0	0	0	0	0	0	7.19879	0	2.98484	0	0	6.31723	0	0	6.048	0	0	5.01074	0	0	0	0	12.2519	10.1043	0	0	5.14282	9.20762	7.64039	9.28499
A0A1V0QSG6	TS4FN_CANSA	Allo-aromadendrene synthase TPS4FN (EC 4.2.3.-) (Alpha-humulene synthase TPS4FN) (EC 4.2.3.104) (Myrcene synthase TPS4FN) (EC 4.2.3.15) (Palustrol synthase TPS4FN) (EC 4.2.3.-) (Terpene synthase 4FN) (CsTPS4FN) (Valencene synthase TPS4FN) (EC 4.2.3.73)	TPS4FN F8388_003548	Cannabis sativa (Hemp) (Marijuana)	diterpenoid biosynthetic process [GO:0016102]		magnesium ion binding [GO:0000287]; terpene synthase activity [GO:0010333]	ALERPLRKTLVNLHAR;ASASVCRYMDDVAGHK;ELSEISRWWK;FLHYDIPK;ILLQSFEEFEQEFEK;ISINDSNFK;KEHPNDDPLSK;KEIFGEFLCDDWNNR;KELSEISR;LHPEYLQK;LLIEAIDRWDKNCMDK;LLRQHGYR;QGQVEELKEVVRK;QYGVSEEEACDEMNR;VSLDIFDKFKDENGNFK;WDKNCMDKLHPEYLQK;WLNEGYMPSLEEHLK;YFISIYEKDASHNK	18	36.3	2.223	323.31	0	0	7.44816	0	0	0	0	8.11114	5.80274	0	0	0	0	0	0	0	0	0	0	8.04821	0	0	4.39012	7.47954	0	7.72042	0	0	7.45557	0	0	0	0	0	0	0	0
A0A7J6H013	HMGR1_CANSA	3-hydroxy-3-methylglutaryl coenzyme A reductase 1 (CsHMGR1) (HMG-CoA reductase 1) (EC 1.1.1.34)	HMGR1 F8388_012541	Cannabis sativa (Hemp) (Marijuana)	coenzyme A metabolic process [GO:0015936]; isoprenoid biosynthetic process [GO:0008299]; sterol biosynthetic process [GO:0016126]	chloroplast membrane [GO:0031969]; endoplasmic reticulum membrane [GO:0005789]; peroxisomal membrane [GO:0005778]	hydroxymethylglutaryl-CoA reductase (NADPH) activity [GO:0004420]	DGMTRAPVVRFSSAK;FSSAKRASELK;SHMKYNR	3	4.9	2.2232	323.31	0	0	0	0	0	0	0	0	9.00966	0	0	0	10.0743	0	0	0	0	0	0	10.6345	0	0	0	0	0	0	0	0	0	0	0	0	0	0	0	0	0
A0A1V0QSH1	TS6FN_CANSA	(E)-beta-ocimene synthase TPS6FN (EC 4.2.3.106) ((Z)-beta-ocimene synthase TPS6FN) (EC 4.2.3.228) (Terpene synthase 6FN) (CsTPS6FN)	TPS6FN	Cannabis sativa (Hemp) (Marijuana)	diterpenoid biosynthetic process [GO:0016102]		magnesium ion binding [GO:0000287]; terpene synthase activity [GO:0010333]	AVERWDVK;DQEISINIQYLKK;DRLMECFLWNIGIR;ILVEMENSLAQLELIDTLQR;IYTNYNIINGGTKSR;KTWVDMCKSFLQEAK;LDFNIVQSTHHEDLKHIFR;LMECFLWNIGIRFESK;LNFARDR;NYTIMISEQK;RGDAPTSIQCYMQEKIVSEEEAR;RTTRTEAK;TTRTEAKWFIDAYAK;WWRHTKLGEK	14	28.8	2.2214	323.31	0	0	0	0	0	0	0	0	0	9.66221	0	0	0	0	0	0	0	0	0	0	0	0	0	10.8024	0	0	0	0	0	0	0	0	0	6.40271	0	0	0
A0A1V0QSH2	TS2FN_CANSA	(+)-alpha-pinene synthase TPS2FN (EC 4.2.3.121) ((-)-limonene synthase TPS2FN) ((-)-(4S)-limonene synthase) (EC 4.2.3.16) (Camphene synthase TPS2FN) (EC 4.2.3.-) (Isoterpinolene synthase TPS2FN) (EC 4.2.3.-) (Sabinene synthase TPS2FN) (EC 4.2.3.-) (Terpene synthase TPS2FN) (CsTPS2FN) (beta-phellandrene synthase TPS2FN) (EC 4.2.3.-)	TPS2FN	Cannabis sativa (Hemp) (Marijuana)	diterpenoid biosynthetic process [GO:0016102]		magnesium ion binding [GO:0000287]; terpene synthase activity [GO:0010333]	AEAKWFIEEYEKTQDK;AVERWDVK;CSLAKSPSSDTSTIVR;DETGKFK;EMNDEDEYNSIFSK;EYGYAVPQEIFNDFK;EYGYAVPQEIFNDFKDETGKFK;GEPYTSRSNKLK;HVSRWWEHSKLGK;KRISDLIINPIPL;LDFNMLQSIFQEDLK;NSWAELCR;TVDELPDYMK;WFIEEYEK	14	26.2	2.2213	323.31	0	0	0	5.34958	11.2685	11.3054	0	0	0	0	0	0	0	0	0	0	0	0	0	0	0	0	0	0	0	0	0	0	0	10.6044	0	0	0	0	0	0	0
A0A1V0QSH7	FPPS2_CANSA	Farnesyl pyrophosphate synthase 2 (CsFPPS2) (FPP synthase 2) (EC 2.5.1.10) ((2E,6E)-farnesyl diphosphate synthase) (Dimethylallyltranstransferase) (EC 2.5.1.1) (Farnesyl diphosphate synthase) (Geranyltranstransferase)	FPPS2 F8388_008233 G4B88_016657	Cannabis sativa (Hemp) (Marijuana)	cholesterol biosynthetic process [GO:0006695]; farnesyl diphosphate biosynthetic process [GO:0045337]	cytoplasm [GO:0005737]; nucleus [GO:0005634]	dimethylallyltranstransferase activity [GO:0004161]; geranyltranstransferase activity [GO:0004337]; metal ion binding [GO:0046872]	ALEIVTDEQK;DPAFEFTDDSR;SELLKDPAFEFTDDSR;VGLIAANDGILLRNHIPRILK	4	13.8	2.2192	323.31	0	0	0	0	0	0	0	0	0	0	0	0	0	0	0	0	0	0	0	0	0	0	0	0	0	0	0	8.18775	0	8.63438	0	0	0	0	0	0	0
A0A7J6F8C5	HDR_CANSA	4-hydroxy-3-methylbut-2-enyl diphosphate reductase, chloroplastic (CsHDR) (EC 1.17.7.4)	HDR F8388_013980 G4B88_008517	Cannabis sativa (Hemp) (Marijuana)	dimethylallyl diphosphate biosynthetic process [GO:0050992]; isopentenyl diphosphate biosynthetic process, methylerythritol 4-phosphate pathway [GO:0019288]	chloroplast stroma [GO:0009570]	4 iron, 4 sulfur cluster binding [GO:0051539]; 4-hydroxy-3-methylbut-2-enyl diphosphate reductase activity [GO:0051745]; metal ion binding [GO:0046872]	EEFMEKFK;GETEEIGKLVERTMMQK;GIPSYWIDSEQR;IAYKLNHGELVEK;LEEMKVENIPIDEGR;LVERTMMQK;NVQIVDTTCPWVSK;TLKDNGNEYR;VENIPIDEGR;VFDLKSEEALQ	10	24.5	2.2195	323.31	0	0	0	0	0	0	0	0	0	0	0	8.93543	0	0	0	0	0	0	0	0	0	0	0	0	0	0	0	0	0	0	6.90869	0	0	0	0	0	0
A0A4Y5L9K3	T16CC_CANSA	Germacrene B synthase TPS16CC (EC 4.2.3.71) (Terpene synthase 16 CC) (CsTPS16CC)	TPS16CC G4B88_025726	Cannabis sativa (Hemp) (Marijuana)	diterpenoid biosynthetic process [GO:0016102]		magnesium ion binding [GO:0000287]; terpene synthase activity [GO:0010333]	ACTIISRFMDDLVSRK;EERYKLHYAK;EIFHGNNKRNIINVSK;EINQEFLRPTSMPSSILVR;ELDLANKLPFARNR;ELSEISRWWK;FMDDLVSR;FMDDLVSRKFEQER;HYISIYEKQPSHNK;KELSEISR;LGLSYHFESEIEK;LLRQHGFNISSNIFEK;NHVPSTVDCYMK;RNIINVSK;TNQVFEWLSTQPK;TYYKVFLNSYEECEK;VFLNSYEECEKDLKK;VLDIIYKEGDGYTHVGK;WWKELDLANKLPFAR	19	34.2	2.2243	323.31	7.65399	0	0	0	0	0	0	9.46581	10.8335	0	0	0	0	0	0	0	0	11.8904	0	11.4932	0	0	0	7.76374	9.30506	0	0	11.6731	11.713	8.29287	0	7.79507	3.15934	0	0	0	0
A0A4Y5QVX6	T20CT_CANSA	Hedycaryol synthase TPS20CT (EC 4.2.3.174) (Terpene synthase 20 CT) (CsTPS20CT)	TPS20CT	Cannabis sativa (Hemp) (Marijuana)	diterpenoid biosynthetic process [GO:0016102]		magnesium ion binding [GO:0000287]; terpene synthase activity [GO:0010333]	DEEGNFK;EELYKLEYAK;EGDDQYTNVGKVLK;EILSSNHDQLK;ELNKRVDTHWK;KEELYKLEYAK;KELSEITRWWK;LDFNLLQCFHK;LDFNLLQCFHKK;LGLSYHFESEIEK;LIDNLQR;QEKVEELIQVVK;TIERLHARFYISIYEK;VEELIQVVK;VLNFTKIVDLLYK;VMLDSYEEFEK;WDINCMDK	17	28.3	2.2245	323.31	0	0	0	0	0	0	0	0	0	0	0	0	8.50764	0	0	0	0	0	0	0	0	0	0	0	0	0	0	0	0	0	0	0	0	1.91165	0	7.59671	0
A0A4Y5QWA6	T18VF_CANSA	(E)-nerolidol synthase TPS18VF (EC 4.2.3.-) ((S)linalool synthase TPS18VF) ((+)linalool) (EC 4.2.3.25) (Terpene synthase 18 VF) (CsTPS18VF)	TPS18VF	Cannabis sativa (Hemp) (Marijuana)	diterpenoid biosynthetic process [GO:0016102]		magnesium ion binding [GO:0000287]; terpene synthase activity [GO:0010333]	DENQEGHDGSYVECYMK;EEMMEKISDAWKCLNK;ELTFARDQPVK;ISDAWKCLNKECILR;KADPFDEGLKMIDAIQR;KTWASLCEAFLVEAK;LHRYDQYQAK;LLRQHGLFVPADIFNK;LVPLMYNYDHNQR;MEIDKVTRWWR;VQSLHRMEIDK;WFASRHVPKAK;YKDNNKGCFDTR	13	28.9	2.2246	323.31	0	0	0	0	0	0	0	0	0	0	0	0	0	0	0	0	0	0	0	0	0	0	0	0	0	0	0	0	0	0	0	0	0	0	0	11.1838	0
A0A1V0QSG9	GGR1_CANSA	Heterodimeric geranylgeranyl pyrophosphate synthase small subunit 1, chloroplastic (CsGPPS.ssu1) (GPPS small subunit 1) (Geranylgeranyl pyrophosphate reductase GPPSsu 1)	GPPS.ssu1 GGR	Cannabis sativa (Hemp) (Marijuana)		chloroplast thylakoid membrane [GO:0009535]	metal ion binding [GO:0046872]; prenyltransferase activity [GO:0004659]	EADRIIEELTNLARQELK;FVHHVYVPHFTCK;GTIDAQYHEK;GTIDAQYHEKLASR;IIEELTNLAR;ILRVIVEFTRTFGSR;MAVYYNLSINCSPR;SLCHVPMRITMSK;VIVEFTRTFGSR;YFDGRNLEPFSTFLFR	10	32.6	2.2125	323.31	0	0	0	0	0	0	0	0	0	0	0	0	0	0	0	0	0	0	0	0	10.1324	0	0	0	0	0	0	0	0	0	0	0	0	0	0	0	0
A0A7J6EK66	DXS1_CANSA	1-deoxy-D-xylulose-5-phosphate synthase 1, chloroplastic (CsDXS1) (EC 2.2.1.7)	DXS1 F8388_013646 G4B88_007774	Cannabis sativa (Hemp) (Marijuana)	1-deoxy-D-xylulose 5-phosphate biosynthetic process [GO:0052865]; chlorophyll biosynthetic process [GO:0015995]; terpenoid biosynthetic process [GO:0016114]; thiamine biosynthetic process [GO:0009228]	chloroplast [GO:0009507]	1-deoxy-D-xylulose-5-phosphate synthase activity [GO:0008661]; metal ion binding [GO:0046872]	ATTPAPSDLQK;FCKPLDHALIR;FDPATGKQFK;GVTKQIGGSVHELAAK;ILWDVGHQSYPHK;LQSNRPLRELREVAK;LTVADAR;QLSDELR;QTNGLAGFTKR;SSSFSSR;TTGPVLIHCITEK	11	16.9	2.2191	323.31	0	0	0	0	0	0	0	0	0	0	0	0	0	0	0	0	0	0	10.3726	0	9.89795	0	0	0	11.4528	0	0	0	3.57265	0	10.6371	10.7059	0	0	0	0	0
A0A7J6HWR9	FPPS1_CANSA	Farnesyl pyrophosphate synthase 1 (CsFPPS1) (FPP synthase 1) (EC 2.5.1.10) ((2E,6E)-farnesyl diphosphate synthase) (Dimethylallyltranstransferase) (EC 2.5.1.1) (Farnesyl diphosphate synthase) (Geranyltranstransferase)	FPPS1 F8388_021429 G4B88_010567 G4B88_022528	Cannabis sativa (Hemp) (Marijuana)	cholesterol biosynthetic process [GO:0006695]; farnesyl diphosphate biosynthetic process [GO:0045337]	cytoplasm [GO:0005737]; nucleus [GO:0005634]	dimethylallyltranstransferase activity [GO:0004161]; geranyltranstransferase activity [GO:0004337]; metal ion binding [GO:0046872]	ALELSNEEQK;ILNENYGK;VAKVKALYK;VGMIAANDGVLLR;VPKVGMIAANDGVLLRNHIFR	5	14.1	2.2233	323.31	0	0	0	0	0	0	0	0	0	0	0	0	0	0	0	0	0	0	0	0	0	0	0	0	0	0	0	0	0	4.52199	0	0	0	0	0	0	0
A0A803PDZ0	DXS2_CANSA	1-deoxy-D-xylulose-5-phosphate synthase 2, chloroplastic (CsDXS2) (EC 2.2.1.7)	DXS2 F8388_005052 G4B88_017673	Cannabis sativa (Hemp) (Marijuana)	1-deoxy-D-xylulose 5-phosphate biosynthetic process [GO:0052865]; terpenoid biosynthetic process [GO:0016114]; thiamine biosynthetic process [GO:0009228]	chloroplast [GO:0009507]	1-deoxy-D-xylulose-5-phosphate synthase activity [GO:0008661]; metal ion binding [GO:0046872]	DESVYDAFGAGMAVAR;EKDEWKIK;FPRGNGIGAK;GYPPAEVAPDKMHGVVK;ILTGRRSQMHTIR;SPQPYYSSNK	6	10.3	1.0732	323.31	0	4.9835	0	0	0	0	0	0	0	0	0	0	0	13.2141	0	0	0	0	0	0	0	0	0	0	0	0	0	0	0	0	0	0	0	0	0	0	0
A0A7J6FUX2	GGR2_CANSA	Heterodimeric geranylgeranyl pyrophosphate synthase small subunit 2, chloroplastic (CsGPPS.ssu2) (GPPS small subunit 2) (Geranylgeranyl pyrophosphate reductase GPPSsu 2)	GPPS.ssu2 F8388_004192 G4B88_004816	Cannabis sativa (Hemp) (Marijuana)	isoprenoid biosynthetic process [GO:0008299]	chloroplast thylakoid membrane [GO:0009535]	metal ion binding [GO:0046872]; prenyltransferase activity [GO:0004659]	FGLYVGMIQGYSK;LAIKELEHFKGR;VEELTKLAIK;VEELTKLAIKELEHFK	4	11.2	2.2198	323.31	0	0	0	0	0	0	0	0	0	0	7.77683	0	0	0	0	0	0	0	0	0	0	0	0	0	0	0	0	0	0	0	0	10.9163	0	0	0	0	0
A6P6W1	CASL2_CANSA	Cannabidiolic acid synthase-like 2	CBDAS3	Cannabis sativa (Hemp) (Marijuana)		extracellular region [GO:0005576]	FAD binding [GO:0071949]; oxidoreductase activity [GO:0016491]	CSTFCFWYVCK;DLDLGKTNFESPNNYTQAR;ELLLFTHFITRNITDNQGK;KCSTFCFWYVCK;KNMEIHELVKLVNK;LVNKWQNIAYMYEK;MKCSTFCFWYVCK;NITDNQGKNK;VKTKVDPDNFFR	9	16.3	3.0435	323.31	0	4.44679	0	0	0	9.91558	9.78496	10.1173	8.2738	0	0	0	0	9.8602	0	0	0	6.98174	0	0	0	9.67622	0	0	0	0	0	9.72632	0	10.348	0	0	0	0	3.26872	0	0
A7IZZ2	TPS2_CANSA	(+)-alpha-pinene synthase TPS2, chloroplastic (EC 4.2.3.121) ((+)-beta-pinene synthase TPS2) (EC 4.2.3.122) ((-)-limonene synthase TPS2) ((-)-(4S)-limonene synthase) (EC 4.2.3.16) (Myrcene synthase TPS2) (EC 4.2.3.15) (Terpene synthase 2) (CsTPS2)	TPS2	Cannabis sativa (Hemp) (Marijuana)	alpha-pinene biosynthetic process [GO:0046248]; diterpenoid biosynthetic process [GO:0016102]	chloroplast [GO:0009507]	(4S)-limonene synthase activity [GO:0050552]; magnesium ion binding [GO:0000287]; myrcene synthase activity [GO:0050551]; pinene synthase activity [GO:0050550]	AEAKWFIEEYEKTQDK;DETGKFK;EMNDEDEYNSIFSK;EYFTNISTNK;GEPYTSRSNKLK;HVSRWWEHSELGKNK;KRISDLIINPIPL;LDFNMLQSIFQEDLK;NSWAELCR;QGSLMLRLADDLGTLSDEMK;SIQCYMHDTGASEDEAR;TIHELPDYMK;WFIEEYEK;WWEHSELGKNK;WWEHSELGKNKMVYAR	15	26.3	3.0318	323.31	0	0	0	0	0	0	0	0	0	0	9.34347	0	0	0	0	0	0	0	5.75368	0	0	9.0268	0	0	3.6941	0	0	0	0	0	0	0	0	0	0	0	10.3827
F1LKH6	PKSG1_CANSA	Polyketide synthase 1 (EC 2.3.1.-)	PKSG1	Cannabis sativa (Hemp) (Marijuana)	polyketide biosynthetic process [GO:0030639]	cytoplasm [GO:0005737]	acyltransferase activity, transferring groups other than amino-acyl groups [GO:0016747]	ITHLIFTSASTTDMPGADYHCAK;LHLKSDKFVDSR;LLGLSPSVKR;NIFLNEEHLK;RNIFLNEEHLK;VLAVCCDIMACLFR;VTKSEHMTQLK	7	21	2.9989	323.31	3.97104	0	0	0	0	0	3.8884	5.17137	0	0	0	4.84469	0	5.5677	3.90506	5.61064	0	0	4.34511	0	0	0	5.19653	0	0	0	0	7.12143	0	0	0	0	0	2.78582	0	0	0
F1LKH7	PKSG2_CANSA	Polyketide synthase 2 (EC 2.3.1.-)	PKSG2	Cannabis sativa (Hemp) (Marijuana)	polyketide biosynthetic process [GO:0030639]	cytoplasm [GO:0005737]	acyltransferase activity, transferring groups other than amino-acyl groups [GO:0016747]	GARVLAVCCDMTACLFR;ITHLIFTSASTTDMPGADYHCAK;LHLKSDKFVDSR;LLGLSPSVKR;LVEHEMQTLDAR;NCFLNEEHLKQNPR;VLAVCCDMTACLFR;VTKSEHMTQLK	8	25.7	2.9996	323.31	7.91773	0	0	0	0	0	0	0	0	0	7.24422	0	0	0	0	0	0	0	0	0	0	0	0	0	0	0	0	0	0	0	0	0	7.29251	0	0	0	0
F1LKH8	PKSG4_CANSA	Polyketide synthase 4 (EC 2.3.1.-)	PKSG4	Cannabis sativa (Hemp) (Marijuana)	polyketide biosynthetic process [GO:0030639]	cytoplasm [GO:0005737]	acyltransferase activity, transferring groups other than amino-acyl groups [GO:0016747]	ITHLIFTSASTTDMPGADYHCAK;LLGLSPSVKR;LVEHEMQTLDAR;NCFLNEEHLKQNPR;VEEKLDLK;VLAVCCDIMACLFR;VTKSEHMTQLK	7	23.9	3.0002	323.31	0	0	0	0	0	0	0	0	0	0	0	0	0	0	0	0	0	0	0	0	8.70511	0	0	0	0	0	0	0	0	0	0	0	0	0	0	0	0
H9A1V3	AAE1_CANSA	Hexanoyl-CoA synthase (EC 6.2.1.-) (Acyl-activating enzyme 1) (CsAAE1)	AAE1	Cannabis sativa (Hemp) (Marijuana)	cannabinoid biosynthetic process [GO:1901696]; fatty acid metabolic process [GO:0006631]; fatty-acyl-CoA biosynthetic process [GO:0046949]; terpenoid biosynthetic process [GO:0016114]	cytosol [GO:0005829]; membrane [GO:0016020]	ATP binding [GO:0005524]; CoA-ligase activity [GO:0016405]	DPECILR;ISFSKDPECILR;ISSIEIERVCNEVDDR;KRVWLVGYALEEMGLEK;LNPLFKVTR;LSFNLGLQKKLNPLFK;NPEVYWRTVLMDEMK;RVWLVGYALEEMGLEK;VVPLSSLPR	9	12.2	2.9969	323.31	0	0	0	0	0	0	0	0	0	0	0	0	0	0	0	0	0	0	0	0	0	0	0	0	0	0	0	0	0	0	0	0	0	0	0	0	0
P00053	CYC_CANSA	Cytochrome c		Cannabis sativa (Hemp) (Marijuana)	mitochondrial electron transport, cytochrome c to oxygen [GO:0006123]; mitochondrial electron transport, ubiquinol to cytochrome c [GO:0006122]	mitochondrial intermembrane space [GO:0005758]	electron transfer activity [GO:0009055]; heme binding [GO:0020037]; metal ion binding [GO:0046872]	CAECHTVGRGAGHK;IFKTKCAECHTVGR;TKCAECHTVGR;TLYDYLLNPK;YIPGTKMVFPGLK	5	37.8	2.9884	323.31	0	0	0	0	0	0	0	0	0	0	0	0	0	0	0	0	4.43869	0	0	0	0	0	0	0	0	0	0	0	0	0	0	0	0	9.66055	0	0	0
Q8RVK9	CHS_CANSA	Naringenin-chalcone synthase (EC 2.3.1.74)	CHS CAN1069	Cannabis sativa (Hemp) (Marijuana)	cannabinoid biosynthetic process [GO:1901696]; chalcone biosynthetic process [GO:0009715]; polyketide biosynthetic process [GO:0030639]	polyketide synthase complex [GO:0034081]	naringenin-chalcone synthase activity [GO:0016210]	ITNSEHKTELKEK;LALKTEKLR;QDMVVVEVPK;TELKEKFK;VTVEEFRK	5	10.8	5.8472	323.31	8.33427	0	0	0	0	5.19373	5.05966	0	0	0	0	0	0	0	3.81997	0	0	0	0	0	0	0	0	7.11863	0	0	0	0	0	0	0	0	0	0	0	0	0
Q95BY0	MATK_CANSA	Maturase K (Intron maturase)	matK	Cannabis sativa (Hemp) (Marijuana)	mRNA processing [GO:0006397]; RNA splicing [GO:0008380]; tRNA processing [GO:0008033]	chloroplast [GO:0009507]	RNA binding [GO:0003723]	ICRNLFHYYSGASK;IWYLDIFCINDLVNYE;IYFYGKMK;IYFYGKMKHPVK;LFLHEYYSWNRFR;LFLHEYYSWNRFRIPK;LTSSEGFFER;LTSSEGFFERIYFYGK;LTSSEGFFERIYFYGKMK;NLFHYYSGASK;SISFFSKSNPR;SNLLENVGYDNK;SSLLIVKR;SSLLIVKRLISR;YYNLQSIHSTFPFFEDK	15	23.7	0.99617	5.5711	0	0	0	0	0	0	0	0	0	0	0	0	0	0	0	0	0	0	0	0	0	0	0	0	0	0	0	0	0	0	0	0	0	0	0	0	0
[truncated: 98 more columns]
