# Supplementary material for: Evaluation of Cannabidiol Oil’s Effects on Sedation, Behavioral Responses to Handling, and Nociceptive Thresholds in Healthy Cats
Source: Animals (Basel). 2025 Jul 6;15(13):1987. doi: 10.3390/ani15131987 (PMC12248893; doi:10.3390/ani15131987)
Supplement: Supplementary file 1 [file animals-15-01987-s001.zip › Supplement table S4.xlsx]

## Sheet: Sheet1
Protein ID	Entry Name	Protein names	Gene Names	Organism	Gene Ontology (biological process)	Gene Ontology (cellular component)	Gene Ontology (molecular function)	T: Peptide sequences	N: Peptides	N: Sequence coverage [%]	N: Q-value	N: Score	Intensity Bo-H0_1	Intensity Bo-H0_2	Intensity Bo-H0_3	Intensity Bo-H1_1	Intensity Bo-H1_2	Intensity Bo-H12_1	Intensity Bo-H12_2	Intensity Bo-H12_3	Intensity Bo-H1_3	Intensity Bo-H2_1	Intensity Bo-H2_2	Intensity Bo-H2_3	Intensity Bo-H4_1	Intensity Bo-H4_2	Intensity Bo-H4_3	Intensity Lamud-H0_1	Intensity Lamud-H0_2	Intensity Lamud-H0_3	Intensity Lamud-H1_1	Intensity Lamud-H1_2	Intensity Lamud-H12_1	Intensity Lamud-H12_2	Intensity Lamud-H12_3	Intensity Lamud-H1_3	Intensity Lamud-H2_1	Intensity Lamud-H2_2	Intensity Lamud-H2_3	Intensity Lamud-H4_1	Intensity Lamud-H4_2	Intensity Lamud-H4_3	Intensity Lay-H0_1	Intensity Lay-H0_2	Intensity Lay-H0_3	Intensity Lay-H1_1	Intensity Lay-H1_2	Intensity Lay-H12_1	Intensity Lay-H12_2
A0A0E3TIM7	A0A0E3TIM7_CANSA	Cannabidiolic acid synthase		Cannabis sativa (Hemp) (Marijuana)			FAD binding [GO:0071949]; oxidoreductase activity [GO:0016491]	AGILYELWYICSWEK;AGILYELWYICSWEKQEDNEK;AGILYELWYICSWEKQEDNEKHLNWIR;CFSQYIPNNATNLK;CSTFSFWFVCK;CSTFSFWFVCKIIFFFFSFNIQTSIANPR;DLDIRINDPK;DLDIRINDPKNPNNYTQAR;DLLLMTHFITR;DLLLMTHFITRNITDNQGK;DLLLMTHFITRNITDNQGKNK;EILLDRSAGQNGAFK;EILLDRSAGQNGAFKIK;ENFLKCFSQYIPNNATNLK;FSSDTTPKPLVIVTPSHVSHIQGTILCSK;FSSDTTPKPLVIVTPSHVSHIQGTILCSKK;GGGAESFGIIVAWK;GGGAESFGIIVAWKIR;GGGAESFGIIVAWKIRLVAVPK;HLNWIRNIYNFMTPYVSQNPR…	112	88.4	0.95	-120.02	19.9471	19.6772	19.6677	19.5361	19.5422	19.0226	19.2253	19.2212	19.4769	19.0166	19.0612	19.1956	19.3211	19.2826	19.0984	18.7165	18.818	18.765	19.5506	19.5055	19.0998	19.1808	19.1631	19.4687	19.3427	19.1066	19.7463	19.195	19.3859	19.3248	15.4049	15.3789	15.1363	14.9775	14.7621	19.1248	16.8777
A0A0H3UZT7	A0A0H3UZT7_CANSA	Tetrahydrocannabinolic acid synthase	THCA4	Cannabis sativa (Hemp) (Marijuana)			FAD binding [GO:0071949]	ATIFSVK;ATIFSVKR;ATIFSVKRNMEIHGLVK;DLLLMTHFITR;DLLLMTHFITRNIIDNQGK;DLLLMTHFITRNIIDNQGKNK;EILLDRSAGQK;EILLDRSAGQKVAFSIK;ELSWIDTTIFYSGVVNYNTTNFQK;ELSWIDTTIFYSGVVNYNTTNFQKEILLDRSAGQK;GGGGENFGIIAAWK;GGGGENFGIIAAWKIR;GGGGENFGIIAAWKIRLVAVPSR;IDIRSQTAWVEAGATLGEVYYWINEK;ILEKLYEEDVGAGMYV;IRLVAVPSR;IRLVAVPSRATIFSVK;KPIPETAIVK;KPIPETAIVKILEK;KPIPETAIVKILEKLYEEDVGAGMYV;KSMGEDLFWAIRGGGGENFGIIAAWK;KTDCKELSWIDT…	72	100	1.0667	-52.385	13.3864	13.3184	14.0551	13.8273	13.0677	14.2705	14.3698	14.0692	14.2925	14.1717	14.0031	14.1695	14.339	14.5443	14.1128	13.8061	13.6024	13.6409	13.2666	14.0787	13.9338	13.6093	13.1916	14.2332	13.3418	13.9458	13.7014	13.371	13.8273	13.8162	14.2621	14.1024	14.1936	13.6721	13.6118	14.4315	14.6985
A0A0H3V0W7	A0A0H3V0W7_CANSA	Tetrahydrocannabinolic acid synthase	THCA5	Cannabis sativa (Hemp) (Marijuana)			FAD binding [GO:0071949]	AAFSIKLDYVK;AAFSIKLDYVKKPIPETAMVTILEK;EILLDRSGGR;EILLDRSGGRK;ELLLFTHFITR;ELLLFTHFITRNITDNQGK;ELLLFTHFITRNITDNQGKNK;GGGGENFGIIAAWK;GGGGENFGIIAAWKIR;GGGGENFGIIAAWKIRLVAVPSMSTIFSVK;IRLVAVPSMSTIFSVK;IRLVAVPSMSTIFSVKK;KAAFSIK;KAAFSIKLDYVK;KEILLDR;KEILLDRSGGR;KNMEIHELVK;KNMEIHELVKLVNK;KPIPETAMVTILEK;KPIPETAMVTILEKLYEEDVGVGMFV;KSMGEDLFWAIRGGGGENFGIIAAWK;KTDCKQLSWIDTIIFYSGLVNYNTTNFK;LDYVKKPIPETAMVTILEK;L…	53	78.3	1.1538	-37.292	6.36679	4.59288	10.259	10.1989	10.8379	10.9046	10.3325	10.4767	10.9753	10.938	10.6001	10.9936	10.6847	9.92813	10.3755	8.97068	5.71938	0	9.54266	7.26369	6.70404	8.94878	8.16083	8.82931	9.16463	0	8.05474	0	7.47921	6.52345	9.41709	9.98513	10.8096	0	6.20721	7.05452	0
A0A142EGI9	A0A142EGI9_CANSA	THCA synthase		Cannabis sativa (Hemp) (Marijuana)			FAD binding [GO:0071949]; oxidoreductase activity [GO:0016491]	ADPNNFFR;ADPNNFFRNEQSIPPLPPHH;AGIMYELWYTATWEK;AGIMYELWYTATWEKQEDNEK;AGIMYELWYTATWEKQEDNEKHINWVR;ATIFSVK;ATIFSVKK;ATIFSVKKNMEIHGLVK;CFSEYIPNNPANPK;DLDLGKTNPESPNNYTQAR;DLDLGKTNPESPNNYTQARIWGEK;DLMLTTHFR;DLMLTTHFRTR;DLMLTTHFRTRNITDNHGK;EILLDRSAGK;EILLDRSAGKK;ELSWIDTTIFYSGVVNYNTANFK;ELSWIDTTIFYSGVVNYNTANFKK;ELSWIDTTIFYSGVVNYNTANFKKEILLDR;FIYTQHDQLYMSVLNSTIQNLR;FMGEDLFWAIR;FMGEDLFWAIRGGGGENFGIIAAWK;FM…	113	83.6	0.90476	-122.72	12.4291	13.9458	14.6308	14.3989	14.6122	14.8011	14.326	14.3598	14.0933	14.5898	14.9205	14.5917	14.5807	14.3573	14.4346	14.3087	14.0336	14.0857	14.0531	14.5078	14.5857	14.8002	14.428	14.5203	14.7417	14.6042	14.7944	14.9514	15.2859	15.3258	13.9598	13.9644	13.6448	13.7941	13.4945	15.2564	14.6593
A0A142EGJ7	A0A142EGJ7_CANSA	THCA synthase		Cannabis sativa (Hemp) (Marijuana)			FAD binding [GO:0071949]; oxidoreductase activity [GO:0016491]	ADPNNFFR;ADPNNFFRNEQSIPPLPPHH;AGIMYELWYTATWEK;AGIMYELWYTATWEKQEDNEK;AGIMYELWYTATWEKQEDNEKHINWVR;ATIFSVK;ATIFSVKK;ATIFSVKKNMEIHGLVK;CFSEYIPNNPANPK;DLDLGKTNPESPNNYTQAR;DLDLGKTNPESPNNYTQARIWGEK;DLMLTTHFR;DLMLTTHFRTR;DLMLTTHFRTRNITDNHGK;EILLDRSAGK;EILLDRSAGKK;ELSWIDTTIFYSGVVNYNTANFK;ELSWIDTTIFYSGVVNYNTANFKK;ELSWIDTTIFYSGVVNYNTANFKKEILLDR;FIYTQHDQLYMSVLNSTIQNLR;FTSDTTPKPLVIVTPSNVSHIQASILCSK;FTSDTTPKPL…	110	83.6	1.125	-6.7538	0	0	8.06215	5.00144	0	0	0	0	9.76906	5.20848	4.55545	11.8997	0	0	4.27165	0	0	0	0	7.01725	7.33494	0	0	8.43049	5.07805	0	6.09451	0	4.10425	5.72443	4.14127	9.14563	6.95768	8.32423	0	0	0
A0A142EGL4	A0A142EGL4_CANSA	Truncated THCA synthase		Cannabis sativa (Hemp) (Marijuana)		membrane [GO:0016020]	FAD binding [GO:0071949]	ATIFSVK;ATIFSVKK;ATIFSVKKNMEIHGLVK;CFSEYIPNNPANPK;DLMLTTHFR;DLMLTTHFRN;FIYTQHDQLYMSVLNSTIQNLR;FTFDTTPKPLVIVTPSNVSHIQASILCSKK;GGGGENFGIIAAWK;GGGGENFGIIAAWKIK;GGGGENFGIIAAWKIKLVVVPSK;IIFFFLSFNIQISIANPQENFLK;IKLVVVPSK;IKLVVVPSKATIFSVK;KNMEIHGLVK;KNMEIHGLVKLFNK;KSMGEDLFWAIRGGGGENFGIIAAWK;KVGLQIR;KVGLQIRTR;LFNKWQNIAYK;LFNKWQNIAYKYDK;LVVVPSK;LVVVPSKATIFSVK;LVVVPSKATIFSVKK;MNCSAFSFWFVCK;NCSAFSFWFVCK;NCS…	46	81	0.57143	4.5331	14.7587	14.565	15.3837	14.6266	14.7416	14.4743	14.4897	14.7389	14.9864	14.431	14.5572	14.3592	14.667	14.7088	14.7472	14.1941	14.049	14.2361	14.1819	14.3056	13.9663	13.7368	13.6777	13.8778	13.7995	13.8013	14.58	13.8079	13.8262	14.3294	13.0428	13.829	13.4316	12.2177	12.3727	14.0588	13.5661
A0A1B4XTL0	A0A1B4XTL0_CANSA	Tetrahydrocannabinolic acid synthase		Cannabis sativa (Hemp) (Marijuana)			FAD binding [GO:0071949]; oxidoreductase activity [GO:0016491]	ADPNNFFR;ADPNNFFRNEQSIPPLPPHHH;ATIFSVK;ATIFSVKK;ATIFSVKKNMEIHGLVK;CFSEYIPNNPANPK;DLDLGKTNPESPNNYTQAR;DLDLGKTNPESPNNYTQARIWGEK;DLMLTTHFR;DLMLTTHFRTR;DLMLTTHFRTRNITDNHGK;EILLDGSAGK;EILLDGSAGKK;EILLDGSAGKKTAFSIK;ELSWIDTTIFYSGVVNYNTANFK;ELSWIDTTIFYSGVVNYNTANFKK;FIYTQHDQLYMSVLNSTIQNLR;FTSDTTPKPLVIVTPSNVSHIQASILCSK;FTSDTTPKPLVIVTPSNVSHIQASILCSKK;FTSDTTPKPLVIVTPSNVSHIQASILCSKKVGLQIR;GGGGENFGIIAAWK;GGGGE…	109	83.7	0.81818	-17.166	11.8463	11.3498	14.9311	13.813	13.6579	13.8069	13.7797	13.8948	13.5967	13.8378	13.7572	11.4466	10.2726	9.46328	11.5155	13.7874	13.365	12.9667	14.7931	14.2117	13.2503	13.2831	13.3479	14.8445	14.4708	14.4457	13.7487	14.4346	14.4832	13.6282	15.0125	15.3	15.1688	14.0203	13.6732	14.6801	14.6965
A0A2Z6C8F6	A0A2Z6C8F6_CANSA	Tetrahydrocannabinolic acid synthase	THCA	Cannabis sativa (Hemp) (Marijuana)			FAD binding [GO:0071949]	AGIMYELWYTASWEK;AGIMYELWYTASWEKQEDNEK;AGIMYELWYTASWEKQEDNEKHINWVR;DLDLGKTNHASP;DLVLMTHFIPK;DLVLMTHFIPKNITDNHGK;DLVLMTHFIPKNITDNHGKNK;EFSWIDTTIFYSGVVNFNTANFK;EFSWIDTTIFYSGVVNFNTANFKK;EILLDRSAGK;EILLDRSAGKK;GGGGENFGIIAAWK;GGGGENFGIIAAWKIK;GGGGENFGIIAAWKIKLVAVPSK;HINWVRSVYNFTTPYVSQNPR;HINWVRSVYNFTTPYVSQNPRLAYLNYR;IDVHSQTAWVEAGATLGEVYYWINEK;IKLVAVPSK;IKLVAVPSKSTIFSVK;ILEKLYEEDVGAGMYVLYPYGGIMEEISESAIP…	85	100	1.0833	-29.826	14.839	14.8705	14.798	14.6769	14.5109	14.9048	14.5233	14.5066	14.6751	14.9515	14.8557	14.7382	14.4468	14.3792	14.2974	14.1227	12.3207	12.6159	13.1549	13.1241	13.0674	12.6994	12.357	12.042	11.4108	13.3385	13.0244	12.2138	11.0636	10.725	12.1167	12.2875	11.6031	10.7405	10.6225	13.1151	11.5558
A0A3G5EA35	A0A3G5EA35_CANSA	Tetrahydrocannabinolic acid synthase		Cannabis sativa (Hemp) (Marijuana)			FAD binding [GO:0071949]; oxidoreductase activity [GO:0016491]	ADPNNFFR;AGIMYELWYTATWEK;AGIMYELWYTATWEKQEDNEK;AGIMYELWYTATWEKQEDNEKHINWVR;ATIFSVK;ATIFSVKK;ATIFSVKKNMEIHGLFK;CFSEYIPNNPANPK;DLDLGKTNPESPNNYTQAR;DLDLGKTNPESPNNYTQARIWGEK;DLMLTTHFR;DLMLTTHFRTR;DLMLTTHFRTRNITDNHGK;EILLDRSAGK;EILLDRSAGKK;ELSWIDTTIFYSGVVNYNTANFK;ELSWIDTTIFYSGVVNYNTANFKK;ELSWIDTTIFYSGVVNYNTANFKKEILLDR;FIYTQHDQLYMSVLNSTIQNLR;FTSDTTPKPLVIVTPSNVSHIQASILCSK;FTSDTTPKPLVIVTPSNVSHIQASILCSKK;…	106	81.3	0.75	13.852	9.14616	11.5809	10.7066	10.8107	11.287	10.866	9.58549	10.9186	11.9623	11.6608	10.7202	11.5528	10.8664	10.4892	10.6817	9.07799	9.6127	9.13116	6.94942	9.55789	10.3547	10.2432	9.97097	8.99529	9.11977	10.907	10.7095	9.47719	7.7738	8.08921	11.617	11.7075	8.10276	11.1308	11.2546	11.9698	12.1912
A0A3G5EA57	A0A3G5EA57_CANSA	Cannabidiolic acid synthase		Cannabis sativa (Hemp) (Marijuana)			FAD binding [GO:0071949]; oxidoreductase activity [GO:0016491]	AGILYELWYICSWEK;AGILYELWYICSWEKQEDNEK;AGILYELWYICSWEKQEDNEKHLNWIR;CFSQYIPNNATNLK;DLDIGINDPK;DLDIGINDPKNPNNYTQAR;DLDIGINDPKNPNNYTQARIWGEK;DLLLMTHFITR;DLLLMTHFITRNITDNQGK;DLLLMTHFITRNITDNQGKNK;EILLDRSAGQNGAFK;EILLDRSAGQNGAFKIK;ENFLKCFSQYIPNNATNLK;FNIQTSIANPR;FNIQTSIANPRENFLK;FNIQTSIANPRENFLKCFSQYIPNNATNLK;FSSDTTPKPLVIVTPSHVSHIQGTILCSK;FSSDTTPKPLVIVTPSHVSHIQGTILCSKK;GGGAESFGIIVAWK;GGGAESFGIIVAWKIR;G…	98	87.5	0.66667	6.0058	0	0	5.6601	7.02802	7.86288	4.88362	0	4.94636	7.08534	7.42324	7.04527	8.40565	11.0666	10.6461	10.9513	4.64634	6.42232	5.5521	7.18765	0	7.32021	0	5.06359	0	6.07818	7.51854	6.52652	4.7856	5.7301	6.46966	5.88431	5.91155	0	0	5.38045	0	0
A0A3G5EA60	A0A3G5EA60_CANSA	Tetrahydrocannabinolic acid synthase		Cannabis sativa (Hemp) (Marijuana)			FAD binding [GO:0071949]; oxidoreductase activity [GO:0016491]	ARIMYELWYTASWEK;ARIMYELWYTASWEKQEDNEK;DLDLGKTNHASPNNYTQAR;DLDLGKTNHASPNNYTQARIWGEK;DLVLMTHFITK;DLVLMTHFITKNITDNHGK;DLVLMTHFITKNITDNHGKNK;EILPDRSAGK;EILPDRSAGKK;HINWVRSVYNFTTPYVSQNPR;HINWVRSVYNFTTPYVSQNPRLAYLNYR;IIFFFLSFNIQISIANPQENFLK;IKLVDVPSK;IKLVDVPSKSTIFSVK;IMYELWYTASWEK;IMYELWYTASWEKQEDNEK;IMYELWYTASWEKQEDNEKHINWVR;IWGEKYFGK;IWGEKYFGKNFNR;KEILPDR;KEILPDRSAGK;KLIPETAMVK;KLIPETAMVKILEK;KNMEIHG…	86	56.8	0	29.847	12.7706	12.9816	13.9289	13.2119	12.9869	14.2277	13.4144	14.887	13.1143	13.2671	13.4285	13.5585	12.7719	13.2554	13.7348	12.2386	13.179	13.7654	14.7763	14.7877	14.1587	13.8494	13.9263	14.8508	14.694	14.8355	14.9328	13.7713	13.6126	14.0248	13.613	14.5504	13.8978	12.8739	12.6706	14.3426	13.8001
A0A3G5EA67	A0A3G5EA67_CANSA	Cannabidiolic acid synthase		Cannabis sativa (Hemp) (Marijuana)			FAD binding [GO:0071949]; oxidoreductase activity [GO:0016491]	AGILYELWYICSWEK;AGILYELWYICSWEKQEDNEK;AGILYELWYICSWEKQEDNEKHLNWIR;CFSQYIPNNATNLK;DLDIGINDPK;DLDIGINDPKNPNNYTQAR;DLDIGINDPKNPNNYTQARIWGEK;DLLLMTHFITR;DLLLMTHFITRNITDNQGK;DLLLMTHFITRNITDNQGKNK;EILLDRSAGQNGAFK;EILLDRSAGQNGAFKIK;ENFLKCFSQYIPNNATNLK;FNIQTSIANPR;FNIQTSIANPRENFLK;FNIQTSIANPRENFLKCFSQYIPNNATNLK;FTSDTTPKPLVIVTPSHVSHIQGTILCSK;FTSDTTPKPLVIVTPSHVSHIQGTILCSKK;GGGAESFGIIVAWK;GGGAESFGIIVAWKIR;G…	102	93.5	1	-61.587	13.2081	12.2824	13.133	14.1334	13.7947	13.3643	13.399	13.5636	13.3556	12.6717	13.3045	12.9236	13.416	12.6878	13.2545	12.7034	11.724	12.1766	11.9707	13.1061	12.488	12.2119	12.7217	12.7498	13.1242	13.761	13.2962	13.0566	12.9534	12.6702	12.5885	12.7103	12.9708	12.1431	12.1327	13.741	12.9694
A0A3G5EA68	A0A3G5EA68_CANSA	Cannabidiolic acid synthase		Cannabis sativa (Hemp) (Marijuana)			FAD binding [GO:0071949]	AGILYELWYICSWEK;AGILYELWYICSWEKQEDNEK;AGILYELWYICSWEKQEDNEKHLNWIR;CFSQYIPNNATNLK;DLDIGINDPK;DLDIGINDPKHPTYIPPK;DLDIGINDPKHPTYIPPKHVSGLR;DLLLMTHFITR;DLLLMTHFITRNITDNQGK;DLLLMTHFITRNITDNQGKNK;EILLDRSAGQNGAFK;EILLDRSAGQNGAFKIK;ENFLKCFSQYIPNNATNLK;FNIQTSIANPR;FNIQTSIANPRENFLK;FNIQTSIANPRENFLKCFSQYIPNNATNLK;GGGAESFGIIVACK;GGGAESFGIIVACKIR;GGGAESFGIIVACKIRLVAVPK;HLNWIRNIYNFMTPYVSQNPR;HLNWIRNIYNFMTPYVSQ…	91	72.8	1	23.188	12.6839	12.7358	15.8743	15.1981	13.564	14.9694	15.2625	15.2577	15.2829	15.5183	15.4428	12.3345	13.5831	13.0934	12.5388	14.2793	11.95	11.8205	12.0692	11.6958	13.005	12.0621	12.4777	13.098	12.4883	12.7478	13.1256	13.448	12.4571	13.1148	14.0555	14.3733	14.2465	13.4312	13.5136	14.5803	14.4327
A0A3G5EBL3	A0A3G5EBL3_CANSA	Tetrahydrocannabinolic acid synthase		Cannabis sativa (Hemp) (Marijuana)			FAD binding [GO:0071949]; oxidoreductase activity [GO:0016491]	ADPNNFFR;ADPNNFFRNEQSIPPLTPHHH;AGIMYELWYTATWEK;AGIMYELWYTATWEKQEDNEK;AGIMYELWYTATWEKQEDNEKHINWVR;ATIFSVK;ATIFSVKK;ATIFSVKKNMEIHGLVK;CFSEYIPNNPANPK;DLDLGKTNPESPNNYTQAR;DLDLGKTNPESPNNYTQARIWGEK;DLMLTTHFR;DLMLTTHFRTR;DLMLTTHFRTRNITDNHGK;EILLDRSAGK;EILLDRSAGKK;ELSWIDTTIFYSGVVNYNTANFK;ELSWIDTTIFYSGVVNYNTANFKK;ELSWIDTTIFYSGVVNYNTANFKKEILLDR;FIYTQHDQLYMSVLNSTIQNLR;FTSDTTPKPLVIVTPSNVSHIQASILCSK;FTSDTTPKP…	108	79.4	0.6	7.7298	9.2233	10.8753	10.9247	10.6421	8.76135	9.3915	7.39008	9.02782	10.0358	8.0789	9.93264	9.95916	10.6695	10.1468	10.2414	6.68032	10.1276	0	0	0	9.87283	8.08582	7.71308	10.6869	10.6419	10.4533	8.73792	9.17445	0	9.68233	11.4687	9.4939	8.51448	8.32175	7.68916	10.4208	11.0041
A0A6G6AXU3	A0A6G6AXU3_CANSA	Tetrahydrocannabinolic acid synthase		Cannabis sativa (Hemp) (Marijuana)			FAD binding [GO:0071949]; oxidoreductase activity [GO:0016491]	AGIMYELWYTASWEK;AGIMYELWYTASWEKQEDNEK;AGIMYELWYTASWEKQEDNEKHINWVR;CFSKHIPNNVANPK;DLDLGKTNHASPNNYTQAR;DLDLGKTNHASPNNYTQARIWGEK;DLVLMTHFIIK;DLVLMTHFIIKNITDNHGK;DLVLMTHFIIKNITDNHGKNK;EFSWIDTTIFYSGVVNFNTANFK;EFSWIDTTIFYSGVVNFNTANFKK;EILLDRSAGK;EILLDRSAGKK;ENFLKCFSK;ENFLKCFSKHIPNNVANPK;FISDATPKPLVIVTPSNNSHIQATILCSK;FISDATPKPLVIVTPSNNSHIQATILCSKKVGLQIR;GGGGENFGIIAAWK;GGGGENFGIIAAWKIK;GGGGENFGIIAAWKIKLV…	110	100	1.0714	-39.732	14.8701	14.0495	13.7342	13.3599	13.7258	13.3273	13.3322	13.3273	13.4236	12.7739	13.556	11.4843	12.437	13.5976	13.7743	12.6014	12.9339	13.5379	13.4885	13.293	13.0566	13.4564	13.2415	12.8507	13.8212	13.6262	11.6584	13.6052	13.7333	13.5563	12.7517	11.7946	12.9119	12.8124	12.3684	13.6704	13.5178
A0A6G6AXZ9	A0A6G6AXZ9_CANSA	Tetrahydrocannabinolic acid synthase		Cannabis sativa (Hemp) (Marijuana)		membrane [GO:0016020]	FAD binding [GO:0071949]; oxidoreductase activity [GO:0016491]	AGIMYELWYTASWEK;AGIMYELWYTASWEKQEDNEK;AGIMYELWYTASWEKQEDNEKHINWVR;CFSKHIPNNVANPK;DLDLGKTNPASPNNYTQAR;DLDLGKTNPASPNNYTQARIWGEK;DLVLMTHFR;DLVLMTHFRTK;DLVLMTHFRTKNITDNHGK;EFSWFDTTIFYSGVVNFNTANFK;EFSWFDTTIFYSGVVNFNTANFKK;EILLDRSAGK;EILLDRSAGKK;ENFLKCFSK;ENFLKCFSKHIPNNVANPK;FISDTTPKPLVIVTPSNISHIQATILCSKK;FISDTTPKPLVIVTPSNISHIQATILCSKKVGLQIR;FVYTQHDQLYMSILNSTIQNLR;GGGGENFGIIAAWK;GGGGENFGIIAAWKIK;GGGGEN…	108	96.7	1	-70.881	14.7776	15.0053	15.1928	15.0473	15.1423	14.7887	15.1615	15.0519	15.2503	14.9305	14.7125	14.467	14.3716	14.4762	14.6921	13.238	13.2889	13.779	14.7196	14.6638	13.7542	13.4045	13.3076	14.6939	14.3667	14.1836	14.1589	14.0482	14.2393	14.3018	14.061	13.9974	14.2736	13.3731	12.9876	14.4323	13.4194
A0A6G6AYL8	A0A6G6AYL8_CANSA	Tetrahydrocannabinolic acid synthase		Cannabis sativa (Hemp) (Marijuana)			FAD binding [GO:0071949]; oxidoreductase activity [GO:0016491]	AGIMYELWYTASWEK;AGIMYELWYTASWEKQEDNEK;AGIMYELWYTASWEKQEDNEKHINWVR;CFSKYIPNNVANPK;DLDLGKTNHASPNNYTQAR;DLDLGKTNHASPNNYTQARIWGEK;DLVLMTHFITK;DLVLMTHFITKNITDNHGK;DLVLMTHFITKNITDNHGKNK;EFSWIDTTIFYSGVVNFNTANFK;EFSWIDTTIFYSGVVNFNTANFKK;EILLDRSAGK;EILLDRSAGKK;ENFLKCFSK;ENFLKCFSKYIPNNVANPK;FISDTTPKPLVIVTPSNNSHIQATILCSNK;FISDTTPKPLVIVTPSNNSHIQATILCSNKVGLQIRTR;GGGGENFGIIAAWK;GGGGENFGIIAAWKIK;GGGGENFGIIAAWKI…	111	100	1	-159.6	12.8555	13.1797	14.5774	13.3001	13.65	13.3197	13.1498	13.1981	13.6856	13.2032	11.999	12.3416	13.1304	13.7444	13.7243	13.1476	13.0855	13.2346	14.1547	13.6219	12.8684	13.3308	13.0209	13.4877	13.8824	13.5553	13.1724	13.7554	12.8131	13.4625	13.3723	12.8967	13.0251	11.8306	12.4247	14.7737	14.3531
A0A7C9FBI5	A0A7C9FBI5_CANSA	Tetrahydrocannabinolic acid synthase	THCAS	Cannabis sativa (Hemp) (Marijuana)		membrane [GO:0016020]	FAD binding [GO:0071949]; oxidoreductase activity [GO:0016491]	AGIMYELWYTASWEK;AGIMYELWYTASWEKQEDNEK;AGIMYELWYTASWEKQEDNEKHINWVR;CFSQYIHNNPANLK;CFSQYIHNNPANLKLVYTQHDQLYMSVLNLTIQNLR;DLDLGKTNHASPNNYTQAR;DLDLGKTNHASPNNYTQARIWGEK;DLVLMTHFITK;DLVLMTHFITKNITDNHGK;DLVLMTHFITKNITDNHGKNK;EFSWIDTTIFYSGVVNFNTANFK;EFSWIDTTIFYSGVVNFNTANFKK;EILLDRSAGK;EILLDRSAGKK;FTSDTTPKPLVIVTPSNVSHIQATILCSK;FTSDTTPKPLVIVTPSNVSHIQATILCSKK;FVYKIIFFFLSFNIK;FVYKIIFFFLSFNIKISIANPQENFLK;GGGGE…	114	91	1.0556	-108.4	14.5845	14.964	16.5323	16.1212	16.0607	15.5202	15.6096	15.3803	15.5979	15.3551	15.4429	15.4474	15.7032	15.9369	15.9304	14.8416	14.3693	14.5017	15.4466	14.9611	14.8244	14.6428	14.9592	15.0472	15.5819	15.4345	15.4819	15.3171	14.4205	15.1934	15.701	15.2557	15.4451	14.3943	14.3903	15.8945	15.7406
A0A7J6DRQ4	A0A7J6DRQ4_CANSA	Expansin-like CBD domain-containing protein	G4B88_018196	Cannabis sativa (Hemp) (Marijuana)	syncytium formation [GO:0006949]	plasmodesma [GO:0009506]		ALSARDVIPTNWSPK;ALSARDVIPTNWSPKATYTSR;ATYTSRLNFF;DANSNEWLQMSHLWGANWCFVR;DANSNEWLQMSHLWGANWCFVRGPLR;DVIPTNWSPK;DVIPTNWSPKATYTSR;DVIPTNWSPKATYTSRLNFF;GPFSVKLTTLSTGK;GPFSVKLTTLSTGKALSAR;GPLRGPFSVK;GPLRGPFSVKLTTLSTGK;LTTLSTGK;LTTLSTGKALSAR;LTTLSTGKALSARDVIPTNWSPK;MMRDANSNEWLQMSHLWGANWCFVR;MRDANSNEWLQMSHLWGANWCFVR;MRDANSNEWLQMSHLWGANWCFVRGPLR	18	100	0.9	-16.312	12.7658	12.7463	14.108	13.9821	13.9186	13.8187	13.8581	13.6491	14.1947	13.152	13.0914	13.2172	13.1886	13.1186	13.223	12.1311	11.8929	10.2105	14.7768	14.821	12.6074	13.0904	12.2898	13.7179	13.6036	15.1336	14.997	13.8966	14.2236	14.0458	14.5008	14.187	14.1005	12.7452	12.2912	14.2192	14.3147
A0A7J6FVY1	A0A7J6FVY1_CANSA	Expansin-like CBD domain-containing protein	F8388_020318	Cannabis sativa (Hemp) (Marijuana)				FQATTNLGYTYWVYSTNAIPKPWK;GSITLRFQATTNLGYTYWVYSTNAIPKPWK;GSITLRFQATTNLGYTYWVYSTNAIPKPWKVGAAYYANVK;MRRVYGAVWDMANPPR;RRVYGAVWDMANPPR;RVYGAVWDMANPPR;RVYGAVWDMANPPRGSITLR;VGAAYYANVK;VGAAYYANVKLIITK;VYGAVWDMANPPR;VYGAVWDMANPPRGSITLR	11	100	1	-12.609	10.8236	11.6561	13.5627	12.7501	13.0025	12.4475	12.7628	12.964	13.2001	12.1058	11.6362	11.8957	11.856	11.7275	11.2348	10.5352	10.115	8.63992	11.1682	12.4071	11.4882	10.0515	10.8438	10.503	10.044	11.5965	10.6534	9.55871	11.7613	11.327	13.4384	13.1601	12.8819	12.33	12.0662	14.3261	14.0274
A0A7J6I9G7	A0A7J6I9G7_CANSA	Expansin-like CBD domain-containing protein	G4B88_014669	Cannabis sativa (Hemp) (Marijuana)				AFSKLALPNLDK;AFSKLALPNLDKK;AGAAYQAK;AGAAYQAKVK;AGAAYQAKVKLIIAK;AMRRVYGAVWDMANPPR;CKNPHLCTYDGVNIVVTDYGEGDR;CKNPHLCTYDGVNIVVTDYGEGDRTDFILSPR;EFNKREK;EKQLYTVVGFLVR;EKQLYTVVGFLVRCK;ETNQWKAMR;ETNQWKAMRR;FQATTNLGYTYWVYSTNAIPK;FQATTNLGYTYWVYSTNAIPKLWK;FQATTNLGYTYWVYSTNAIPKLWKAGAAYQAK;GPITLRFQATTNLGYTYWVYSTNAIPK;INEHSNYPYYLALTILHVSGK;ISCNYYPTHHINNSIITYK;KLMSYGVVEVEYK;KLMSYGVVEVEYKR;LALPNLDK;LALPNLDKK;LAL…	48	100	1	14.861	15.8894	16.0119	16.0145	14.2408	14.2905	15.4976	14.2563	15.7682	15.762	15.3689	15.4286	15.3219	15.6182	15.6948	15.6909	13.856	13.2779	13.5264	14.4902	14.1162	14.2884	14.3404	14.3846	13.7931	15.1242	14.6117	13.9269	14.9605	14.8308	14.8914	14.1301	14.3286	14.4005	13.861	13.5447	14.8562	14.8171
A6P6W1	CASL2_CANSA	Cannabidiolic acid synthase-like 2	CBDAS3	Cannabis sativa (Hemp) (Marijuana)		extracellular region [GO:0005576]	FAD binding [GO:0071949]; oxidoreductase activity [GO:0016491]	AAFSIKLDYVK;AAFSIKLDYVKKPIPETAMVTILEK;AGITYEIWYIASWEK;AGITYEIWYIASWEKQEDNEK;AGITYEIWYIASWEKQEDNEKHINWIR;CLSQYIPTNVTNAK;CSTFCFWYVCK;DLDLGKTNFESPNNYTQAR;DLDLGKTNFESPNNYTQARIWGEK;EILLDRSGGR;EILLDRSGGRK;ELLLFTHFITR;ELLLFTHFITRNITDNQGK;ELLLFTHFITRNITDNQGKNK;FTSDTTPKPLVITTPLNVSHIQGTILCSK;FTSDTTPKPLVITTPLNVSHIQGTILCSKK;GGGGENFGIIAAWK;GGGGENFGIIAAWKIR;GGGGENFGIIAAWKIRLVAVPSMSTIFSVK;HINWIRNVYNFTTPYVSQNPR;…	99	89.7	1	-112.84	15.5991	15.1764	15.5691	15.1951	15.1998	15.009	15.2564	14.7769	15.1032	14.6699	14.9941	14.7273	14.9744	14.8688	15.3413	14.2015	13.8697	13.685	13.7201	14.3017	14.1061	13.9291	14.1163	14.0829	14.537	13.5791	13.7628	14.0966	14.1652	14.3584	14.2655	12.7657	14.0839	13.2425	13.7896	14.1943	14.9718
[truncated: 98 more columns]
