# Supplementary material for: Evaluation of Cannabidiol Oil’s Effects on Sedation, Behavioral Responses to Handling, and Nociceptive Thresholds in Healthy Cats
Source: Animals (Basel). 2025 Jul 6;15(13):1987. doi: 10.3390/ani15131987 (PMC12248893; doi:10.3390/ani15131987)
Supplement: Supplementary file 1 [file animals-15-01987-s001.zip › Supplement table S5.xlsx]

## Sheet: Sheet1
Protein ID	Entry Name	Protein names	Gene Names	Organism	Gene Ontology (biological process)	Gene Ontology (cellular component)	Gene Ontology (molecular function)	T: Peptide sequences	N: Peptides	N: Sequence coverage [%]	N: Q-value	N: Score	Intensity Bo-H0_1	Intensity Bo-H0_2	Intensity Bo-H0_3	Intensity Bo-H1_1	Intensity Bo-H1_2	Intensity Bo-H12_1	Intensity Bo-H12_2	Intensity Bo-H12_3	Intensity Bo-H1_3	Intensity Bo-H2_1	Intensity Bo-H2_2	Intensity Bo-H2_3	Intensity Bo-H4_1	Intensity Bo-H4_2	Intensity Bo-H4_3	Intensity Lamud-H0_1	Intensity Lamud-H0_2	Intensity Lamud-H0_3	Intensity Lamud-H1_1	Intensity Lamud-H1_2	Intensity Lamud-H12_1	Intensity Lamud-H12_2	Intensity Lamud-H12_3	Intensity Lamud-H1_3	Intensity Lamud-H2_1	Intensity Lamud-H2_2	Intensity Lamud-H2_3	Intensity Lamud-H4_1	Intensity Lamud-H4_2	Intensity Lamud-H4_3	Intensity Lay-H0_1	Intensity Lay-H0_2	Intensity Lay-H0_3	Intensity Lay-H1_1	Intensity Lay-H1_2	Intensity Lay-H12_1	Intensity Lay-H12_2
A6P6W1	CASL2_CANSA	Cannabidiolic acid synthase-like 2	CBDAS3	Cannabis sativa (Hemp) (Marijuana)		extracellular region [GO:0005576]	FAD binding [GO:0071949]; oxidoreductase activity [GO:0016491]	AAFSIKLDYVK;AAFSIKLDYVKKPIPETAMVTILEK;AGITYEIWYIASWEK;AGITYEIWYIASWEKQEDNEK;AGITYEIWYIASWEKQEDNEKHINWIR;CLSQYIPTNVTNAK;CSTFCFWYVCK;DLDLGKTNFESPNNYTQAR;DLDLGKTNFESPNNYTQARIWGEK;EILLDRSGGR;EILLDRSGGRK;ELLLFTHFITR;ELLLFTHFITRNITDNQGK;ELLLFTHFITRNITDNQGKNK;FTSDTTPKPLVITTPLNVSHIQGTILCSK;FTSDTTPKPLVITTPLNVSHIQGTILCSKK;GGGGENFGIIAAWK;GGGGENFGIIAAWKIR;GGGGENFGIIAAWKIRLVAVPSMSTIFSVK;HINWIRNVYNFTTPYVSQNPR;…	99	89.7	1	-112.84	15.5991	15.1764	15.5691	15.1951	15.1998	15.009	15.2564	14.7769	15.1032	14.6699	14.9941	14.7273	14.9744	14.8688	15.3413	14.2015	13.8697	13.685	13.7201	14.3017	14.1061	13.9291	14.1163	14.0829	14.537	13.5791	13.7628	14.0966	14.1652	14.3584	14.2655	12.7657	14.0839	13.2425	13.7896	14.1943	14.9718
A0A2Z6C8F6	A0A2Z6C8F6_CANSA	Tetrahydrocannabinolic acid synthase	THCA	Cannabis sativa (Hemp) (Marijuana)			FAD binding [GO:0071949]	AGIMYELWYTASWEK;AGIMYELWYTASWEKQEDNEK;AGIMYELWYTASWEKQEDNEKHINWVR;DLDLGKTNHASP;DLVLMTHFIPK;DLVLMTHFIPKNITDNHGK;DLVLMTHFIPKNITDNHGKNK;EFSWIDTTIFYSGVVNFNTANFK;EFSWIDTTIFYSGVVNFNTANFKK;EILLDRSAGK;EILLDRSAGKK;GGGGENFGIIAAWK;GGGGENFGIIAAWKIK;GGGGENFGIIAAWKIKLVAVPSK;HINWVRSVYNFTTPYVSQNPR;HINWVRSVYNFTTPYVSQNPRLAYLNYR;IDVHSQTAWVEAGATLGEVYYWINEK;IKLVAVPSK;IKLVAVPSKSTIFSVK;ILEKLYEEDVGAGMYVLYPYGGIMEEISESAIP…	85	100	1.0833	-29.826	14.839	14.8705	14.798	14.6769	14.5109	14.9048	14.5233	14.5066	14.6751	14.9515	14.8557	14.7382	14.4468	14.3792	14.2974	14.1227	12.3207	12.6159	13.1549	13.1241	13.0674	12.6994	12.357	12.042	11.4108	13.3385	13.0244	12.2138	11.0636	10.725	12.1167	12.2875	11.6031	10.7405	10.6225	13.1151	11.5558
A0A0H3UZT7	A0A0H3UZT7_CANSA	Tetrahydrocannabinolic acid synthase	THCA4	Cannabis sativa (Hemp) (Marijuana)			FAD binding [GO:0071949]	ATIFSVK;ATIFSVKR;ATIFSVKRNMEIHGLVK;DLLLMTHFITR;DLLLMTHFITRNIIDNQGK;DLLLMTHFITRNIIDNQGKNK;EILLDRSAGQK;EILLDRSAGQKVAFSIK;ELSWIDTTIFYSGVVNYNTTNFQK;ELSWIDTTIFYSGVVNYNTTNFQKEILLDRSAGQK;GGGGENFGIIAAWK;GGGGENFGIIAAWKIR;GGGGENFGIIAAWKIRLVAVPSR;IDIRSQTAWVEAGATLGEVYYWINEK;ILEKLYEEDVGAGMYV;IRLVAVPSR;IRLVAVPSRATIFSVK;KPIPETAIVK;KPIPETAIVKILEK;KPIPETAIVKILEKLYEEDVGAGMYV;KSMGEDLFWAIRGGGGENFGIIAAWK;KTDCKELSWIDT…	72	100	1.0667	-52.385	13.3864	13.3184	14.0551	13.8273	13.0677	14.2705	14.3698	14.0692	14.2925	14.1717	14.0031	14.1695	14.339	14.5443	14.1128	13.8061	13.6024	13.6409	13.2666	14.0787	13.9338	13.6093	13.1916	14.2332	13.3418	13.9458	13.7014	13.371	13.8273	13.8162	14.2621	14.1024	14.1936	13.6721	13.6118	14.4315	14.6985
A0A0H3V0W7	A0A0H3V0W7_CANSA	Tetrahydrocannabinolic acid synthase	THCA5	Cannabis sativa (Hemp) (Marijuana)			FAD binding [GO:0071949]	AAFSIKLDYVK;AAFSIKLDYVKKPIPETAMVTILEK;EILLDRSGGR;EILLDRSGGRK;ELLLFTHFITR;ELLLFTHFITRNITDNQGK;ELLLFTHFITRNITDNQGKNK;GGGGENFGIIAAWK;GGGGENFGIIAAWKIR;GGGGENFGIIAAWKIRLVAVPSMSTIFSVK;IRLVAVPSMSTIFSVK;IRLVAVPSMSTIFSVKK;KAAFSIK;KAAFSIKLDYVK;KEILLDR;KEILLDRSGGR;KNMEIHELVK;KNMEIHELVKLVNK;KPIPETAMVTILEK;KPIPETAMVTILEKLYEEDVGVGMFV;KSMGEDLFWAIRGGGGENFGIIAAWK;KTDCKQLSWIDTIIFYSGLVNYNTTNFK;LDYVKKPIPETAMVTILEK;L…	53	78.3	1.1538	-37.292	6.36679	4.59288	10.259	10.1989	10.8379	10.9046	10.3325	10.4767	10.9753	10.938	10.6001	10.9936	10.6847	9.92813	10.3755	8.97068	5.71938	0	9.54266	7.26369	6.70404	8.94878	8.16083	8.82931	9.16463	0	8.05474	0	7.47921	6.52345	9.41709	9.98513	10.8096	0	6.20721	7.05452	0
A0A7C9FBI5	A0A7C9FBI5_CANSA	Tetrahydrocannabinolic acid synthase	THCAS	Cannabis sativa (Hemp) (Marijuana)	membrane [GO:0016020]		FAD binding [GO:0071949]; oxidoreductase activity [GO:0016491]	AGIMYELWYTASWEK;AGIMYELWYTASWEKQEDNEK;AGIMYELWYTASWEKQEDNEKHINWVR;CFSQYIHNNPANLK;CFSQYIHNNPANLKLVYTQHDQLYMSVLNLTIQNLR;DLDLGKTNHASPNNYTQAR;DLDLGKTNHASPNNYTQARIWGEK;DLVLMTHFITK;DLVLMTHFITKNITDNHGK;DLVLMTHFITKNITDNHGKNK;EFSWIDTTIFYSGVVNFNTANFK;EFSWIDTTIFYSGVVNFNTANFKK;EILLDRSAGK;EILLDRSAGKK;FTSDTTPKPLVIVTPSNVSHIQATILCSK;FTSDTTPKPLVIVTPSNVSHIQATILCSKK;FVYKIIFFFLSFNIK;FVYKIIFFFLSFNIKISIANPQENFLK;GGGGE…	114	91	1.0556	-108.4	14.5845	14.964	16.5323	16.1212	16.0607	15.5202	15.6096	15.3803	15.5979	15.3551	15.4429	15.4474	15.7032	15.9369	15.9304	14.8416	14.3693	14.5017	15.4466	14.9611	14.8244	14.6428	14.9592	15.0472	15.5819	15.4345	15.4819	15.3171	14.4205	15.1934	15.701	15.2557	15.4451	14.3943	14.3903	15.8945	15.7406
[truncated: 98 more columns]
